# Supplementary material for: A unified compendium of prokaryotic and viral genomes from over 300 anaerobic digestion microbiomes
Source: Environ Microbiome. 2024 Jan 2;19:1. doi: 10.1186/s40793-023-00545-2 (PMC10762816; doi:10.1186/s40793-023-00545-2)
Supplement: Supplementary file 1 — Additional file 1. Datasets and metadata information, assembly statistics and diversity values [file 40793_2023_545_MOESM1_ESM.xlsx]

## Sheet: Description
Sheet Description
Summary: Data summary about the others sheets.
Datasets and metadata: Information about the library samples used in this study.
Assembly stats: Assembly statistics generated by QUAST.
Alpha diverisity: Alpha diversity indices results of Phyloseq.
Beta diversity: Beta diversity matrix generated by Express Beta Diversity.

## Sheet: Summary
Summary
Publications:	42
Countries:	Countries	Libraries Number	Variation (%)
	Brazil	5	2
	Canada	13	4
	China	119	38
	Denmark	116	37
	Germany	18	6
	Italy	5	2
	Japan	12	4
	Luxembourg	11	4
	Poland	8	3
	Spain	4	1
	Sweeden	3	1
Total:	11	314	100
Reactor Type	Diversity	Average	SD	Libraries	Countries	Variation (%)
(Semi)Continuous Lab Reactor (CSTR)	Chao1	4375.5	636.52	99	8	32
	Shannon	3.9	0.92
Batch Experiment	Chao1	4371.04	703.51	111	6	35
	Shannon	4.01	1.06
Biogas Plant (BGP)	Chao1	4553.18	592.05	104	6	33
	Shannon	5.1	0.74
Temperature	Diversity	Average	SD	Libraries	Variation (%)
Psychrophilic (0-19°C)	Chao1	4478.12	141.87	14	4
	Shannon	4.18	0.31
Mesophilic (20-40°C)	Chao1	4505.32	444.53	160	51
	Shannon	4.5	1.06
Thermophilic (41-56°C)	Chao1	4443.9	697.33	118	38
	Shannon	4.45	1.38
Not Reported	Chao1	4436.66	228.98	22	7
	Shannon	4.07	0.45

## Sheet: Datasets and metadata
Codename	Samples_ID	Libraries_ID	Libraries Names after Trimming Analysis (R1 and R2)	Number of Reads after Trimming Analysis (R1)	Subsamples and Mapped Libraries on MAGs	Accession	Project	Sample	Run	scaffold suffix	MAG prefix	Reactor Configuration	Scale	Volume (m3)	Temperature	HRT (days)	GRT (h)	OLR (kg VS/m3/d)	STR (days)	Days	Influent Feedstock	Feedstock main composition	Reference title	DOI	Country	pH			TIC		TOC	DOC	TC		Ammoniacal nitrogen			Organic Nitrogen	Total Carbohydrates			Total Lipids			Total Proteins			VFA
																											Influent pH	Effluent pH	m3 of CO2/m3 of sludge	ppm	ppm	mg/L	ppm	%	Influent Ammoniacal nitrogen [mg/l]	Effluent Ammoniacal nitrogen [mg/l]	g/L or g/Kg	g-N/L or g-N/kg	g/L or g/kg	% of TS	Relative %	g/L or g/kg	% of TS	Relative %	g/L or g/kg	% of TS	Relative %	mg/L	Influent VFA [mgHAc/L]
BP-Nysted	Campanaro_2018_BGP_1	SRR11032320	SRR11032320_paired.fastq.gz	12467709	SRR11032320_subs_8M.fq.gz	SRX7684572	PRJNA605086	SAMN14048621	SRR11032320	_AS4L	4LglBP_	Biogas Plant (BGP)	Full		37	21					Manure	carbohydrate	Campanaro et al., 2018	https://doi.org/10.1016/j.watres.2018.04.043	Denmark													1.94431	24.1852	34.9041	40	4.41435	6.37079	40	10.8882	15.7138	20
BP-Fangel	Campanaro_2018_BGP_2	SRR11032319	SRR11032319_paired.fastq.gz	13181124	SRR11032319_subs_8M.fq.gz	SRX7684573	PRJNA605086	SAMN14048622	SRR11032319	_AS2H	2HglBP_	Biogas Plant (BGP)	Full		40	32					Manure	carbohydrate			Denmark													1.94431	24.1852	34.9041	40	4.41435	6.37079	40	10.8882	15.7138	20
BP-Fakse	Campanaro_2018_BGP_3	SRR11032314	SRR11032314_paired.fastq.gz	12027198	SRR11032314_subs_8M.fq.gz	SRX7684578	PRJNA605086	SAMN14048623	SRR11032314	_AS3C	3CglBP_	Biogas Plant (BGP)	Full		36	22					Sewage sludge	carbohydrate lipid, protein			Denmark													8.43536	5.603	7.48246	10	3	4.00631	30	47.238	63.0834	80
BP-Sinding	Campanaro_2018_BGP_4	SRR11032313	SRR11032313_paired.fastq.gz	12611138	SRR11032313_subs_8M.fq.gz	SRX7684579	PRJNA605086	SAMN14048624	SRR11032313	_AS4F	4FglBP_	Biogas Plant (BGP)	Full		52	22					Manure	carbohydrate			Denmark													1.94431	24.1852	34.9041	40	4.41435	6.37079	40	10.8882	15.7138	20
BP-Filskov	Campanaro_2018_BGP_5	SRR11032312	SRR11032312_paired.fastq.gz	16272423	SRR11032312_subs_8M.fq.gz	SRX7684580	PRJNA605086	SAMN14048625	SRR11032312	_AS4J	4JglBP_	Biogas Plant (BGP)	Full		53	11					Manure	carbohydrate			Denmark													1.94431	24.1852	34.9041	40	4.41435	6.37079	40	10.8882	15.7138	20
BP-Maabjerg-Sew	Campanaro_2018_BGP_6	SRR11032311	SRR11032311_paired.fastq.gz	15306646	SRR11032311_subs_8M.fq.gz	SRX7684581	PRJNA605086	SAMN14048626	SRR11032311	_AS4A	4AglBP_	Biogas Plant (BGP)	Full		37	24					Sewage sludge	carbohydrate lipid, protein			Denmark													8.43536	5.603	7.48246	10	3	4.00631	30	47.238	63.0834	80
BP-Maabjerg-Man	Campanaro_2018_BGP_7	SRR11032310	SRR11032310_paired.fastq.gz	9626122	SRR11032310_subs_8M.fq.gz	SRX7684582	PRJNA605086	SAMN14048627	SRR11032310	_AS4K	4KglBP_	Biogas Plant (BGP)	Full		40	24					Manure	carbohydrate			Denmark													1.94431	24.1852	34.9041	40	4.41435	6.37079	40	10.8882	15.7138	20
BP-Luntoft	Campanaro_2018_BGP_8	SRR11032309	SRR11032309_paired.fastq.gz	10569281	SRR11032309_subs_8M.fq.gz	SRX7684583	PRJNA605086	SAMN14048628	SRR11032309	_AS4D	4DglBP_	Biogas Plant (BGP)	Full		37	30					Sewage sludge	carbohydrate lipid, protein			Denmark													8.43536	5.603	7.48246	10	3	4.00631	30	47.238	63.0834	80
BP-Avedore	Campanaro_2018_BGP_9	SRR11032308	SRR11032308_paired.fastq.gz	11968658	SRR11032308_subs_8M.fq.gz	SRX7684584	PRJNA605086	SAMN14048629	SRR11032308	_AS4E	4EglBP_	Biogas Plant (BGP)	Full		39	25					Sewage sludge	carbohydrate lipid, protein			Denmark													8.43536	5.603	7.48246	10	3	4.00631	30	47.238	63.0834	80
BP-Helsinger	Campanaro_2018_BGP_10	SRR11032307	SRR11032307_paired.fastq.gz	10761658	SRR11032307_subs_8M.fq.gz	SRX7684585	PRJNA605086	SAMN14048630	SRR11032307	_AS4B	4BglBP_	Biogas Plant (BGP)	Full		37	19					Sewage sludge	carbohydrate lipid, protein			Denmark													8.43536	5.603	7.48246	10	3	4.00631	30	47.238	63.0834	80
BP-BlahojFS	Campanaro_2018_BGP_11	SRR11032318	SRR11032318_paired.fastq.gz	12821762	SRR11032318_subs_8M.fq.gz	SRX7684574	PRJNA605086	SAMN14048631	SRR11032318	_AS4G	4GglBP_	Biogas Plant (BGP)	Full		50	11					Manure	carbohydrate			Denmark													1.94431	24.1852	34.9041	40	4.41435	6.37079	40	10.8882	15.7138	20
BP-BlahojSS	Campanaro_2018_BGP_12	SRR11032317	SRR11032317_paired.fastq.gz	13163555	SRR11032317_subs_8M.fq.gz	SRX7684575	PRJNA605086	SAMN14048632	SRR11032317	_AS4G	4GglBP_	Biogas Plant (BGP)	Full		52	11					Manure	carbohydrate			Denmark													1.94431	24.1852	34.9041	40	4.41435	6.37079	40	10.8882	15.7138	20
BP-LemvigFS	Campanaro_2018_BGP_13	SRR11032316	SRR11032316_paired.fastq.gz	30014186	SRR11032316_subs_8M.fq.gz	SRX7684576	PRJNA605086	SAMN14048633	SRR11032316	_AS4J	4JglBP_	Biogas Plant (BGP)	Full		52	15					Manure	carbohydrate			Denmark													1.94431	24.1852	34.9041	40	4.41435	6.37079	40	10.8882	15.7138	20
BP-LemvigSS	Campanaro_2018_BGP_14	SRR11032315	SRR11032315_paired.fastq.gz	18662390	SRR11032315_subs_8M.fq.gz	SRX7684577	PRJNA605086	SAMN14048634	SRR11032315	_AS4J	4JglBP_	Biogas Plant (BGP)	Full		52	3					Manure	carbohydrate			Denmark													1.94431	24.1852	34.9041	40	4.41435	6.37079	40	10.8882	15.7138	20
BP-NRW-meso-BP3-T1	Bremges_2015_BGP	ERR843249	ERR843249_paired.fastq.gz	15441112	ERR843249_subs_8M.fq.gz	ERX923317	PRJEB8813	SAMEA3336843	ERR843249	_AS24	24abBP_	Biogas Plant (BGP)	Full		40	55					72% maize silage, 28% pig manure	carbohydrate protein	Bremges et al., 2015	https://doi.org/10.1186/s13742-015-0073-6	Germany													3.03123	205.166	82.7416	90	5.63442	2.27231	20	20.8191	8.39615	20
LSBR-R1A-C13-SIP	Ziels_2018_Batch_1	1105480_10455_4_162792	1105480_10455_4_162792_paired.fastq.gz	37666021	1105480_10455_4_162792_subs_8M.fq.gz	1105480 (JGI)	1105527	-	1105480	_AS06	06rmzA_	Batch Experiment	Lab		35	*na					manure, oleate	carbohydrate, LCFA	Ziels et al., 2018	https://doi.org/10.1038/ismej.2017.143	Canada													0.220807	2.74661	34.9041	40	0.501318	6.37079	40	1.23652	15.7138	20
LSBR-R1A-C12-SIP	Ziels_2018_Batch_2	1105484_10455_4_162792	1105484_10455_4_162792_paired.fastq.gz	40291848	1105484_10455_4_162792_subs_8M.fq.gz	1105484 (JGI)	1105527	-	1105484	_AS06	06rmzA_	Batch Experiment	Lab		35	*na					manure, oleate	carbohydrate, LCFA			Canada													0.220807	2.74661	34.9041	40	0.501318	6.37079	40	1.23652	15.7138	20
LSBR-R2A-C13-SIP	Ziels_2018_Batch_3	1105488_10455_5_162797	1105488_10455_5_162797_paired.fastq.gz	37639882	1105488_10455_5_162797_subs_8M.fq.gz	1105488 (JGI)	1105527	-	1105488	_AS06	06rmzA_	Batch Experiment	Lab		35	*na					manure, oleate	carbohydrate, LCFA			Canada													0.220807	2.74661	34.9041	40	0.501318	6.37079	40	1.23652	15.7138	20
LSBR-R2B-C12-SIP	Ziels_2018_Batch_4	1105494_10534_5_165293	1105494_10534_5_165293_paired.fastq.gz	44939550	1105494_10534_5_165293_subs_8M.fq.gz	1105494 (JGI)	1105527	-	1105494	_AS06	06rmzA_	Batch Experiment	Lab		35	*na					manure, oleate	carbohydrate, LCFA			Canada													0.220807	2.74661	34.9041	40	0.501318	6.37079	40	1.23652	15.7138	20
LSBR-R1-T0-SIP	Ziels_2018_Batch_5	1105496_10454_7_162759	1105496_10454_7_162759_paired.fastq.gz	56926479	1105496_10454_7_162759_subs_8M.fq.gz	1105496 (JGI)	1105527	-	1105496	_AS06	06rmzA_	Batch Experiment	Lab		35	*na					manure, oleate	carbohydrate, LCFA			Canada													0.662421	8.23982	34.9041	40	1.50395	6.37079	40	3.70956	15.7138	20
LSBR-R2-T0-SIP	Ziels_2018_Batch_6	1105498_10454_7_162759	1105498_10454_7_162759_paired.fastq.gz	64271197	1105498_10454_7_162759_subs_8M.fq.gz	1105498 (JGI)	1105527	-	1105498	_AS06	06rmzA_	Batch Experiment	Lab		35	*na					manure, oleate	carbohydrate, LCFA			Canada													0.662421	8.23982	34.9041	40	1.50395	6.37079	40	3.70956	15.7138	20
LSBR-SS-preH2	Fontana_2018_CSTR_1	SRR5856489	SRR5856489_paired.fastq.gz	3562614	SRR5856489_subs_8M.fq.gz	SRX3025483	PRJNA394669	SAMN07367931	SRR5856489	_AS01	01afH2_	(Semi)Continuous Lab Reactor (CSTR)	Lab		55	15					cheese whey	lactose, protein	Fontana et al., 2018	https://doi.org/10.1016/j.watres.2018.02.001	Denmark													0.34797	27.022	72.5388	80	2.407	6.46144	40	4.44114	11.9219	20
LSBR-DSAc-preH2	Fontana_2018_CSTR_2	SRR5856488	SRR5856488_paired.fastq.gz	2471660	SRR5856488_subs_8M.fq.gz	SRX3025484	PRJNA394669	SAMN07367934	SRR5856488	_AS01	01afH2_	(Semi)Continuous Lab Reactor (CSTR)	Lab		55	3					cheese whey	lactose, protein			Denmark													0.34797	27.022	72.5388	80	2.407	6.46144	40	4.44114	11.9219	20
LSBR-DSMet-preH2	Fontana_2018_CSTR_3	SRR5856491	SRR5856491_paired.fastq.gz	4338006	SRR5856491_subs_8M.fq.gz	SRX3025481	PRJNA394669	SAMN07367937	SRR5856491	_AS01	01afH2_	(Semi)Continuous Lab Reactor (CSTR)	Lab		55	12					cheese whey	lactose, protein			Denmark													0.34797	27.022	72.5388	80	2.407	6.46144	40	4.44114	11.9219	20
LSBR-SS-postH2	Fontana_2018_CSTR_4	SRR6032424	SRR6032424_paired.fastq.gz	2557233	SRR6032424_subs_8M.fq.gz	SRX3182459	PRJNA394669	SAMN07638604	SRR6032424	_AS01	01afH2_	(Semi)Continuous Lab Reactor (CSTR)	Lab		55	15					cheese whey	lactose, protein, hydrogen			Denmark													0.34797	27.022	72.5388	80	2.407	6.46144	40	4.44114	11.9219	20
LSBR-DSAc-postH2	Fontana_2018_CSTR_5	SRR6032537	SRR6032537_paired.fastq.gz	6741125	SRR6032537_subs_8M.fq.gz	SRX3182661	PRJNA394669	SAMN07638607	SRR6032537	_AS01	01afH2_	(Semi)Continuous Lab Reactor (CSTR)	Lab		55	3					cheese whey	lactose, protein, hydrogen			Denmark													0.34797	27.022	72.5388	80	2.407	6.46144	40	4.44114	11.9219	20
LSBR-DSMet-postH2	Fontana_2018_CSTR_6	SRR6032540	SRR6032540_paired.fastq.gz	7259561	SRR6032540_subs_8M.fq.gz	SRX3182664	PRJNA394669	SAMN07638610	SRR6032540	_AS01	01afH2_	(Semi)Continuous Lab Reactor (CSTR)	Lab		55	12					cheese whey	lactose, protein, hydrogen			Denmark													0.34797	27.022	72.5388	80	2.407	6.46144	40	4.44114	11.9219	20
LSBR-FirAtt	Kougias_2018_CSTR_1	SRR3499599	SRR3499599_paired.fastq.gz	5719557	SRR3499599_subs_8M.fq.gz	SRX1757669	PRJNA319008	SAMN04874758	SRR3499599	_AS07	07pgkL_	(Semi)Continuous Lab Reactor (CSTR)	Lab		54	15					pig manure, meadow grass (90:10 VS)	carbohydrate, protein	Kougias et al., 2018	https://doi.org/10.1128/AEM.01244-18	Denmark													0.560024	2.12897	12.9029	20	0.626587	3.7975	30	3.13613	19.0069	30
LSBR-Liq	Kougias_2018_CSTR_2	SRR3499605	SRR3499605_paired.fastq.gz	12239470	SRR3499605_subs_8M.fq.gz	SRX1757686	PRJNA319008	SAMN04874713	SRR3499605	_AS07	07pgkL_	(Semi)Continuous Lab Reactor (CSTR)	Lab		54	15					pig manure, meadow grass (90:10 VS)	carbohydrate, protein			Denmark													0.560024	2.12897	12.9029	20	0.626587	3.7975	30	3.13613	19.0069	30
LSBR-Pmm	Kougias_2018_CSTR_3	SRR3499602	SRR3499602_paired.fastq.gz	8358629	SRR3499602_subs_8M.fq.gz	SRX1757681	PRJNA319008	SAMN04874756	SRR3499602	_AS07	07pgkL_	(Semi)Continuous Lab Reactor (CSTR)	Lab		54	15					pig manure	carbohydrate, protein			Denmark													0.529688	0.857812	5.71875	10	0.589605	3.9307	30	2.96625	19.775	30
LSBR-R1-without-lipids	Campanaro_2016_CSTR_1	SRR2016713	SRR2016713_paired.fastq.gz	22196030	SRR2016713_subs_8M.fq.gz	SRX1022794	PRJNA283298	SAMN03611446	SRR2016713	_AS09	09scLD_	(Semi)Continuous Lab Reactor (CSTR)	Lab		54	15					cattle manure	carbohydrate	Campanaro et al., 2016	https://doi.org/10.1186/s13068-016-0441-1	Denmark													0.934866	12.0987	42.6763	50	0.502022	1.7708	20	5.23525	18.4665	30
LSBR-R1-with-lipids	Campanaro_2016_CSTR_2	SRR2016839	SRR2016839_paired.fastq.gz	27234461	SRR2016839_subs_8M.fq.gz	SRX1023882	PRJNA283298	SAMN03611605	SRR2016839	_AS09	09scLD_	(Semi)Continuous Lab Reactor (CSTR)	Lab		54	15					cattle manure, oleate	carbohydrate, LCFA			Denmark													0.934866	12.0987	29.2715	30	0.502022	1.21458	10	5.23525	12.6661	20
LSBR-R1-without-lipids-adaptation	Campanaro_2016_CSTR_3	SRR2017705	SRR2017705_paired.fastq.gz	9422405	SRR2017705_subs_8M.fq.gz	SRX1024386	PRJNA283298	SAMN03611622	SRR2017705	_AS09	09scLD_	(Semi)Continuous Lab Reactor (CSTR)	Lab		54	15					cattle manure	carbohydrate			Denmark													0.934866	12.0987	42.6763	50	0.502022	1.7708	20	5.23525	18.4665	30
LSBR-R2-without-lipids	Campanaro_2016_CSTR_4	SRR2016817	SRR2016817_paired.fastq.gz	24601167	SRR2016817_subs_8M.fq.gz	SRX1023859	PRJNA283298	SAMN03611458	SRR2016817	_AS09	09scLD_	(Semi)Continuous Lab Reactor (CSTR)	Lab		54	15					cattle manure	carbohydrate			Denmark													0.934866	12.0987	42.6763	50	0.502022	1.7708	20	5.23525	18.4665	30
LSBR-R2-with-lipids	Campanaro_2016_CSTR_5	SRR2016850	SRR2016850_paired.fastq.gz	26702786	SRR2016850_subs_8M.fq.gz	SRX1023884	PRJNA283298	SAMN03611607	SRR2016850	_AS09	09scLD_	(Semi)Continuous Lab Reactor (CSTR)	Lab		54	15					cattle manure, oleate	carbohydrate, LCFA			Denmark													0.934866	12.0987	29.2715	30	0.502022	1.21458	10	5.23525	12.6661	20
LSBR-R2-without-lipids-adaptation	Campanaro_2016_CSTR_6	SRR2017707	SRR2017707_paired.fastq.gz	9426587	SRR2017707_subs_8M.fq.gz	SRX1024392	PRJNA283298	SAMN03611633	SRR2017707	_AS09	09scLD_	(Semi)Continuous Lab Reactor (CSTR)	Lab		54	15					cattle manure	carbohydrate			Denmark													0.934866	12.0987	42.6763	50	0.502022	1.7708	20	5.23525	18.4665	30
LSBR-R3-with-lipids	Campanaro_2016_CSTR_7	SRR2017704	SRR2017704_paired.fastq.gz	25955846	SRR2017704_subs_8M.fq.gz	SRX1023885	PRJNA283298	SAMN03611608	SRR2017704	_AS09	09scLD_	(Semi)Continuous Lab Reactor (CSTR)	Lab		54	15					cattle manure, oleate	carbohydrate, LCFA			Denmark													0.934866	12.0987	29.2715	30	0.502022	1.21458	10	5.23525	12.6661	20
LSBR-R3-without-lipids	Campanaro_2016_CSTR_8	SRR2016825	SRR2016825_paired.fastq.gz	25957981	SRR2016825_subs_8M.fq.gz	SRX1023867	PRJNA283298	SAMN03611459	SRR2016825	_AS09	09scLD_	(Semi)Continuous Lab Reactor (CSTR)	Lab		54	15					cattle manure	carbohydrate			Denmark													0.934866	12.0987	42.6763	50	0.502022	1.7708	20	5.23525	18.4665	30
LSBR-R3-without-lipids-adaptation	Campanaro_2016_CSTR_9	SRR2017709	SRR2017709_paired.fastq.gz	10105817	SRR2017709_subs_8M.fq.gz	SRX1024397	PRJNA283298	SAMN03611634	SRR2017709	_AS09	09scLD_	(Semi)Continuous Lab Reactor (CSTR)	Lab		54	15					cattle manure	carbohydrate			Denmark													0.934866	12.0987	42.6763	50	0.502022	1.7708	20	5.23525	18.4665	30
LSBR-R1-shock-2g-not-adapted	Kougias_2016_Batch_1	SRR2017730	SRR2017730_paired.fastq.gz	11868990	SRR2017730_subs_8M.fq.gz	SRX1024452	PRJNA283298	SAMN03611635	SRR2017730	_AS09	09scLD_	Batch Experiment	Lab		54	15					cattle manure, oleate	carbohydrate, LCFA	Kougias et al., 2016	https://doi.org/10.1038/srep28810	Denmark													0.934866	12.0987	42.353	50	0.502022	1.75739	20	5.23525	18.3266	30
LSBR-R1-steady-2g-not-adapted	Kougias_2016_Batch_2	SRR2017736	SRR2017736_paired.fastq.gz	9857277	SRR2017736_subs_8M.fq.gz	SRX1024456	PRJNA283298	SAMN03611637	SRR2017736	_AS09	09scLD_	Batch Experiment	Lab		54	15					cattle manure, oleate	carbohydrate, LCFA			Denmark													0.934866	12.0987	42.6763	50	0.502022	1.7708	20	5.23525	18.4665	30
LSBR-R2-shock-2g-not-adapted	Kougias_2016_Batch_3	SRR2017732	SRR2017732_paired.fastq.gz	7766968	SRR2017732_subs_8M.fq.gz	SRX1024455	PRJNA283298	SAMN03611636	SRR2017732	_AS09	09scLD_	Batch Experiment	Lab		54	15					cattle manure, oleate	carbohydrate, LCFA			Denmark													0.934866	12.0987	42.353	50	0.502022	1.75739	20	5.23525	18.3266	30
LSBR-R2-steady-2g-not-adapted	Kougias_2016_Batch_4	SRR2017739	SRR2017739_paired.fastq.gz	11602198	SRR2017739_subs_8M.fq.gz	SRX1024465	PRJNA283298	SAMN03611809	SRR2017739	_AS09	09scLD_	Batch Experiment	Lab		54	15					cattle manure, oleate	carbohydrate, LCFA			Denmark													0.934866	12.0987	42.6763	50	0.502022	1.7708	20	5.23525	18.4665	30
LSBR-R1-shock-3g-not-adapted	Kougias_2016_Batch_5	SRR2017749	SRR2017749_paired.fastq.gz	11196673	SRR2017749_subs_8M.fq.gz	SRX1024478	PRJNA283298	SAMN03611810	SRR2017749	_AS09	09scLD_	Batch Experiment	Lab		54	15					cattle manure, oleate	carbohydrate, LCFA			Denmark													0.934866	12.0987	42.1932	50	0.502022	1.75076	20	5.23525	18.2575	30
LSBR-R1-steady-3g-not-adapted	Kougias_2016_Batch_6	SRR2017752	SRR2017752_paired.fastq.gz	9882477	SRR2017752_subs_8M.fq.gz	SRX1024480	PRJNA283298	SAMN03611812	SRR2017752	_AS09	09scLD_	Batch Experiment	Lab		54	15					cattle manure, oleate	carbohydrate, LCFA			Denmark													0.934866	12.0987	42.6763	50	0.502022	1.7708	20	5.23525	18.4665	30
LSBR-R2-shock-3g-not-adapted	Kougias_2016_Batch_7	SRR2017751	SRR2017751_paired.fastq.gz	7073549	SRR2017751_subs_8M.fq.gz	SRX1024479	PRJNA283298	SAMN03611811	SRR2017751	_AS09	09scLD_	Batch Experiment	Lab		54	15					cattle manure, oleate	carbohydrate, LCFA			Denmark													0.934866	12.0987	42.1932	50	0.502022	1.75076	20	5.23525	18.2575	30
LSBR-R2-steady-3g-not-adapted	Kougias_2016_Batch_8	SRR2017753	SRR2017753_paired.fastq.gz	14506670	SRR2017753_subs_8M.fq.gz	SRX1024482	PRJNA283298	SAMN03611813	SRR2017753	_AS09	09scLD_	Batch Experiment	Lab		54	15					cattle manure, oleate	carbohydrate, LCFA			Denmark													0.934866	12.0987	42.6763	50	0.502022	1.7708	20	5.23525	18.4665	30
LSBR-R1-shock-2g-adapted	Kougias_2016_Batch_9	SRR2017842	SRR2017842_paired.fastq.gz	9826494	SRR2017842_subs_8M.fq.gz	SRX1024577	PRJNA283298	SAMN03611820	SRR2017842	_AS09	09scLD_	Batch Experiment	Lab		54	15					cattle manure, oleate	carbohydrate, LCFA			Denmark													0.934866	12.0987	40.5118	50	0.502022	1.68099	10	5.23525	17.5299	30
LSBR-R1-steady-2g-adapted	Kougias_2016_Batch_10	SRR2017849	SRR2017849_paired.fastq.gz	11088184	SRR2017849_subs_8M.fq.gz	SRX1024579	PRJNA283298	SAMN03611828	SRR2017849	_AS09	09scLD_	Batch Experiment	Lab		54	15					cattle manure, oleate	carbohydrate, LCFA			Denmark													0.934866	12.0987	42.6763	50	0.502022	1.7708	20	5.23525	18.4665	30
LSBR-R2-shock-2g-adapted	Kougias_2016_Batch_11	SRR2017846	SRR2017846_paired.fastq.gz	9340749	SRR2017846_subs_8M.fq.gz	SRX1024578	PRJNA283298	SAMN03611827	SRR2017846	_AS09	09scLD_	Batch Experiment	Lab		54	15					cattle manure, oleate	carbohydrate, LCFA			Denmark													0.934866	12.0987	40.5118	50	0.502022	1.68099	10	5.23525	17.5299	30
LSBR-R2-steady-2g-adapted	Kougias_2016_Batch_12	SRR2017860	SRR2017860_paired.fastq.gz	8753144	SRR2017860_subs_8M.fq.gz	SRX1024580	PRJNA283298	SAMN03611829	SRR2017860	_AS09	09scLD_	Batch Experiment	Lab		54	15					cattle manure, oleate	carbohydrate, LCFA			Denmark													0.934866	12.0987	42.6763	50	0.502022	1.7708	20	5.23525	18.4665	30
LSBR-R1-shock-3g-adapted	Kougias_2016_Batch_13	SRR2017910	SRR2017910_paired.fastq.gz	9079187	SRR2017910_subs_8M.fq.gz	SRX1024640	PRJNA283298	SAMN03611830	SRR2017910	_AS09	09scLD_	Batch Experiment	Lab		54	15					cattle manure, oleate	carbohydrate, LCFA			Denmark													0.934866	12.0987	40.3656	50	0.502022	1.67492	10	5.23525	17.4666	30
LSBR-R1-steady-3g-adapted	Kougias_2016_Batch_14	SRR2017914	SRR2017914_paired.fastq.gz	6679364	SRR2017914_subs_8M.fq.gz	SRX1024643	PRJNA283298	SAMN03611832	SRR2017914	_AS09	09scLD_	Batch Experiment	Lab		54	15					cattle manure, oleate	carbohydrate, LCFA			Denmark													0.934866	12.0987	42.6763	50	0.502022	1.7708	20	5.23525	18.4665	30
LSBR-R2-shock-3g-adapted	Kougias_2016_Batch_15	SRR2017912	SRR2017912_paired.fastq.gz	9548652	SRR2017912_subs_8M.fq.gz	SRX1024641	PRJNA283298	SAMN03611831	SRR2017912	_AS09	09scLD_	Batch Experiment	Lab		54	15					cattle manure, oleate	carbohydrate, LCFA			Denmark													0.934866	12.0987	40.3656	50	0.502022	1.67492	10	5.23525	17.4666	30
LSBR-R2-steady-3g-adapted	Kougias_2016_Batch_16	SRR2017916	SRR2017916_paired.fastq.gz	8734826	SRR2017916_subs_8M.fq.gz	SRX1024644	PRJNA283298	SAMN03611833	SRR2017916	_AS09	09scLD_	Batch Experiment	Lab		54	15					cattle manure, oleate	carbohydrate, LCFA			Denmark													0.934866	12.0987	42.6763	50	0.502022	1.7708	20	5.23525	18.4665	30
LSBR-R2-steady-3g-adapted	Kougias_2016_Batch_17	SRR2017979	SRR2017979_paired.fastq.gz	67125525	SRR2017979_subs_8M.fq.gz		PRJNA283298					Batch Experiment	Lab		54						cattle manure, oleate	carbohydrate, LCFA			Denmark
LSBR-D122-DNA-PF	Kouzuma_2017_CSTR_1	DRR066655	DRR066655_paired.fastq.gz	79541869	DRR066655_subs_8M.fq.gz	-	PRJDB5067	DRS034400	DRR066655	_AS04	04akNA_	(Semi)Continuous Lab Reactor (CSTR)	Lab		55	1.7					acetate	acetate	Kouzuma et al., 2017	https://doi.org/10.1038/s41598-017-01752-x	Japan													0	0	0	10	0	0	10	0	0	10
LSBR-D122-DNA-BF	Kouzuma_2017_CSTR_2	DRR066656	DRR066656_paired.fastq.gz	81063392	DRR066656_subs_8M.fq.gz	-	PRJDB5067	DRS034401	DRR066656	_AS04	04akNA_	(Semi)Continuous Lab Reactor (CSTR)	Lab		55	1.7					acetate	acetate			Japan													0	0	0	10	0	0	10	0	0	10
LSBR-D200-DNA-PF	Kouzuma_2017_CSTR_3	DRR066657	DRR066657_paired.fastq.gz	65895656	DRR066657_subs_8M.fq.gz	-	PRJDB5067	DRS034402	DRR066657	_AS04	04akNA_	(Semi)Continuous Lab Reactor (CSTR)	Lab		55	0.3					acetate	acetate			Japan													0	0	0	10	0	0	10	0	0	10
LSBR-D200-DNA-BF	Kouzuma_2017_CSTR_4	DRR066658	DRR066658_paired.fastq.gz	61156686	DRR066658_subs_8M.fq.gz	-	PRJDB5067	DRS034403	DRR066658	_AS04	04akNA_	(Semi)Continuous Lab Reactor (CSTR)	Lab		55	0.3					acetate	acetate			Japan													0	0	0	10	0	0	10	0	0	10
LSBR-D159-DNA-PF	Kouzuma_2017_CSTR_5	DRR066659	DRR066659_paired.fastq.gz	23225324	DRR066659_subs_8M.fq.gz	-	PRJDB5067	DRS034404	DRR066659	_AS04	04akNA_	(Semi)Continuous Lab Reactor (CSTR)	Lab		55	0.5					acetate	acetate			Japan													0	0	0	10	0	0	10	0	0	10
LSBR-D159-DNA-BF	Kouzuma_2017_CSTR_6	DRR066660	DRR066660_paired.fastq.gz	27486766	DRR066660_subs_8M.fq.gz	-	PRJDB5067	DRS034405	DRR066660	_AS04	04akNA_	(Semi)Continuous Lab Reactor (CSTR)	Lab		55	0.5					acetate	acetate			Japan													0	0	0	10	0	0	10	0	0	10
BP-NRW-thermo-BP4-T1	Maus_2016_BGP	ERR1299062	ERR1299062_paired.fastq.gz	1333117	ERR1299062_subs_8M.fq.gz	ERX1370725	PRJEB12913	SAMEA3885197	ERR1299062	_AS13	13imBP_	Biogas Plant (BGP)	Full		54	19.8					56% maize silage, 6% barley, 6% cattle manure, 32% pig manure	carbohydrate	Maus et al., 2016	https://doi.org/10.1186/s13068-016-0581-3	Germany													3.66618	193.982	77.2413	80	5.61583	2.23615	20	23.5205	9.36558	20
LSBR-R1-CO	Jing_2017_CSTR_1	LG_1	LG_1_paired.fastq.gz	55905668	LG_1_subs_8M.fq.gz	-	PRJEB20130	-	-	_AS27	27yjCO_	(Semi)Continuous Lab Reactor (CSTR)	Lab		37	**nr					***BA medium, glucose and CO	carbohydrate, carbon monoxide	Jing et al., 2017	https://doi.org/10.1016/j.watres.2017.09.018	China													0	1	24.4189	30	0	0	10	0	0	10
LSBR-R2-COctrl	Jing_2017_CSTR_2	LG_2	LG_2_paired.fastq.gz	49164593	LG_2_subs_8M.fq.gz	-	PRJEB20130	-	-	_AS27	27yjCO_	(Semi)Continuous Lab Reactor (CSTR)	Lab		37	**nr					***BA medium, glucose	carbohydrate			China													0	1	24.4189	30	0	0	10	0	0	10
BP-Vilasana	Ruiz-Sánchez_2018_BGP_1	SRR5079467	SRR5079467_paired.fastq.gz	4806956	SRR5079467_subs_8M.fq.gz	SRX2397982	PRJNA356200	SAMN06109221	SRR5079467	_AS18	18jrsB_	Biogas Plant (BGP)	Full		mesophilic	65					Pig manure and food waste	carbohydrate lipid, protein	Ruiz-Sánchez et al., 2018	https://doi.org/10.1016/j.biortech.2017.11.068	Spain													5.32263	43.2964	39.0762	40	18.9177	17.0738	100	29.8067	26.9014	40
BP-Torregrossa	Ruiz-Sánchez_2018_BGP_2	SRR5079466	SRR5079466_paired.fastq.gz	6746238	SRR5079466_subs_8M.fq.gz	SRX2397981	PRJNA356200	SAMN06109222	SRR5079466	_AS19	19jrsB_	Biogas Plant (BGP)	Full		mesophilic	30					Pig manure and silage	carbohydrate, protein			Spain													2.74379	171.324	80.5096	90	4.93774	2.32037	20	18.5687	8.72589	20
BP-Gimenells	Ruiz-Sánchez_2018_BGP_3	SRR5079463	SRR5079463_paired.fastq.gz	6351988	SRR5079463_subs_8M.fq.gz	SRX2397978	PRJNA356200	SAMN06109223	SRR5079463	_AS17	17jrsB_	Biogas Plant (BGP)	Full		mesophilic	20					Pig manure	carbohydrate, protein			Spain													1.30656	2.11594	5.71875	10	1.45436	3.9307	30	7.31675	19.775	30
BP-LaLlagosta	Ruiz-Sánchez_2018_BGP_4	SRR5079464	SRR5079464_paired.fastq.gz	6832405	SRR5079464_subs_8M.fq.gz	SRX2397979	PRJNA356200	SAMN06109224	SRR5079464	_AS16	16jrsB_	Biogas Plant (BGP)	Full		mesophilic	>40					Sewage Sludge (30% primary and 70% secondary)	carbohydrate lipid, protein			Spain													8.43536	5.603	7.48246	10	3	4.00631	30	47.238	63.0834	80
LSBR-R1-avicel	Zhu_2019_CSTR_1	Mincomm01	Mincomm01_paired.fastq.gz	578894	Small for subsampling	SRX7684376	PRJNA416337	SAMN07949734	SRR11032118	_AS02	02xzSI_	(Semi)Continuous Lab Reactor (CSTR)	Lab		55	15					***BA medium, avicel	carbohydrate	Zhu et al., 2019	https://doi.org/10.1016/j.watres.2018.12.041	Denmark													0	15	82.895	90	0	0	10	0	0	10
LSBR-R3-avicel	Zhu_2019_CSTR_2	Mincomm02	Mincomm02_paired.fastq.gz	1766490	Mincomm02_subs_8M.fq.gz	SRX7684377	PRJNA416337	SAMN07949725	SRR11032117	_AS02	02xzSI_	(Semi)Continuous Lab Reactor (CSTR)	Lab		55	15					***BA medium, casein	protein			Denmark													0	0	0	10	0	0	10	15	82.895	100
LSBR-R1-glucose	Zhu_2019_CSTR_3	Mincomm03	Mincomm03_paired.fastq.gz	917392	Small for subsampling	SRX7684378	PRJNA416337	SAMN07949732	SRR11032116	_AS02	02xzSI_	(Semi)Continuous Lab Reactor (CSTR)	Lab		55	15					***BA medium, glucose	carbohydrate			Denmark													0	15	82.895	90	0	0	10	0	0	10
LSBR-R3-glucose	Zhu_2019_CSTR_4	Mincomm04	Mincomm04_paired.fastq.gz	1611949	Mincomm04_subs_8M.fq.gz	SRX7684379	PRJNA416337	SAMN07949723	SRR11032115	_AS02	02xzSI_	(Semi)Continuous Lab Reactor (CSTR)	Lab		55	15					***BA medium, casein hydrolysate	protein			Denmark													0	0	0	10	0	0	10	15	82.895	100
LSBR-R1-VFA-sugar	Zhu_2019_CSTR_5	Mincomm05	Mincomm05_paired.fastq.gz	1090238	Mincomm05_subs_8M.fq.gz	SRX7684380	PRJNA416337	SAMN07949730	SRR11032114	_AS02	02xzSI_	(Semi)Continuous Lab Reactor (CSTR)	Lab		55	15					***BA medium, VFA mixture	VFA			Denmark													0	0	0	10	0	0	10	0	0	10
LSBR-R3-VFA-sugar	Zhu_2019_CSTR_6	Mincomm06	Mincomm06_paired.fastq.gz	2234108	Mincomm06_subs_8M.fq.gz	SRX7684381	PRJNA416337	SAMN07949729	SRR11032113	_AS02	02xzSI_	(Semi)Continuous Lab Reactor (CSTR)	Lab		55	15					***BA medium, VFA mixture	VFA			Denmark													0	0	0	10	0	0	10	0	0	10
LSBR-R1-acetate	Zhu_2019_CSTR_7	Mincomm07	Mincomm07_paired.fastq.gz	2308533	Mincomm07_subs_8M.fq.gz	SRX7684382	PRJNA416337	SAMN07949728	SRR11032112	_AS02	02xzSI_	(Semi)Continuous Lab Reactor (CSTR)	Lab		55	15					***BA medium, acetate	acetate			Denmark													0	0	0	10	0	0	10	0	0	10
LSBR-R3-acetate	Zhu_2019_CSTR_8	Mincomm08	Mincomm08_paired.fastq.gz	1694000	Mincomm08_subs_8M.fq.gz	SRX7684383	PRJNA416337	SAMN07949727	SRR11032111	_AS02	02xzSI_	(Semi)Continuous Lab Reactor (CSTR)	Lab		55	15					***BA medium, acetate	acetate			Denmark													0	0	0	10	0	0	10	0	0	10
LSBR-Foulum	Mosbæk_2016_Batch_1	ERR1030960	ERR1030960_paired.fastq.gz	58962921	ERR1030960_subs_8M.fq.gz	ERS863916	PRJEB10871	SAMEA3556767	ERR1030960	_AS25	25fmAC_	Batch Experiment	Lab		52	*na					Pig, cattle and deep litter manure, maize silage	carbohydrate, protein	Mosbæk et al., 2016	https://doi.org/10.1038/ismej.2016.39	Denmark													2.66369	148.64	77.5895	80	5.09718	2.6607	20	17.5862	9.17993	20
LSBR-Lynggaard	Mosbæk_2016_Batch_2	ERR1030961	ERR1030961_paired.fastq.gz	35186076	ERR1030961_subs_8M.fq.gz	ERS863917	PRJEB10871	SAMEA3556768	ERR1030961	_AS26	26fmAC_	Batch Experiment	Lab		52	*na					Pig manure, grass and maize silage	carbohydrate, protein			Denmark													2.50425	143.123	77.9962	80	4.35718	2.37449	20	16.6934	9.09721	20
BP-Linkoping	Sun_2014_CSTR_1	SRR2312703	SRR2312703_paired.fastq.gz	135695000	SRR2312703_subs_8M.fq.gz	SRX1210375	PRJNA294734	SAMN04031671	SRR2312703	_AS05	05jafA_	(Semi)Continuous Lab Reactor (CSTR)	Lab		38	45					Source-separated municipal organic + slaughterhouse waste	carbohydrate lipid, protein	Sun et al., 2014	https://doi.org/10.1016/j.jbiotec.2013.11.016	Sweden													3.54358	124.549	59.5417	60	15.9338	7.61728	50	19.8441	9.48661	20
LSBT-Linkoping-Cell	Sun_2014_Batch_2	SRR2420280	SRR2420280_paired.fastq.gz	71396523	SRR2420280_subs_8M.fq.gz	SRX1249745	PRJNA294734	SAMN04031673	SRR2420280	_AS05	05jafA_	(Semi)Continuous Lab Reactor (CSTR)	Lab		37	*na					cellulose and straw	carbohydrate			Sweden													0	3	100	100	0	0	10	0	0	10
BP-Cologne-QA	Güllert_2016_BGP	SRR2917896	SRR2917896_paired.fastq.gz	77309258	SRR2917896_subs_8M.fq.gz	SRX1427729	PRJNA301928	SAMN04262029	SRR2917896	_AS08	08sgBP_	Biogas Plant (BGP)	Full		40	**nr					69% maize silage, 19% cattle manure, 12% chicken manure	carbohydrate, protein	Güllert et al., 2016	https://doi.org/10.1186/s13068-016-0534-x	Germany													5.32371	231.377	78.8989	80	7.72013	2.63254	20	38.573	13.1533	20
BP-Cologne-CTAB	Güllert_2016_CSTR	SRR2917897	SRR2917897_paired.fastq.gz	197801045	SRR2917897_subs_8M.fq.gz	SRX1433281	PRJNA301928	SAMN04262029	SRR2917897	_AS08	08sgBP_	(Semi)Continuous Lab Reactor (CSTR)	Lab		40	**nr					69% maize silage, 19% cattle manure, 12% chicken manure	carbohydrate, protein			Germany													5.32371	231.377	78.8989	80	7.72013	2.63254	20	38.573	13.1533	20
LSBT-Linkoping-CellDil	Frank_2016_Batch	SRR3161878	SRR3161878_paired.fastq.gz	75296373	SRR3161878_subs_8M.fq.gz	SRX1571146	PRJNA294734	SAMN04482596	SRR3161878	_AS05	05jafA_	Batch Experiment	Lab		37	*na					cellulose and straw	carbohydrate	Frank et al., 2016	https://doi.org/10.1038/srep25373	Sweden													0.0119493	2.33835	91.7	100	0.04845	1.9	20	0.08415	3.3	10
BP-NRW-meso-BP1	Stolze_2016_BGP_1	SRR3184552	SRR3184552_paired.fastq.gz	123360539	SRR3184552_subs_8M.fq.gz	SRX1597946	PRJNA311380	SAMN04486024	SRR3184552	_AS23	23ysBP_	Biogas Plant (BGP)	Full		40	92					45% maize silage, 22% sugar beet, 33% poultry manure	carbohydrate lipid, protein	Stolze et al., 2016	https://doi.org/10.1186/s13068-016-0565-3	Germany													9.11493	251.085	73.8176	80	8.415	2.47396	20	67.958	19.9793	30
BP-NRW-meso-BP2	Stolze_2016_BGP_2	SRR3184554	SRR3184554_paired.fastq.gz	114785531	SRR3184554_subs_8M.fq.gz	SRX1597948	PRJNA311382	SAMN04486029	SRR3184554	_AS21	21ysBP_	Biogas Plant (BGP)	Full		40	74					50% maize silage, 10% grass, 40% poultry/pig/cattle manure	carbohydrate lipid, protein			Germany													2.89325	168.346	80.4283	90	5.527	2.64056	20	20.375	9.73427	20
BP-NRW-meso-BP3-T2	Stolze_2016_BGP_3	SRR3184649	SRR3184649_paired.fastq.gz	93511118	SRR3184649_subs_8M.fq.gz	SRX1598043	PRJNA311378	SAMN04486026	SRR3184649	_AS22	22ysBP_	Biogas Plant (BGP)	Full		40	81					67% maize silage, 33% pig manure	carbohydrate lipid, protein			Germany													2.91147	191.065	81.8933	90	5.34414	2.29057	20	19.8814	8.52146	20
BP-NRW-thermo-BP4-T2	Stolze_2016_BGP_4	SRR3184676	SRR3184676_paired.fastq.gz	127257599	SRR3184676_subs_8M.fq.gz	SRX1598073	PRJNA311376	SAMN04486028	SRR3184676	_AS20	20ysBP_	Biogas Plant (BGP)	Full		54	28					60% maize silage, 30% grass, 10% pig manure	carbohydrate lipid, protein			Germany													3.94506	202.973	80.3216	90	6.59244	2.6088	20	27.5937	10.9195	20
LSBR-R1-meso-postH2	Treu_2018_CSTR_1	SRR2016841	SRR2016841_paired.fastq.gz	18811018	SRR2016841_subs_8M.fq.gz	SRX1023881	PRJNA283612	SAMN03653385	SRR2016841	_AS15	15tlH2_	(Semi)Continuous Lab Reactor (CSTR)	Lab		35	33					cattle manure, hydrogen	carbohydrate, hydrogen	Treu et al., 2018	https://doi.org/10.3389/fmicb.2018.01079	Denmark													0.86014	11.1316	42.6763	50	0.461894	1.7708	20	4.81678	18.4665	30
LSBR-R1-meso-preH2	Treu_2018_CSTR_2	SRR2016834	SRR2016834_paired.fastq.gz	26730874	SRR2016834_subs_8M.fq.gz	SRX1023883	PRJNA283612	SAMN03653387	SRR2016834	_AS15	15tlH2_	(Semi)Continuous Lab Reactor (CSTR)	Lab		35	33					cattle manure	carbohydrate			Denmark													0.86014	11.1316	42.6763	50	0.461894	1.7708	20	4.81678	18.4665	30
LSBR-R2-thermo-postH2	Treu_2018_CSTR_3	SRR2016852	SRR2016852_paired.fastq.gz	21915826	SRR2016852_subs_8M.fq.gz	SRX1023886	PRJNA283612	SAMN03653388	SRR2016852	_AS10	10tlH2_	(Semi)Continuous Lab Reactor (CSTR)	Lab		55	20					cattle manure, hydrogen	carbohydrate, hydrogen			Denmark													0.86014	11.1316	42.6763	50	0.461894	1.7708	20	4.81678	18.4665	30
LSBR-R2-thermo-preH2	Treu_2018_CSTR_4	SRR2016847	SRR2016847_paired.fastq.gz	20939933	SRR2016847_subs_8M.fq.gz	SRX1023887	PRJNA283612	SAMN03653389	SRR2016847	_AS10	10tlH2_	(Semi)Continuous Lab Reactor (CSTR)	Lab		55	20					cattle manure	carbohydrate			Denmark													0.86014	11.1316	42.6763	50	0.461894	1.7708	20	4.81678	18.4665	30
S3-fed-full-sludgeWWPT	Calusinska_2016_BGP_1	SRR1719985	SRR1719985_paired.fastq.gz	1055203	SRR1719985_R1_paired_subs_8M.fq.gz	SRX814608	PRJNA270014	SAMN03263598	SRR1719985	_AS_049_caVI	-	Biogas Plant (BGP)	Full	2500	Unknown						Sewage sludge from WWTP treatment		Calusinska et al., 2016	https://doi.org/10.1111/1462-2920.13127	Luxembourg	7.29			1.2									x	6	7	10	3	4	30	47	63	80
P6-fed-full-sludgeWWPT	Calusinska_2016_BGP_2	SRR1719982	SRR1719982_paired.fastq.gz	1005290	SRR1719982_R1_paired_subs_8M.fq.gz	SRX814606	PRJNA270014	SAMN03263597	SRR1719982	_AS_049_caVI	-	Biogas Plant (BGP)	Full		Unknown						Sewage sludge from WWTP treatment				Luxembourg														6	7	10	3	4	30	47	63	80
P6_2-fed-full-sludgeWWPT	Calusinska_2016_BGP_3	SRR1719984	SRR1719984_paired.fastq.gz	1791261	SRR1719984_R1_paired_subs_8M.fq.gz	SRX814607	PRJNA270014	SAMN03263597	SRR1719984	_AS_049_caVI	-	Biogas Plant (BGP)	Full	1350	Unknown						Sewage sludge from WWTP treatment				Luxembourg	7.17			1.45										6	7	10	3	4	30	47	63	80
BT5-fed-full-sludgeWWPT	Calusinska_2016_BGP_4	SRR1719980	SRR1719980_paired.fastq.gz	587176	Small for subsampling	SRX814604	PRJNA270014	SAMN03263596	SRR1719980	_AS_049_caVI	-	Biogas Plant (BGP)	Full	1500	Unknown						Sewage sludge from WWTP treatment				Luxembourg	7.07			1.3										6	7	10	3	4	30	47	63	80
B10-fed-full-silage+manure	Calusinska_2016_BGP_5	SRR1715569	SRR1715569_paired.fastq.gz	2325243	SRR1715569_R1_paired_subs_8M.fq.gz	SRX811245	PRJNA270015	SAMN03263590	SRR1715569	_AS_049_caVI	-	Biogas Plant (BGP)	Full	450	Unknown						Maize and grass silage,cow manure and slurry, bread				Luxembourg	8.06			4.9										223	149	150	11	7	50	37	25	30
C7-fed-full-silage+manure	Calusinska_2016_BGP_6	SRR1715571	SRR1715571_paired.fastq.gz	1546353	SRR1715571_R1_paired_subs_8M.fq.gz	SRX811250	PRJNA270014	SAMN03263592	SRR1715571	_AS_049_caVI	-	Biogas Plant (BGP)	Full		Unknown						Maize silage, cow manure				Luxembourg														143	78	80	4	2	20	17	9	20
C7_2-fed-full-silage+manure	Calusinska_2016_BGP_7	SRR1715706	SRR1715706_paired.fastq.gz	1908594	SRR1715706_R1_paired_subs_8M.fq.gz	SRX811351	PRJNA270014	SAMN03263592	SRR1715706	_AS_049_caVI	-	Biogas Plant (BGP)	Full	500	Unknown						Maize silage, cow manure				Luxembourg	8.15			4.7										143	78	80	4	2	20	17	9	20
BKA7-fed-full-silage+manure	Calusinska_2016_BGP_8	SRR1715570	SRR1715570_paired.fastq.gz	1482410	SRR1715570_R1_paired_subs_8M.fq.gz	SRX811249	PRJNA270014	SAMN03263591	SRR1715570	_AS_049_caVI	-	Biogas Plant (BGP)	Full	1270	Unknown						Cow manure and slurry, grass, maize and cereal silage				Luxembourg	7.69			2.3										98	73	80	4	3	20	18	13	20
MK18-fed-full-organic-waste	Calusinska_2016_BGP_9	SRR1719978	SRR1719978_paired.fastq.gz	2668268	SRR1719978_R1_paired_subs_8M.fq.gz	SRX814603	PRJNA270014	SAMN03263595	SRR1719978	_AS_049_caVI	-	Biogas Plant (BGP)	Full	1900	Unknown						Yard green waste (leaves, trees), organic wastes from supermarkets and canteens				Luxembourg	7.83			2.5										89	54	60	19	11	70	41	25	40
MbioA6-fed-full-manure-waste	Calusinska_2016_BGP_10	SRR1719977	SRR1719977_paired.fastq.gz	1307879	SRR1719977_R1_paired_subs_8M.fq.gz	SRX814602	PRJNA270014	SAMN03263594	SRR1719977	_AS_049_caVI	-	Biogas Plant (BGP)	Full	1100	Unknown						Manure, cereal waste, grass silage, organic wastes from supermarkets and canteens				Luxembourg	7.65			3.7										60	49	50	13	11	70	30	24	30
F4-fed-full-manure	Calusinska_2016_BGP_11	SRR1715753	SRR1715753_paired.fastq.gz	1514233	SRR1715753_R1_paired_subs_8M.fq.gz	SRX811370	PRJNA270014	SAMN03263593	SRR1715753	_AS_049_caVI	-	Biogas Plant (BGP)	Full	4000	Unknown						Cow manure and slurry, cereal waste, wastes from food industries, maize silage, grass				Luxembourg	7.84			4										93	67	70	9	7	40	23	17	30
R1-acidogenesis-full-meso	Li_2020_BGP_1	SRR8982952	SRR8982952_paired.fastq.gz	26224480	SRR8982952_R1_paired_subs_8M.fq.gz	SRX5762249	PRJNA498347	SAMN10390405	SRR8982952	-	-	Biogas Plant (BGP)	Full	3100	37	15		3.2			Food waste		Li et al., 2020	https://doi.org/10.1016/j.jclepro.2020.121646	China	6.43-8.31											1191.4 mg/L -2927.8 mg/L		0	0	0	44	28	29	37	23	30	874.4 - 8722.2
R2-methanogenesis-full-meso	Li_2020_BGP_2	SRR8982953	SRR8982953_paired.fastq.gz	27797803	SRR8982953_R1_paired_subs_8M.fq.gz	SRX5762248	PRJNA498347	SAMN10390406	SRR8982953	-	-	Biogas Plant (BGP)	Full	2800	37	15		3.2			Food waste				China	7.63-8.51											1191.4 mg/L -2927.8 mg/L		0	0	0	44	28	29	37	23	30	392.6 - 3525.6
R3-acidogenesis-full-meso	Li_2020_BGP_3	SRR8982950	SRR8982950_paired.fastq.gz	18632321	SRR8982950_R1_paired_subs_8M.fq.gz	SRX5762251	PRJNA498347	SAMN10390407	SRR8982950	-	-	Biogas Plant (BGP)	Full	3100	37	15		3.2			Food waste				China	6.43-8.31											1191.4 mg/L -2927.8 mg/L		0	0	0	44	28	29	37	23	30	874.4 - 8722.2
R4-methanogenesis-full-meso	Li_2020_BGP_4	SRR8982951	SRR8982951_paired.fastq.gz	20781710	SRR8982951_R1_paired_subs_8M.fq.gz	SRX5762250	PRJNA498347	SAMN10390408	SRR8982951	-	-	Biogas Plant (BGP)	Full	2800	37	15		3.2			Food waste				China	7.63-8.51											1191.4 mg/L -2927.8 mg/L		0	0	0	44	28	170	37	23	30	392.6 - 3525.6
Sludge 1-lab-silica0g-sludgeWWTP	Chen_2020_Batch_1	SRR10276721	SRR10276721_paired.fastq.gz	19849164	SRR10276721_R1_paired_subs_8M.fq.gz	SRX6989930	PRJNA577327	SAMN13023397	SRR10276721	_AS_031chSP	31chSP_	Batch Experiment	Lab		37	0.46					Sludge generated from wastewater treatment plants (WWTPs)		Chen et al., 2020	https://doi.org/10.1016/j.jhazmat.2020.122340	China										59	23			0	0	0	0	0	0	0	0	0
Sludge 5-lab-silica2,4g-sludgeWWTP	Chen_2020_Batch_2	SRR10276720	SRR10276720_paired.fastq.gz	22062335	SRR10276720_R1_paired_subs_8M.fq.gz	SRX6989931	PRJNA577327	SAMN13023398	SRR10276720	_AS_031chSP	31chSP_	Batch Experiment	Lab		37	0.46					Sludge generated from wastewater treatment plants (WWTPs)				China										59	23			0	0	0	0	0	0	0	0	0
Sludge 8-lab-silica4,8g-sludgeWWTP	Chen_2020_Batch_3	SRR10276719	SRR10276719_paired.fastq.gz	20713231	SRR10276719_R1_paired_subs_8M.fq.gz	SRX6989932	PRJNA577327	SAMN13023399	SRR10276719	_AS_031chSP	31chSP_	Batch Experiment	Lab		37	0.46					Sludge generated from wastewater treatment plants (WWTPs)				China										59	23			0	0	0	0	0	0	0	0	0
EGSB-Stage_I-granularbed	Delforno_2020_CSTR_1	ERR3445575	ERR3445575_paired.fastq.gz	24452857	ERR3445575_R1_pairedADFR_subs_8M.fq.gz	ERX3467594	PRJEB33604	SAMEA5800222	ERR3445575	_AS_032deLW	32deLW_	(Semi)Continuous Lab Reactor (CSTR)	Lab	0.0013	30	35					medium without surfactants		Delforno et al., 2020	https://doi.org/10.1016/j.ibiod.2020.104916	Brazil		7.5	6.9											0	0	0	0	0	0	0	0	0
EGSB-Stage_II-granularbed	Delforno_2020_CSTR_2	ERR3445576	ERR3445576_paired.fastq.gz	13206585	ERR3445576_R1_pairedADFR_subs_8M.fq.gz	ERX3467595	PRJEB33604	SAMEA5800223	ERR3445576	_AS_032deLW	32deLW_	(Semi)Continuous Lab Reactor (CSTR)	Lab	0.0013	30	35					medium was replaced by diluted laundry wastewater				Brazil		7.7	7.6											0	0	0	0	0	0	0	0	0		42.2
EGSB-Stage_III-granularbed	Delforno_2020_CSTR_3	ERR3445577	ERR3445577_paired.fastq.gz	15922368	ERR3445577_R1_pairedADFR_subs_8M.fq.gz	ERX3467596	PRJEB33604	SAMEA5800224	ERR3445577	_AS_032deLW	32deLW_	(Semi)Continuous Lab Reactor (CSTR)	Lab	0.0013	30	35					medium was replaced by diluted laundry wastewater				Brazil		8.1	7.8											0	0	0	0	0	0	0	0	0		64.2
F1-lab-meso-thermic pretreatm	Hao_2020_Batch_1	ERR3173382	ERR3173382_paired.fastq.gz	8384441	ERR3173382_R1_paired_subs_8M.fq.gz	ERX3201316	PRJEB31310	SAMEA5366183	ERR3173382	_AS_034haF1	34haF1_	Batch Experiment	Lab	500 ml	37						surplus activated sludge pretreated by thermal hydrolysis process (THP)		Hao et al., 2020	https://doi.org/10.1038/s41396-019-0571-0	Denmark														6	7	10	3	4	30	47	63	80
F2-full-CSTR-meso-thermic pretreatm	Hao_2020_CSTR_1	ERR3173383	ERR3173383_paired.fastq.gz	9588708	ERR3173383_R1_paired_subs_8M.fq.gz	ERX3201317	PRJEB31310	SAMEA5366184	ERR3173383	_AS_034haF2	34haF1_	(Semi)Continuous Lab Reactor (CSTR)	Full	2000	38						surplus activated sludge pretreated by thermal hydrolysis process (THP)				Denmark														6	7	10	3	4	30	47	63	80
F1-lab-meso-thermic pretreatm	Hao_2020_Batch_2	ERR3173384	ERR3173384_paired.fastq.gz	11258253	ERR3173384_R1_paired_subs_8M.fq.gz	ERX3201318	PRJEB31310	SAMEA5366185	ERR3173384	_AS_034haF3	34haF1_	Batch Experiment	Lab	500 ml	37						surplus activated sludge pretreated by thermal hydrolysis process (THP)				Denmark														6	7	10	3	4	30	47	63	80
F2-full-CSTR-meso-thermic pretreatm	Hao_2020_CSTR_2	ERR3173385	ERR3173385_paired.fastq.gz	17412856	ERR3173385_R1_paired_subs_8M.fq.gz	ERX3201319	PRJEB31310	SAMEA5366186	ERR3173385	_AS_034haF4	34haF1_	(Semi)Continuous Lab Reactor (CSTR)	Full	2000	38						surplus activated sludge pretreated by thermal hydrolysis process (THP)				Denmark														6	7	10	3	4	30	47	63	80
R1-lab-meso-activated sludge	Hao_2020_Batch_3	ERR3173386	ERR3173386_paired.fastq.gz	18024697	ERR3173386_R1_paired_subs_8M.fq.gz	ERX3201320	PRJEB31310	SAMEA5366187	ERR3173386	_AS_035haF2	35haF2_	Batch Experiment	Lab	500 ml	37						surplus activated sludge and primary sludge				Denmark														6	7	10	3	4	30	47	63	80
R2-full-CSTR-meso-activated sludge	Hao_2020_CSTR_3	ERR3173387	ERR3173387_paired.fastq.gz	11167482	ERR3173387_R1_paired_subs_8M.fq.gz	ERX3201321	PRJEB31310	SAMEA5366188	ERR3173387	_AS_035haF3	35haF2_	(Semi)Continuous Lab Reactor (CSTR)	Full	2400	39						surplus activated sludge and primary sludge				Denmark														6	7	10	3	4	30	47	63	80
R1-lab-meso-activated sludge	Hao_2020_Batch_4	ERR3173388	ERR3173388_paired.fastq.gz	18463197	ERR3173388_R1_paired_subs_8M.fq.gz	ERX3201322	PRJEB31310	SAMEA5366189	ERR3173388	_AS_035haF4	35haF2_	Batch Experiment	Lab	500 ml	37						surplus activated sludge and primary sludge				Denmark														6	7	10	3	4	30	47	63	80
R2-full-CSTR-meso-activated sludge	Hao_2020_CSTR_4	ERR3173389	ERR3173389_paired.fastq.gz	10477679	ERR3173389_R1_paired_subs_8M.fq.gz	ERX3201323	PRJEB31310	SAMEA5366190	ERR3173389	_AS_035haF5	35haF2_	(Semi)Continuous Lab Reactor (CSTR)	Full	2400	39						surplus activated sludge and primary sludge				Denmark														6	7	10	3	4	30	47	63	80
TM_8-lab-IXphase-sandbed-laudrywaste	Macedo_2020_CSTR_1	ERR3440738	ERR3440738_paired.fastq.gz	13203905	ERR3440738_R1_paired_subs_8M.fq.gz	ERX3462758	PRJEB33570	SAMEA5780014	ERR3440738	_AS_041maFB	41maFB_	(Semi)Continuous Lab Reactor (CSTR)	Lab	19.8	Unknown	30					commercial laundry wastewater+domestic sawage		Macedo et al., 2020	https://doi.org/10.1007/s10532-020-09895-x	Brazil		7	7.5											0	0	0	0	0	0	0	0	0
TM_7-lab-IXphase-granules-laudrywaste	Macedo_2020_CSTR_2	ERR3440737	ERR3440737_paired.fastq.gz	15669840	ERR3440737_R1_paired_subs_8M.fq.gz	ERX3462757	PRJEB33570	SAMEA5780013	ERR3440737	_AS_041maFB	41maFB_	(Semi)Continuous Lab Reactor (CSTR)	Lab	19.8	Unknown	30					commercial laundry wastewater+domestic sawage				Brazil		7	7.5											0	0	0	0	0	0	0	0	0
M1-lab-meso-OLR500	Maus_2020_CSTR_1	ERR2698922	ERR2698922_paired.fastq.gz	1655482	ERR2698922_R1_paired_subs_8M.fq.gz	ERX2713309	PRJEB27769	SAMEA4790040	ERR2698922	-	-	(Semi)Continuous Lab Reactor (CSTR)	Lab		37			500			Silage of perennial ryegrass		Maus et al., 2020	https://doi.org/10.1186/s40793-020-00354-x	Germany														322	91	100	9	3	20	41	12	20
M2-lab-meso-OLR500	Maus_2020_CSTR_2	ERR2698923	ERR2698923_paired.fastq.gz	2191928	ERR2698923_R1_paired_subs_8M.fq.gz	ERX2713310	PRJEB27769	SAMEA4790040	ERR2698923	-	-	(Semi)Continuous Lab Reactor (CSTR)	Lab		37			500			Silage of perennial ryegrass				Germany														322	91	100	9	3	20	41	12	20
M1-lab-meso-OLR1500	Maus_2020_CSTR_3	ERR2698926	ERR2698926_paired.fastq.gz	1747730	ERR2698926_R1_paired_subs_8M.fq.gz	ERX2713313	PRJEB27769	SAMEA4790040	ERR2698926	-	-	(Semi)Continuous Lab Reactor (CSTR)	Lab		37			1500			Silage of perennial ryegrass				Germany														322	91	100	9	3	20	41	12	20
M2-lab-meso-OLR1500	Maus_2020_CSTR_4	ERR2698927	ERR2698927_paired.fastq.gz	2039805	ERR2698927_R1_paired_subs_8M.fq.gz	ERX2713314	PRJEB27769	SAMEA4790040	ERR2698927	-	-	(Semi)Continuous Lab Reactor (CSTR)	Lab		37			1500			Silage of perennial ryegrass				Germany														322	91	100	9	3	20	41	12	20
T2-lab-thermo-OLR500	Maus_2020_CSTR_5	ERR2698925	ERR2698925_paired.fastq.gz	1053595	ERR2698925_R1_paired_subs_8M.fq.gz	ERX2713312	PRJEB27769	SAMEA4790040	ERR2698925	-	-	(Semi)Continuous Lab Reactor (CSTR)	Lab		55			500			Silage of perennial ryegrass				Germany												1.3		322	91	100	9	3	20	41	12	20
T1-lab-thermo-OLR1500	Maus_2020_CSTR_6	ERR2698928	ERR2698928_paired.fastq.gz	1225883	ERR2698928_R1_paired_subs_8M.fq.gz	ERX2713315	PRJEB27769	SAMEA4790040	ERR2698928	-	-	(Semi)Continuous Lab Reactor (CSTR)	Lab		55			1500			Silage of perennial ryegrass				Germany												1.3		322	91	100	9	3	20	41	12	20
T2-lab-thermo-OLR1500	Maus_2020_CSTR_7	ERR2698929	ERR2698929_paired.fastq.gz	1304136	ERR2698929_R1_paired_subs_8M.fq.gz	ERX2713316	PRJEB27769	SAMEA4790040	ERR2698929	-	-	(Semi)Continuous Lab Reactor (CSTR)	Lab		55			1500			Silage of perennial ryegrass				Germany												1.3		322	91	100	9	3	20	41	12	20
FW2-lab-meso-foodwaste	Kanger_2020_CSTR_1	SRR8165487	SRR8165487_paired.fastq.gz	72921790	SRR8165487_R1_paired_subs_8M.fq.gz	SRX4986160	PRJNA501900	SAMN10349526	SRR8165487	_AS_038kaAR	38kaAR_	(Semi)Continuous Lab Reactor (CSTR)	Lab		38				42		residential food waste		Kanger et al., 2020	https://doi.org/10.1093/femsec/fiaa006	Canada														71	44	50	31	19	120	45	28	40
FW1-lab-meso-foodwaste	Kanger_2020_CSTR_2	SRR8165486	SRR8165486_paired.fastq.gz	3151779	SRR8165486_R1_paired_subs_8M.fq.gz	SRX4986161	PRJNA501900	SAMN10349525	SRR8165486	_AS_038kaAR	38kaAR_	(Semi)Continuous Lab Reactor (CSTR)	Lab		38				42		residential food waste				Canada														71	44	50	31	19	120	45	28	40
DG78-lab-meso-digestate	Kanger_2020_CSTR_3	SRR8165485	SRR8165485_paired.fastq.gz	32241116	SRR8165485_R1_paired_subs_8M.fq.gz	SRX4986162	PRJNA501900	SAMN10349523	SRR8165485	_AS_038kaAR	38kaAR_	(Semi)Continuous Lab Reactor (CSTR)	Lab		38				42		anaerobic digestate of solid organic waste (6 weeks of digestion)				Canada														6	7	10	3	4	30	47	63	80
DG74-lab-meso-digestate	Kanger_2020_CSTR_4	SRR8165484	SRR8165484_paired.fastq.gz	34968322	SRR8165484_R1_paired_subs_8M.fq.gz	SRX4986163	PRJNA501900	SAMN10349522	SRR8165484	_AS_038kaAR	38kaAR_	(Semi)Continuous Lab Reactor (CSTR)	Lab		38				42		anaerobic digestate of solid organic waste (6 weeks of digestion)				Canada														6	7	10	3	4	30	47	63	80
UASB-lab-meso-sludge granules	Kanger_2020_CSTR_5	SRR8165483	SRR8165483_paired.fastq.gz	34521728	SRR8165483_R1_paired_subs_8M.fq.gz	SRX4986164	PRJNA501900	SAMN10349531	SRR8165483	_AS_038kaAR	38kaAR_	(Semi)Continuous Lab Reactor (CSTR)	Lab		38				42		microbial sludge granules				Canada														6	7	10	3	4	30	47	63	80
LBF2-lab-meso-foodwaste lignocellulosic	Kanger_2020_CSTR_6	SRR8165482	SRR8165482_paired.fastq.gz	63793898	SRR8165482_R1_paired_subs_8M.fq.gz	SRX4986165	PRJNA501900	SAMN10349529	SRR8165482	_AS_038kaAR	38kaAR_	(Semi)Continuous Lab Reactor (CSTR)	Lab		38				42		food waste and lignocellulosic fibers (shredded cardboard, boxboard, fine paper and newsprint)				Canada														60	17	20	15	4	30	62	17	30
LBF1-lab-meso-foodwaste lignocellulosic	Kanger_2020_CSTR_7	SRR8165481	SRR8165481_paired.fastq.gz	39344607	SRR8165481_R1_paired_subs_8M.fq.gz	SRX4986166	PRJNA501900	SAMN10349528	SRR8165481	_AS_038kaAR	38kaAR_	(Semi)Continuous Lab Reactor (CSTR)	Lab		38				42		food waste and lignocellulosic fibers (shredded cardboard, boxboard, fine paper and newsprint)				Canada														60	17	20	15	4	30	62	17	30
CK-D0-batch-meso-control-day0	Zhang_2020_Batch_1	SRR8793384	SRR8793384_paired.fastq.gz	16322484	SRR8793384_R1_paired_subs_8M.fq.gz	SRX5582710	PRJNA529303	SAMN11263602	SRR8793384	_AS_042zhAM	42zhAM_	Batch Experiment	Lab		37					0	sludge collected from an upflow anaerobic sludge blanket (UASB) treating winery wastewate		Zhang et al., 2020	https://doi.org/10.1016/j.biortech.2019.122191	China														0	0	0	0	0	0	0	0	0
CK-D12-batch-meso-control-day12	Zhang_2020_Batch_2	SRR8793389	SRR8793389_paired.fastq.gz	15263095	SRR8793389_R1_paired_subs_8M.fq.gz	SRX5582705	PRJNA529304	SAMN11263604	SRR8793389	_AS_042zhAM	42zhAM_	Batch Experiment	Lab		37					12	sludge collected from an upflow anaerobic sludge blanket (UASB) treating winery wastewate				China														0	0	0	0	0	0	0	0	0
CK-D35-batch-meso-control-day35	Zhang_2020_Batch_3	SRR8793390	SRR8793390_paired.fastq.gz	13858467	SRR8793390_R1_paired_subs_8M.fq.gz	SRX5582704	PRJNA529305	SAMN11263606	SRR8793390	_AS_042zhAM	42zhAM_	Batch Experiment	Lab		37					35	sludge collected from an upflow anaerobic sludge blanket (UASB) treating winery wastewate				China														0	0	0	0	0	0	0	0	0
AM1-D0-batch-meso-ammonia751-day0	Zhang_2020_Batch_4	SRR8793394	SRR8793394_paired.fastq.gz	14273438	SRR8793394_R1_paired_subs_8M.fq.gz	SRX5582700	PRJNA529306	SAMN11263584	SRR8793394	_AS_042zhAM	42zhAM_	Batch Experiment	Lab		37					0	sludge collected from an upflow anaerobic sludge blanket (UASB) treating winery wastewate				China														0	0	0	0	0	0	0	0	0
AM1-D12-batch-meso-ammonia751-day12	Zhang_2020_Batch_5	SRR8793395	SRR8793395_paired.fastq.gz	14638132	SRR8793395_R1_paired_subs_8M.fq.gz	SRX5582699	PRJNA529307	SAMN11263586	SRR8793395	_AS_042zhAM	42zhAM_	Batch Experiment	Lab		37					12	sludge collected from an upflow anaerobic sludge blanket (UASB) treating winery wastewate				China														0	0	0	0	0	0	0	0	0
AM1-D35-batch-meso-ammonia751-day35	Zhang_2020_Batch_6	SRR8793385	SRR8793385_paired.fastq.gz	16499157	SRR8793385_R1_paired_subs_8M.fq.gz	SRX5582709	PRJNA529308	SAMN11263594	SRR8793385	_AS_042zhAM	42zhAM_	Batch Experiment	Lab		37					35	sludge collected from an upflow anaerobic sludge blanket (UASB) treating winery wastewate				China														0	0	0	0	0	0	0	0	0
AM2-D12-batch-meso-ammonia1482-day12	Zhang_2020_Batch_7	SRR8793392	SRR8793392_paired.fastq.gz	19394808	SRR8793392_R1_paired_subs_8M.fq.gz	SRX5582702	PRJNA529309	SAMN11263588	SRR8793392	_AS_042zhAM	42zhAM_	Batch Experiment	Lab		37					12	sludge collected from an upflow anaerobic sludge blanket (UASB) treating winery wastewate				China														0	0	0	0	0	0	0	0	0
AM2-D35-batch-meso-ammonia1482-day35	Zhang_2020_Batch_8	SRR8793386	SRR8793386_paired.fastq.gz	14980647	SRR8793386_R1_paired_subs_8M.fq.gz	SRX5582708	PRJNA529310	SAMN11263596	SRR8793386	_AS_042zhAM	42zhAM_	Batch Experiment	Lab		37					35	sludge collected from an upflow anaerobic sludge blanket (UASB) treating winery wastewate				China														0	0	0	0	0	0	0	0	0
AM3-D12-batch-meso-ammonia2185-day12	Zhang_2020_Batch_9	SRR8793393	SRR8793393_paired.fastq.gz	17268566	SRR8793393_R1_paired_subs_8M.fq.gz	SRX5582701	PRJNA529311	SAMN11263590	SRR8793393	_AS_042zhAM	42zhAM_	Batch Experiment	Lab		37					12	sludge collected from an upflow anaerobic sludge blanket (UASB) treating winery wastewate				China														0	0	0	0	0	0	0	0	0
AM3-D35-batch-meso-ammonia2185-day35	Zhang_2020_Batch_10	SRR8793387	SRR8793387_paired.fastq.gz	15857703	SRR8793387_R1_paired_subs_8M.fq.gz	SRX5582707	PRJNA529312	SAMN11263598	SRR8793387	_AS_042zhAM	42zhAM_	Batch Experiment	Lab		37					35	sludge collected from an upflow anaerobic sludge blanket (UASB) treating winery wastewate				China														0	0	0	0	0	0	0	0	0
AM4-D12-batch-meso-ammonia3048-day12	Zhang_2020_Batch_11	SRR8793391	SRR8793391_paired.fastq.gz	17029314	SRR8793391_R1_paired_subs_8M.fq.gz	SRX5582703	PRJNA529313	SAMN11263592	SRR8793391	_AS_042zhAM	42zhAM_	Batch Experiment	Lab		37					12	sludge collected from an upflow anaerobic sludge blanket (UASB) treating winery wastewate				China														0	0	0	0	0	0	0	0	0
AM4-D35-batch-meso-ammonia3048-day35	Zhang_2020_Batch_12	SRR8793388	SRR8793388_paired.fastq.gz	19828309	SRR8793388_R1_paired_subs_8M.fq.gz	SRX5582706	PRJNA529314	SAMN11263600	SRR8793388	_AS_042zhAM	42zhAM_	Batch Experiment	Lab		37					35	sludge collected from an upflow anaerobic sludge blanket (UASB) treating winery wastewate				China														0	0	0	0	0	0	0	0	0
PSD_800-full-WWTP-primary sludge digestor	Zhang_2020_CSTR_1	SRR10566890	SRR10566890_paired.fastq.gz	8339355	SRR10566890_R1_paired_subs_8M.fq.gz	SRX7248432	PRJNA578561	SAMN13404030	SRR10566890	_AS_043zhSC	43zhSC_	(Semi)Continuous Lab Reactor (CSTR)	Lab		37	40			200		Urban wastewater		Zhang et al., 2020	https://doi.org/10.3390/app10010135	China	7.25				321.4	289		32.4						0	0	0	0	0	0	0	0	0
PSD_500-full-WWTP-primary sludge digestor	Zhang_2020_CSTR_2	SRR10566891	SRR10566891_paired.fastq.gz	13435154	SRR10566891_R1_paired_subs_8M.fq.gz	SRX7248431	PRJNA578561	SAMN13404029	SRR10566891	_AS_043zhSC	43zhSC_	(Semi)Continuous Lab Reactor (CSTR)	Lab		37	40			200		Urban wastewater				China	7.25				321.4	289		32.4						0	0	0	0	0	0	0	0	0
AnMBR_800-full-WWTP-anaerobic membrane bioreactor	Zhang_2020_CSTR_3	SRR10566892	SRR10566892_paired.fastq.gz	8560412	SRR10566892_R1_paired_subs_8M.fq.gz	SRX7248430	PRJNA578561	SAMN13404028	SRR10566892	_AS_043zhSC	43zhSC_	(Semi)Continuous Lab Reactor (CSTR)	Lab		20	1			200		Urban wastewater				China	7.11													0	0	0	0	0	0	0	0	0
AnMBR_500-full-WWTP-anaerobic membrane bioreactors	Zhang_2020_CSTR_4	SRR10566893	SRR10566893_paired.fastq.gz	14847476	SRR10566893_R1_paired_subs_8M.fq.gz	SRX7248429	PRJNA578561	SAMN13404027	SRR10566893	_AS_043zhSC	43zhSC_	(Semi)Continuous Lab Reactor (CSTR)	Lab		20	1			200		Urban wastewater				China	7.11													0	0	0	0	0	0	0	0	0
PML-lab-CSTR-meso-propionate	Chen_2020_CSTR_1	SRR8883963	SRR8883963_paired.fastq.gz	59469042	SRR8883963_R1_paired_subs_8M.fq.gz	SRX5669737	PRJNA531802	SAMN11382458	SRR8883963	_AS_030chPD	30chPD_	(Semi)Continuous Lab Reactor (CSTR)	Lab	0.0018	37						Swine manure and alcohol waste+Synthetic wastewater containing propionate		Chen et al., 2020	https://doi.org/10.1007/s00248-020-01485-x	China	7.7													16	55	60	0	2	10	3	11	20
PS1 DNA-lab-meso	Inaba_2019_Batch_1	DRR182646	DRR182646_paired.fastq.gz	67453636	DRR182646_R1_pairedADFR_subs_8M.fq.gz	DRX173152	PRJDB8460	SAMD00175444	DRR182646	_AS_036inMN	36inMN_	Batch Experiment	Lab	0.001	37						400 ml acetate medium+30 mg/L of rice paddy field soil		Inaba et al., 2019	https://doi.org/10.1128/AEM.01733-19	Japan	7													0	0	0	0	0	0	0	0	0
PS2 DNA-lab-meso	Inaba_2019_Batch_2	DRR182647	DRR182647_paired.fastq.gz	56894324	DRR182647_R1_pairedADFR_subs_8M.fq.gz	DRX173153	PRJDB8460	SAMD00175445	DRR182647	_AS_036inMN	36inMN_	Batch Experiment	Lab	0.001	37						400 ml acetate medium+30 mg/L of rice paddy field soil				Japan	7													0	0	0	0	0	0	0	0	0
PS3 DNA-lab-meso	Inaba_2019_Batch_3	DRR182648	DRR182648_paired.fastq.gz	39008372	DRR182648_R1_pairedADFR_subs_8M.fq.gz	DRX173154	PRJDB8460	SAMD00175446	DRR182648	_AS_036inMN	36inMN_	Batch Experiment	Lab	0.001	37						400 ml acetate medium+30 mg/L of rice paddy field soil				Japan	7													0	0	0	0	0	0	0	0	0
MG1 DNA-lab-meso-MNP	Inaba_2019_Batch_4	DRR182649	DRR182649_paired.fastq.gz	60970361	DRR182649_R1_pairedADFR_subs_8M.fq.gz	DRX173155	PRJDB8460	SAMD00175447	DRR182649	_AS_036inMN	36inMN_	Batch Experiment	Lab	0.001	37						400 ml acetate medium+30 mg/L of rice paddy field soil				Japan	7													0	0	0	0	0	0	0	0	0
MG2 DNA-lab-meso-MNP	Inaba_2019_Batch_5	DRR182650	DRR182650_paired.fastq.gz	62648858	DRR182650_R1_pairedADFR_subs_8M.fq.gz	DRX173156	PRJDB8460	SAMD00175448	DRR182650	_AS_036inMN	36inMN_	Batch Experiment	Lab	0.001	37						400 ml acetate medium+30 mg/L of rice paddy field soil				Japan	7													0	0	0	0	0	0	0	0	0
MG3 DNA-lab-meso-MNP	Inaba_2019_Batch_6	DRR182651	DRR182651_paired.fastq.gz	44664767	DRR182651_R1_pairedADFR_subs_8M.fq.gz	DRX173157	PRJDB8460	SAMD00175449	DRR182651	_AS_036inMN	36inMN_	Batch Experiment	Lab	0.001	37						400 ml acetate medium+30 mg/L of rice paddy field soil				Japan	7													0	0	0	0	0	0	0	0	0
ENR-Ac244days-full-meso	Dyksma_2020_Batch_1	SRR11128853	SRR11128853_paired.fastq.gz	3626350	SRR11128853_R1_paired_subs_8M.fq.gz	SRX7765373	PRJNA607871	SAMN14133009	SRR11128853	_AS_033dySA	33dySA_	Batch Experiment	Lab		55						Enrichment with Acetomicrobium hydrogeniformans DSM22491, A. thermoterrenum DSM13490, A. mobile DSM13181, Methanoculleus thermophilus DSM2373, and Methanothermobacter thermoautotrophicus DSM1053		Dyksma et al., 2020	https://doi.org/10.1186/s40168-020-00862-5	Germany
ENR-Ac211days-full-meso	Dyksma_2020_Batch_2	SRR11128854	SRR11128854_paired.fastq.gz	6093817	SRR11128854_R1_paired_subs_8M.fq.gz	SRX7765372	PRJNA607871	SAMN14133008	SRR11128854	_AS_033dySA	33dySA_	Batch Experiment	Lab		55						Enrichment with Acetomicrobium hydrogeniformans DSM22491, A. thermoterrenum DSM13490, A. mobile DSM13181, Methanoculleus thermophilus DSM2373, and Methanothermobacter thermoautotrophicus DSM1053				Germany
PFL9-subsample	Dyksma_2020_Batch_3	SRR11128855	SRR11128855_paired.fastq.gz	1890839	SRR11128855_R1_paired_subs_8M.fq.gz	SRX7765371	PRJNA607871	SAMN14133007	SRR11128855	_AS_033dySA	33dySA_	Batch Experiment	Lab		55										Germany
GZ-C-35-D5	Jia_2018_Batch_1	SRR5892338	SRR5892338_paired.fastq.gz	44709390	SRR5892338_R1_pairedADFR_subs_8M.fq.gz	SRX3058055	PRJNA393770	SAMN07348255	SRR5892338	_AS_037jiCB	37jiCB_	Batch Experiment	Lab		35					5	Cellulose		Jia et al., 2018	https://doi.org/10.1186/s13068-018-1121-0	China														1000	100	100	0	0	0	0	0	0
GZ-C-35-Mid	Jia_2018_Batch_2	SRR5892352	SRR5892352_paired.fastq.gz	43235679	SRR5892352_R1_pairedADFR_subs_8M.fq.gz	SRX3058061	PRJNA393770	SAMN07348256	SRR5892352	_AS_037jiCB	37jiCB_	Batch Experiment	Lab		35						Cellulose				China														1000	100	100	0	0	0	0	0	0
GZ-C-35-Y1	Jia_2018_Batch_3	SRR5892447	SRR5892447_paired.fastq.gz	47562923	SRR5892447_R1_pairedADFR_subs_8M.fq.gz	SRX3058128	PRJNA393770	SAMN07348257	SRR5892447	_AS_037jiCB	37jiCB_	Batch Experiment	Lab		35					365	Cellulose				China														1000	100	100	0	0	0	0	0	0
GZ-C-35-Y2	Jia_2018_Batch_4	SRR5895952	SRR5895952_paired.fastq.gz	20036306	SRR5895952_R1_pairedADFR_subs_8M.fq.gz	SRX3061524	PRJNA393770	SAMN07348258	SRR5895952	_AS_037jiCB	37jiCB_	Batch Experiment	Lab		35					730	Cellulose				China														1000	100	100	0	0	0	0	0	0
GZ-X-35-Mid	Jia_2018_Batch_5	SRR5894899	SRR5894899_paired.fastq.gz	39439819	SRR5894899_R1_pairedADFR_subs_8M.fq.gz	SRX3060477	PRJNA393770	SAMN07348259	SRR5894899	_AS_037jiCB	37jiCB_	Batch Experiment	Lab		35						Xylan				China														1000	100	100	0	0	0	0	0	0
GZ-X-35-Y1	Jia_2018_Batch_6	SRR5895931	SRR5895931_paired.fastq.gz	55094415	SRR5895931_R1_pairedADFR_subs_8M.fq.gz	SRX3061504	PRJNA393770	SAMN07348260	SRR5895931	_AS_037jiCB	37jiCB_	Batch Experiment	Lab		35					365	Xylan				China														1000	100	100	0	0	0	0	0	0
GZ-X-35-Y2	Jia_2018_Batch_7	SRR5895953	SRR5895953_paired.fastq.gz	22268645	SRR5895953_R1_pairedADFR_subs_8M.fq.gz	SRX3061525	PRJNA393770	SAMN07348261	SRR5895953	_AS_037jiCB	37jiCB_	Batch Experiment	Lab		35					730	Xylan				China														1000	100	100	0	0	0	0	0	0
SWH-C-35-D5	Jia_2018_Batch_8	SRR5894891	SRR5894891_paired.fastq.gz	41435458	SRR5894891_R1_pairedADFR_subs_8M.fq.gz	SRX3060421	PRJNA393770	SAMN07348262	SRR5894891	_AS_037jiCB	37jiCB_	Batch Experiment	Lab		35					5	Cellulose				China														1000	100	100	0	0	0	0	0	0
SWH-C-35-Mid	Jia_2018_Batch_9	SRR5894892	SRR5894892_paired.fastq.gz	32891434	SRR5894892_R1_pairedADFR_subs_8M.fq.gz	SRX3060470	PRJNA393770	SAMN07348263	SRR5894892	_AS_037jiCB	37jiCB_	Batch Experiment	Lab		35						Cellulose				China														1000	100	100	0	0	0	0	0	0
SWH-C-35-Y1	Jia_2018_Batch_10	SRR5895939	SRR5895939_paired.fastq.gz	47879229	SRR5895939_R1_pairedADFR_subs_8M.fq.gz	SRX3061509	PRJNA393770	SAMN07348264	SRR5895939	_AS_037jiCB	37jiCB_	Batch Experiment	Lab		35					365	Cellulose				China														1000	100	100	0	0	0	0	0	0
SWH-C-35-Y2	Jia_2018_Batch_11	SRR5895956	SRR5895956_paired.fastq.gz	39553448	SRR5895956_R1_pairedADFR_subs_8M.fq.gz	SRX3061527	PRJNA393770	SAMN07348265	SRR5895956	_AS_037jiCB	37jiCB_	Batch Experiment	Lab		35					730	Cellulose				China														1000	100	100	0	0	0	0	0	0
SWH-C-55-Mid	Jia_2018_Batch_12	SRR5894893	SRR5894893_paired.fastq.gz	37252005	SRR5894893_R1_pairedADFR_subs_8M.fq.gz	SRX3060471	PRJNA393770	SAMN07348266	SRR5894893	_AS_037jiCB	37jiCB_	Batch Experiment	Lab		55						Cellulose				China														1000	100	100	0	0	0	0	0	0
SWH-C-55-Y2	Jia_2018_Batch_13	SRR5895955	SRR5895955_paired.fastq.gz	61399918	SRR5895955_R1_pairedADFR_subs_8M.fq.gz	SRX3061526	PRJNA393770	SAMN07348267	SRR5895955	_AS_037jiCB	37jiCB_	Batch Experiment	Lab		55					730	Cellulose				China														1000	100	100	0	0	0	0	0	0
SWH-X-35-Mid	Jia_2018_Batch_14	SRR5894900	SRR5894900_paired.fastq.gz	42009666	SRR5894900_R1_pairedADFR_subs_8M.fq.gz	SRX3060478	PRJNA393770	SAMN07348268	SRR5894900	_AS_037jiCB	37jiCB_	Batch Experiment	Lab		35						Xylan				China														1000	100	100	0	0	0	0	0	0
SWH-X-35-Y1	Jia_2018_Batch_15	SRR5895942	SRR5895942_paired.fastq.gz	43997546	SRR5895942_R1_pairedADFR_subs_8M.fq.gz	SRX3061516	PRJNA393770	SAMN07348269	SRR5895942	_AS_037jiCB	37jiCB_	Batch Experiment	Lab		35					365	Xylan				China														1000	100	100	0	0	0	0	0	0
SWH-X-35-Y2	Jia_2018_Batch_16	SRR5895957	SRR5895957_paired.fastq.gz	40668734	SRR5895957_R1_pairedADFR_subs_8M.fq.gz	SRX3061528	PRJNA393770	SAMN07348270	SRR5895957	_AS_037jiCB	37jiCB_	Batch Experiment	Lab		35					730	Xylan				China														1000	100	100	0	0	0	0	0	0
P1-1-18hours-beforeH2-termo	Zhu_2020_CSTR_1	TRE3326A10-45241226	TRE3326A10-45241226_paired.fastq.gz	9786906	TRE3326A10-45241226_subs_8M.fq.gz	-	PRJNA525781	SAMN11080982	-	_AS28	28xzH2_	(Semi)Continuous Lab Reactor (CSTR)	Lab	0.0018	55	15		1g acetic acid/day			70–90% animal manure and 10–30% food industrial organic waste		Zhu et al., 2020	https://doi.org/10.1186/s40168-019-0780-9	Denmark	7.5													38	40	40	12	13	80	21	22	30
P1-2-18hours-beforeH2-termo	Zhu_2020_CSTR_2	TRE3326A11-45241228	TRE3326A11-45241228_paired.fastq.gz	10022558	TRE3326A11-45241228_subs_8M.fq.gz	-	PRJNA525781	SAMN11080983	-	_AS28	28xzH2_	(Semi)Continuous Lab Reactor (CSTR)	Lab	0.0018	55	15		1g acetic acid/day			70–90% animal manure and 10–30% food industrial organic waste				Denmark	7.5													38	40	40	12	13	80	21	22	30
P1-3-18hours-beforeH2-termo	Zhu_2020_CSTR_3	TRE3326A12-45238228	TRE3326A12-45238228_paired.fastq.gz	12218013	TRE3326A12-45238228_subs_8M.fq.gz	-	PRJNA525781	SAMN11080984	-	_AS28	28xzH2_	(Semi)Continuous Lab Reactor (CSTR)	Lab	0.0018	55	15		1g acetic acid/day			70–90% animal manure and 10–30% food industrial organic waste				Denmark	7.5													38	40	40	12	13	80	21	22	30
P2-1-18hours-afterH2-termo	Zhu_2020_CSTR_4	TRE3326A13-45249221	TRE3326A13-45249221_paired.fastq.gz	11075447	TRE3326A13-45249221_subs_8M.fq.gz	-	PRJNA525781	SAMN11080976	-	_AS28	28xzH2_	(Semi)Continuous Lab Reactor (CSTR)	Lab	0.0018	55	15		1g acetic acid/day			70–90% animal manure and 10–30% food industrial organic waste				Denmark	7.5													38	40	40	12	13	80	21	22	30
P2-2-18hours-afterH2-termo	Zhu_2020_CSTR_5	TRE3326A14-45252219	TRE3326A14-45252219_paired.fastq.gz	9772807	TRE3326A14-45252219_subs_8M.fq.gz	-	PRJNA525781	SAMN11080977	-	_AS28	28xzH2_	(Semi)Continuous Lab Reactor (CSTR)	Lab	0.0018	55	15		1g acetic acid/day			70–90% animal manure and 10–30% food industrial organic waste				Denmark	7.5													38	40	40	12	13	80	21	22	30
P2-3-18hours-afterH2-termo	Zhu_2020_CSTR_6	TRE3326A15-45241232	TRE3326A15-45241232_paired.fastq.gz	11066522	TRE3326A15-45241232_subs_8M.fq.gz	-	PRJNA525781	SAMN11080978	-	_AS28	28xzH2_	(Semi)Continuous Lab Reactor (CSTR)	Lab	0.0018	55	15		1g acetic acid/day			70–90% animal manure and 10–30% food industrial organic waste				Denmark	7.5													38	40	40	12	13	80	21	22	30
P3-1-36days-afterH2-termo	Zhu_2020_CSTR_7	TRE3326A16-45245241	TRE3326A16-45245241_paired.fastq.gz	9382329	TRE3326A16-45245241_subs_8M.fq.gz	-	PRJNA525781	SAMN11080979	-	_AS28	28xzH2_	(Semi)Continuous Lab Reactor (CSTR)	Lab	0.0018	55	15		1g acetic acid/day			70–90% animal manure and 10–30% food industrial organic waste				Denmark	7.5													38	40	40	12	13	80	21	22	30
P3-2-36days-afterH2-termo	Zhu_2020_CSTR_8	TRE3326A17-45241234	TRE3326A17-45241234_paired.fastq.gz	9421635	TRE3326A17-45241234_subs_8M.fq.gz	-	PRJNA525781	SAMN11080980	-	_AS28	28xzH2_	(Semi)Continuous Lab Reactor (CSTR)	Lab	0.0018	55	15		1g acetic acid/day			70–90% animal manure and 10–30% food industrial organic waste				Denmark	7.5													38	40	40	12	13	80	21	22	30
P3-3-36days-afterH2-termo	Zhu_2020_CSTR_9	TRE3326A18-45238232	TRE3326A18-45238232_paired.fastq.gz	10389427	TRE3326A18-45238232_subs_8M.fq.gz	-	PRJNA525781	SAMN11080981	-	_AS28	28xzH2_	(Semi)Continuous Lab Reactor (CSTR)	Lab	0.0018	55	15		1g acetic acid/day			70–90% animal manure and 10–30% food industrial organic waste				Denmark	7.5													38	40	40	12	13	80	21	22	30
P5-day129-CSTR-meso	Yan_2020_CSTR_1	SRR11356277	SRR11356277_paired.fastq.gz	11195154	SRR11356277_subs_8M.fq.gz	SRX7958125	PRJNA613576	SAMN14409627	SRR11356277	-	-	(Semi)Continuous Lab Reactor (CSTR)	Lab	0.0045	37			3.4		135	organic fraction municipal solid waste+biopulp treatment		Yan et al., 2020a	https://doi.org/10.1016/j.cej.2020.126159	Denmark														42	53	60	10	13	80	12	15	20	9
P5-day91-CSTR-meso	Yan_2020_CSTR_2	SRR11356278	SRR11356278_paired.fastq.gz	9182299	SRR11356278_subs_8M.fq.gz	SRX7958124	PRJNA613576	SAMN14409626	SRR11356278	-	-	(Semi)Continuous Lab Reactor (CSTR)	Lab	0.0045	37			3.4		135	organic fraction municipal solid waste+biopulp treatment				Denmark														42	53	60	10	13	80	12	15	20	7
P4-day56-CSTR-meso	Yan_2020_CSTR_3	SRR11356279	SRR11356279_paired.fastq.gz	10107012	SRR11356279_subs_8M.fq.gz	SRX7958123	PRJNA613576	SAMN14409625	SRR11356279	-	-	(Semi)Continuous Lab Reactor (CSTR)	Lab	0.0045	37			3.4		135	organic fraction municipal solid waste+biopulp treatment				Denmark														42	53	60	10	13	80	12	15	20	13.5
P3-day31-CSTR-meso	Yan_2020_CSTR_4	SRR11356280	SRR11356280_paired.fastq.gz	11978887	SRR11356280_subs_8M.fq.gz	SRX7958122	PRJNA613576	SAMN14409624	SRR11356280	-	-	(Semi)Continuous Lab Reactor (CSTR)	Lab	0.0045	37			3.4		135	organic fraction municipal solid waste+biopulp treatment				Denmark														42	53	60	10	13	80	12	15	20	11
Initial-inoculum-termo-lab	Yan_2020_Batch_1	SRR11356285	SRR11356285_paired.fastq.gz	16642743	SRR11356285_subs_8M.fq.gz	SRX7958126	PRJNA613371	SAMN14402363	SRR11356285	-	-	Batch Experiment	Lab	0.00115	55						cattle manure		Yan et al., 2020b	https://doi.org/10.1021/acs.est.0c01945	Denmark														16	43	50	1	2	20	7	18	30
BA+methanol-termo-lab	Yan_2020_Batch_2	SRR11356283	SRR11356283_paired.fastq.gz	9917445	SRR11356283_subs_8M.fq.gz	SRX7958128	PRJNA613371	SAMN14402365	SRR11356283	-	-	Batch Experiment	Lab	0.00115	55			1			BA medium+NH4Cl +methanol				Denmark	8													0	0	0	0	0	0	0	0	0
BA+acetate-termo-lab	Yan_2020_Batch_3	SRR11356284	SRR11356284_paired.fastq.gz	15987945	SRR11356284_subs_8M.fq.gz	SRX7958127	PRJNA613371	SAMN14402364	SRR11356284	-	-	Batch Experiment	Lab	0.00115	55			1			BA medium+NH4Cl +acetate				Denmark	8													0	0	0	0	0	0	0	0	0
BA+formate-termo-lab	Yan_2020_Batch_4	SRR11356282	SRR11356282_paired.fastq.gz	11035817	SRR11356282_subs_8M.fq.gz	SRX7958129	PRJNA613371	SAMN14402366	SRR11356282	-	-	Batch Experiment	Lab	0.00115	55			1			BA medium+NH4Cl +propionate				Denmark	8													0	0	0	0	0	0	0	0	0
BA+H2andCO2-termo-lab	Yan_2020_Batch_5	SRR11356281	SRR11356281_paired.fastq.gz	19587712	SRR11356281_subs_8M.fq.gz	SRX7958130	PRJNA613371	SAMN14402367	SRR11356281	-	-	Batch Experiment	Lab	0.00115	55			1			BA medium+NH4Cl +H2 and CO2				Denmark	8													0	0	0	0	0	0	0	0	0
MCAAHP04F1-CSTR-meso-Cattle manure	Ma_2021_BGP_1	SRR8925739	SRR8925739_paired.fastq.gz	40771391	SRR8925739_1_subs.fq.gz	SRX5706864	PRJNA533495	SAMN11458165	SRR8925739	MCAAHP04F1	52maCN_	Biogas Plant (BGP)	Full	2500 × 8	37	20					Cattle manure		Ma et al., 2021	https://doi.org/10.1093/gigascience/giaa164	China	8.2								37.4			2.1978		16	43	50	1	2	20	7	18	30	200.49
MCAAHP06F1-CSTR-meso-Cattle manure	Ma_2021_BGP_2	SRR8925742	SRR8925742_paired.fastq.gz	55108343	SRR8925742_1_subs.fq.gz	SRX5706861	PRJNA533495	SAMN11458166	SRR8925742	MCAAHP06F1	52maCN_	Biogas Plant (BGP)	Full	600	35	12					Cattle manure				China	7.3								24.5			0.18401		16	43	50	1	2	20	7	18	30	356.6
MCABJC02F1-USR-meso-Cattle manure	Ma_2021_BGP_3	SRR8925741	SRR8925741_paired.fastq.gz	67306615	SRR8925741_1_subs.fq.gz	SRX5706862	PRJNA533495	SAMN11458167	SRR8925741	MCABJC02F1	52maCN_	Biogas Plant (BGP)	Full	150 × 2	35	24					Cattle manure				China	8.4								33			1.04729		16	43	50	1	2	20	7	18	30	2173.3
MCAHLJ01F1-CSTR-meso-Cattle manure	Ma_2021_BGP_4	SRR8925736	SRR8925736_paired.fastq.gz	79545949	SRR8925736_1_subs.fq.gz	SRX5706867	PRJNA533495	SAMN11458168	SRR8925736	MCAHLJ01F1	52maCN_	Biogas Plant (BGP)	Full	2800	41	23					Cattle manure				China	8.6								42			1.87948		16	43	50	1	2	20	7	18	30	796.22
MCAHNP02F1-CSTR-meso-Cattle manure	Ma_2021_BGP_5	SRR8925735	SRR8925735_paired.fastq.gz	54342719	SRR8925735_1_subs.fq.gz	SRX5706868	PRJNA533495	SAMN11458169	SRR8925735	MCAHNP02F1	52maCN_	Biogas Plant (BGP)	Full	800	35	133					Cattle manure				China	9								35.7			1.61923		16	43	50	1	2	20	7	18	30	116.52
MCAJSP03F1-Black film digester+CSTR-meso-Cattle manure	Ma_2021_BGP_6	SRR8925738	SRR8925738_paired.fastq.gz	70989268	SRR8925738_1_subs.fq.gz	SRX5706865	PRJNA533495	SAMN11458170	SRR8925738	MCAJSP03F1	52maCN_	Biogas Plant (BGP)	Full	300 + 1200	16	37.5					Cattle manure				China	8								37.5			0.62251		16	43	50	1	2	20	7	18	30	428.74
MCAJSP03F2-Black film digester+CSTR-meso-Cattle manure	Ma_2021_BGP_7	SRR8925737	SRR8925737_paired.fastq.gz	59523565	SRR8925737_1_subs.fq.gz	SRX5706866	PRJNA533495	SAMN11458171	SRR8925737	MCAJSP03F2	52maCN_	Biogas Plant (BGP)	Full	300 + 1200	16	37.5					Cattle manure				China	8								37.5			0.62251		16	43	50	1	2	20	7	18	30	428.74
MCALNP01F1-CSTR-meso-Cattle manure	Ma_2021_BGP_8	SRR8925734	SRR8925734_paired.fastq.gz	73599946	SRR8925734_1_subs.fq.gz	SRX5706869	PRJNA533495	SAMN11458172	SRR8925734	MCALNP01F1	52maCN_	Biogas Plant (BGP)	Full	6000 × 8	36.5	11					Cattle manure				China	8								27.1			1.77212		16	43	50	1	2	20	7	18	30	301.38
MCASCP01F1-CSTR-meso-Cattle manure	Ma_2021_BGP_9	SRR8925733	SRR8925733_paired.fastq.gz	53881597	SRR8925733_1_subs.fq.gz	SRX5706870	PRJNA533495	SAMN11458173	SRR8925733	MCASCP01F1	52maCN_	Biogas Plant (BGP)	Full	300	16	20					Cattle manure				China	9								30.3			3.4722		16	43	50	1	2	20	7	18	30	70.26
MCASSX03F1-CSTR-meso-Cattle manure	Ma_2021_BGP_10	SRR8925806	SRR8925806_paired.fastq.gz	67373961	SRR8925806_1_subs.fq.gz	SRX5706797	PRJNA533495	SAMN11458174	SRR8925806	MCASSX03F1	52maCN_	Biogas Plant (BGP)	Full	1000	25	15					Cattle manure				China	8.1								23.2			0.32937		16	43	50	1	2	20	7	18	30	0
MCASSX04F1-CSTR-meso-Cattle manure	Ma_2021_BGP_11	SRR8925805	SRR8925805_paired.fastq.gz	86009240	SRR8925805_1_subs.fq.gz	SRX5706798	PRJNA533495	SAMN11458175	SRR8925805	MCASSX04F1	52maCN_	Biogas Plant (BGP)	Full	1000	20	15					Cattle manure				China	8.3								22.2			0.13936		16	43	50	1	2	20	7	18	30	321.34
MCASXP02F1-CSTR-meso-Cattle manure	Ma_2021_BGP_12	SRR8925804	SRR8925804_paired.fastq.gz	62805153	SRR8925804_1_subs.fq.gz	SRX5706799	PRJNA533495	SAMN11458176	SRR8925804	MCASXP02F1	52maCN_	Biogas Plant (BGP)	Full	100	35	10					Cattle manure				China	8.2								38.7			1.28599		16	43	50	1	2	29	7	18	30	171.45
MCASXP03F1-CSTR-meso-Cattle manure	Ma_2021_BGP_13	SRR8925803	SRR8925803_paired.fastq.gz	54769779	SRR8925803_1_subs.fq.gz	SRX5706800	PRJNA533495	SAMN11458177	SRR8925803	MCASXP03F1	52maCN_	Biogas Plant (BGP)	Full	300	35	30					Cattle manure				China	8.7								36.8			1.06162		16	43	50	1	2	29	7	18	30	120.54
MCAYNP04F1-CSTR-meso-Cattle manure	Ma_2021_BGP_14	SRR8925802	SRR8925802_paired.fastq.gz	56713637	SRR8925802_1_subs.fq.gz	SRX5706801	PRJNA533495	SAMN11458178	SRR8925802	MCAYNP04F1	52maCN_	Biogas Plant (BGP)	Full	1000	35	25					Cattle manure				China	8.1								34.3			0.36817		16	43	50	1	2	29	7	18	30	196.99
MCHBJC01F1-USR-meso-Chicken manure	Ma_2021_BGP_15	SRR8925801	SRR8925801_paired.fastq.gz	70035091	SRR8925801_1_subs.fq.gz	SRX5706802	PRJNA533495	SAMN11458179	SRR8925801	MCHBJC01F1	52maCN_	Biogas Plant (BGP)	Full	2000	35	60					Chicken manure				China	8.2								27.8			6.40164		256	59	60	16	4	30	154	35	50	201.65
MCHBJC03F1-CSTR-meso-Chicken manure	Ma_2021_BGP_16	SRR8925800	SRR8925800_paired.fastq.gz	53311863	SRR8925800_1_subs.fq.gz	SRX5706803	PRJNA533495	SAMN11458180	SRR8925800	MCHBJC03F1	52maCN_	Biogas Plant (BGP)	Full	1000 × 2	35	69					Chicken manure				China	8								32.8			5.70643		256	59	60	16	4	30	154	35	50	1218.97
MCHSCP05F1-Buried digester-meso-Chicken manure	Ma_2021_BGP_17	SRR8925799	SRR8925799_paired.fastq.gz	45124726	SRR8925799_1_subs.fq.gz	SRX5706804	PRJNA533495	SAMN11458181	SRR8925799	MCHSCP05F1	52maCN_	Biogas Plant (BGP)	Full	12	16	12					Chicken manure				China	8.2								36.6			5.61052		256	59	60	16	4	30	154	35	50	988.41
MCHSDP01F1-CSTR-meso-Chicken manure	Ma_2021_BGP_18	SRR8925798	SRR8925798_paired.fastq.gz	58032710	SRR8925798_1_subs.fq.gz	SRX5706805	PRJNA533495	SAMN11458182	SRR8925798	MCHSDP01F1	52maCN_	Biogas Plant (BGP)	Full	2900 × 8	37	33					Chicken manure				China	8.1								35.9			6.79441		256	59	60	16	4	30	154	35	50	1134.17
MCHSDP01F2-CSTR-meso-Chicken manure	Ma_2021_BGP_19	SRR8925797	SRR8925797_paired.fastq.gz	65564812	SRR8925797_1_subs.fq.gz	SRX5706806	PRJNA533495	SAMN11458183	SRR8925797	MCHSDP01F2	52maCN_	Biogas Plant (BGP)	Full	2900 × 8	37	33					Chicken manure				China	8.1								35.9			6.79441		256	59	60	16	4	30	154	35	50	1134.17
MCHSXP04F1-CSTR-meso-Chicken manure	Ma_2021_BGP_20	SRR8925719	SRR8925719_paired.fastq.gz	63239792	SRR8925719_1_subs.fq.gz	SRX5706884	PRJNA533495	SAMN11458184	SRR8925719	MCHSXP04F1	52maCN_	Biogas Plant (BGP)	Full	100	35	20					Chicken manure				China	8.7								28.3			0.41966		256	59	60	16	4	30	154	35	50	0
MCHYNP01F1-CSTR-meso-Chicken manure	Ma_2021_BGP_21	SRR8925720	SRR8925720_paired.fastq.gz	46741234	SRR8925720_1_subs.fq.gz	SRX5706883	PRJNA533495	SAMN11458185	SRR8925720	MCHYNP01F1	52maCN_	Biogas Plant (BGP)	Full	600	35	20					Chicken manure				China	8.2								31.8			3.31965		256	59	60	16	4	30	154	35	50	196.53
MPIAHP01F1-CSTR-meso-Pig manure	Ma_2021_BGP_22	SRR8925715	SRR8925715_paired.fastq.gz	90065682	SRR8925715_1_subs.fq.gz	SRX5706888	PRJNA533495	SAMN11458188	SRR8925715	MPIAHP01F1	52maCN_	Biogas Plant (BGP)	Full	1200 + 2000	35	1					Pig manure				China	8.4								30.9			2.44003		2	6	10	1	4	30	7	20	30	217.88
MPIAHP01F2-CSTR-meso-Pig manure	Ma_2021_BGP_23	SRR8925716	SRR8925716_paired.fastq.gz	49694656	SRR8925716_1_subs.fq.gz	SRX5706887	PRJNA533495	SAMN11458189	SRR8925716	MPIAHP01F2	52maCN_	Biogas Plant (BGP)	Full	1200 + 2000	35	1					Pig manure				China	8.4								30.9			2.44003		2	6	10	1	4	30	7	20	30	217.88
MPIAHP02F1-CSTR-meso-Pig manure	Ma_2021_BGP_24	SRR8925713	SRR8925713_paired.fastq.gz	79596337	SRR8925713_1_subs.fq.gz	SRX5706890	PRJNA533495	SAMN11458190	SRR8925713	MPIAHP02F1	52maCN_	Biogas Plant (BGP)	Full	300 × 2	20	1					Pig manure				China	8								34.9			4.62959		2	6	10	1	4	30	7	20	30	588.76
MPIBJC05F1-USR-meso-Pig manure	Ma_2021_BGP_25	SRR8925714	SRR8925714_paired.fastq.gz	72960572	SRR8925714_1_subs.fq.gz	SRX5706889	PRJNA533495	SAMN11458191	SRR8925714	MPIBJC05F1	52maCN_	Biogas Plant (BGP)	Full	500	35	50					Pig manure				China	7.8								33.1			2.69309		2	6	10	1	4	30	7	20	30	349.2
MPIBJC07F1-USR-meso-Pig manure	Ma_2021_BGP_26	SRR8925721	SRR8925721_paired.fastq.gz	51194153	SRR8925721_1_subs.fq.gz	SRX5706882	PRJNA533495	SAMN11458192	SRR8925721	MPIBJC07F1	52maCN_	Biogas Plant (BGP)	Full	200	34	20					Pig manure				China	7.6								38.8			3.76395		2	6	10	1	4	30	7	20	30	1142.52
MPIGZP01F1-CSTR-meso-Pig manure	Ma_2021_BGP_27	SRR8925824	SRR8925824_paired.fastq.gz	73735353	SRR8925824_1_subs.fq.gz	SRX5706779	PRJNA533495	SAMN11458196	SRR8925824	MPIGZP01F1	52maCN_	Biogas Plant (BGP)	Full	800	17	20					Pig manure				China	8.5								26.7			0.51905		2	6	10	1	4	30	7	20	30	48.11
MPIGZP02F1-CSTR-meso-Pig manure	Ma_2021_BGP_28	SRR8925823	SRR8925823_paired.fastq.gz	58852888	SRR8925823_1_subs.fq.gz	SRX5706780	PRJNA533495	SAMN11458197	SRR8925823	MPIGZP02F1	52maCN_	Biogas Plant (BGP)	Full	800	18	20					Pig manure				China	8.9								38.5			1.08259		2	6	10	1	4	30	7	20	30	481.62
MPIGZP03F1-CSTR-meso-Pig manure	Ma_2021_BGP_29	SRR8925818	SRR8925818_paired.fastq.gz	79917634	SRR8925818_1_subs.fq.gz	SRX5706785	PRJNA533495	SAMN11458198	SRR8925818	MPIGZP03F1	52maCN_	Biogas Plant (BGP)	Full	800	17	15					Pig manure				China	8.5								35.6			0.80073		2	6	10	1	4	30	7	20	30	1774.76
MPIGXP02F1-Black film digester-meso-Pig manure	Ma_2021_BGP_30	SRR8925822	SRR8925822_paired.fastq.gz	57004929	SRR8925822_1_subs.fq.gz	SRX5706781	PRJNA533495	SAMN11458194	SRR8925822	MPIGXP02F1	52maCN_	Biogas Plant (BGP)	Full	8000 × 10	22	80					Pig manure				China	8.2								38.7			0.98167		2	6	10	1	4	30	7	20	30	32.95
MPIGXP03F1-CSTR-meso-Pig manure	Ma_2021_BGP_31	SRR8925821	SRR8925821_paired.fastq.gz	60725072	SRR8925821_1_subs.fq.gz	SRX5706782	PRJNA533495	SAMN11458195	SRR8925821	MPIGXP03F1	52maCN_	Biogas Plant (BGP)	Full	1000	22	66.7					Pig manure				China	8.1								33			1.24017		2	6	10	1	4	30	7	20	30	1102.13
MPIJSP02F1-CSTR-meso-Pig manure	Ma_2021_BGP_32	SRR8925820	SRR8925820_paired.fastq.gz	82258901	SRR8925820_1_subs.fq.gz	SRX5706783	PRJNA533495	SAMN11458200	SRR8925820	MPIJSP02F1	52maCN_	Biogas Plant (BGP)	Full	1500	35	7.5					Pig manure				China	8								36.2			1.321		2	6	10	1	4	30	7	20	30	234.42
MPIJSP04F1-CSTR-meso-Pig manure	Ma_2021_BGP_33	SRR8925819	SRR8925819_paired.fastq.gz	47708988	SRR8925819_1_subs.fq.gz	SRX5706784	PRJNA533495	SAMN11458201	SRR8925819	MPIJSP04F1	52maCN_	Biogas Plant (BGP)	Full	2000 × 10	16	100					Pig manure				China	8.2								36.5			1.3888		2	6	10	1	4	30	7	20	30	493.32
MPIJSP05F1-CSTR-meso-Pig manure	Ma_2021_BGP_34	SRR8925827	SRR8925827_paired.fastq.gz	51351332	SRR8925827_1_subs.fq.gz	SRX5706776	PRJNA533495	SAMN11458202	SRR8925827	MPIJSP05F1	52maCN_	Biogas Plant (BGP)	Full	1200	14	80					Pig manure				China	8								40.8			1.24194		2	6	10	1	4	30	7	20	30	204.67
MPIJSP06F1-CSTR-meso-Pig manure	Ma_2021_BGP_35	SRR8925826	SRR8925826_paired.fastq.gz	60371008	SRR8925826_1_subs.fq.gz	SRX5706777	PRJNA533495	SAMN11458203	SRR8925826	MPIJSP06F1	52maCN_	Biogas Plant (BGP)	Full	300	15	15					Pig manure				China	7.9								39.9			1.16432		2	6	10	1	4	30	7	20	30	505.49
MPIJSP07F1-Black film digester-meso-Pig manure	Ma_2021_BGP_36	SRR8925755	SRR8925755_paired.fastq.gz	55664999	SRR8925755_1_subs.fq.gz	SRX5706848	PRJNA533495	SAMN11458204	SRR8925755	MPIJSP07F1	52maCN_	Biogas Plant (BGP)	Full	6300	20	200					Pig manure				China	7.8								29.4			1.32665		2	6	10	1	4	30	7	20	30	0
MPIJXP01F1-CSTR-meso-Pig manure	Ma_2021_BGP_37	SRR8925756	SRR8925756_paired.fastq.gz	67618163	SRR8925756_1_subs.fq.gz	SRX5706847	PRJNA533495	SAMN11458205	SRR8925756	MPIJXP01F1	52maCN_	Biogas Plant (BGP)	Full	3334 × 6	35	27.5					Pig manure				China	7.9								36.3			3.379		2	6	10	1	4	30	7	20	30	305.15
MPIJXP02F1-CSTR-meso-Pig manure	Ma_2021_BGP_38	SRR8925757	SRR8925757_paired.fastq.gz	62874671	SRR8925757_1_subs.fq.gz	SRX5706846	PRJNA533495	SAMN11458206	SRR8925757	MPIJXP02F1	52maCN_	Biogas Plant (BGP)	Full	3000 + 1500 × 2	38	27.5					Pig manure				China	8.2								30.9			3.84463		2	6	10	1	4	30	7	20	30	648.09
MPISCP04F1-USR-meso-Pig manure	Ma_2021_BGP_39	SRR8925758	SRR8925758_paired.fastq.gz	50832278	SRR8925758_1_subs.fq.gz	SRX5706845	PRJNA533495	SAMN11458207	SRR8925758	MPISCP04F1	52maCN_	Biogas Plant (BGP)	Full	800	21	20					Pig manure				China	8.4								40.5			0.56523		2	6	10	1	4	30	7	20	30	384.53
MPISHC01F1-CSTR-meso-Pig manure	Ma_2021_BGP_40	SRR8925751	SRR8925751_paired.fastq.gz	74522174	SRR8925751_1_subs.fq.gz	SRX5706852	PRJNA533495	SAMN11458208	SRR8925751	MPISHC01F1	52maCN_	Biogas Plant (BGP)	Full	500	31	25					Pig manure				China	8								12.6			3.69593		2	6	10	1	4	30	7	20	30	137.5
MPISHC02F1-CSTR-meso-Pig manure	Ma_2021_BGP_41	SRR8925752	SRR8925752_paired.fastq.gz	68634349	SRR8925752_1_subs.fq.gz	SRX5706851	PRJNA533495	SAMN11458209	SRR8925752	MPISHC02F1	52maCN_	Biogas Plant (BGP)	Full	600	24	30					Pig manure				China	7.8								37.4			3.02613		2	6	10	1	4	30	7	20	30	225.5
MPISHC03F1-CSTR-meso-Pig manure	Ma_2021_BGP_42	SRR8925753	SRR8925753_paired.fastq.gz	80120316	SRR8925753_1_subs.fq.gz	SRX5706850	PRJNA533495	SAMN11458210	SRR8925753	MPISHC03F1	52maCN_	Biogas Plant (BGP)	Full	600	30.6	30					Pig manure				China	7.8								40.6			2.92485		2	6	10	1	4	30	7	20	30	137.97
MPISHC04F1-CSTR-meso-Pig manure	Ma_2021_BGP_43	SRR8925754	SRR8925754_paired.fastq.gz	52008499	SRR8925754_1_subs.fq.gz	SRX5706849	PRJNA533495	SAMN11458211	SRR8925754	MPISHC04F1	52maCN_	Biogas Plant (BGP)	Full	600	31.3	30					Pig manure				China	7.9								32.9			4.72016		2	6	10	1	4	30	7	20	30	740.4
MPISSX01F1-CSTR-meso-Pig manure	Ma_2021_BGP_44	SRR8925747	SRR8925747_paired.fastq.gz	68596353	SRR8925747_1_subs.fq.gz	SRX5706856	PRJNA533495	SAMN11458212	SRR8925747	MPISSX01F1	52maCN_	Biogas Plant (BGP)	Full	1000	25	15					Pig manure				China	9								31.4			0.38091		2	6	10	1	4	30	7	20	30	9
MPISSX02F1-CSTR-meso-Pig manure	Ma_2021_BGP_45	SRR8925748	SRR8925748_paired.fastq.gz	61571977	SRR8925748_1_subs.fq.gz	SRX5706855	PRJNA533495	SAMN11458213	SRR8925748	MPISSX02F1	52maCN_	Biogas Plant (BGP)	Full	1500	24	15					Pig manure				China	8.7								28.6			1.66239		2	6	10	1	4	30	7	20	30	93.86
MPISXP01F1-CSTR-meso-Pig manure	Ma_2021_BGP_46	SRR8925726	SRR8925726_paired.fastq.gz	54352461	SRR8925726_1_subs.fq.gz	SRX5706877	PRJNA533495	SAMN11458214	SRR8925726	MPISXP01F1	52maCN_	Biogas Plant (BGP)	Full	50	35	25					Pig manure				China	8.2								21.9			2.57515		2	6	10	1	4	30	7	20	30	875.18
MPIYNP02F1-CSTR-meso-Pig manure	Ma_2021_BGP_47	SRR8925725	SRR8925725_paired.fastq.gz	60242110	SRR8925725_1_subs.fq.gz	SRX5706878	PRJNA533495	SAMN11458215	SRR8925725	MPIYNP02F1	52maCN_	Biogas Plant (BGP)	Full	600	35	20					Pig manure				China	7.9								40.5			0.69581		2	6	10	1	4	30	7	20	30	187.62
MPIGXP01F1-Buried digester-meso-Pig manure	Ma_2021_BGP_48	SRR8925722	SRR8925722_paired.fastq.gz	59275617	SRR8925722_1_subs.fq.gz	SRX5706881	PRJNA533495	SAMN11458193	SRR8925722	MPIGXP01F1	52maCN_	Biogas Plant (BGP)	Full	100	21	20					Pig manure				China	7.4								29.9			0.44096		2	6	10	1	4	30	7	20	30	755.15
MPIJSP01F1-CSTR-meso-Pig manure	Ma_2021_BGP_49	SRR8925817	SRR8925817_paired.fastq.gz	70213536	SRR8925817_1_subs.fq.gz	SRX5706786	PRJNA533495	SAMN11458199	SRR8925817	MPIJSP01F1	52maCN_	Biogas Plant (BGP)	Full	1200	16	7					Pig manure				China	8.7								34.2			0.32512		2	6	10	1	4	30	7	20	30	0
MBEYNP03F1-CSTR-meso-Bear manure	Ma_2021_BGP_50	SRR8925740	SRR8925740_paired.fastq.gz	59195418	SRR8925740_1_subs.fq.gz	SRX5706863	PRJNA533495	SAMN11458164	SRR8925740	MBEYNP03F1	52maCN_	Biogas Plant (BGP)	Full	400	35	20					Bear manure				China	7.4								31.6			0.52515		76	55	60	4	3	20	44	32	40	51.43
MPGBJC10F1-USR-meso-Pigeon manure	Ma_2021_BGP_51	SRR8925718	SRR8925718_paired.fastq.gz	46510392	SRR8925718_1_subs.fq.gz	SRX5706885	PRJNA533495	SAMN11458187	SRR8925718	MPGBJC10F1	52maCN_	Biogas Plant (BGP)	Full	200	37	27					Pigeon manure				China	7.8								39.6			4.73687		76	55	60	4	3	20	44	32	40	972.47
OSPBJC06F1-USR-meso-Sweet potato	Ma_2021_BGP_52	SRR8925729	SRR8925729_paired.fastq.gz	55810664	SRR8925729_1_subs.fq.gz	SRX5706874	PRJNA533495	SAMN11458219	SRR8925729	OSPBJC06F1	52maCN_	Biogas Plant (BGP)	Full	200	40	32					Sweet potato				China	8.3								33			0.42314		170	89	90	3	2	10	10	5	10	341.32
SCAHLJ02F1-ABR-meso-Cattle manure+Straw	Ma_2021_BGP_53	SRR8925728	SRR8925728_paired.fastq.gz	81479050	SRR8925728_1_subs.fq.gz	SRX5706875	PRJNA533495	SAMN11458220	SRR8925728	SCAHLJ02F1	52maCN_	Biogas Plant (BGP)	Full	5000	35	286					Cattle manure+Straw				China	7.7								24.6			0.09642		62	60	60	4	4	30	22	21	30	96.42
SCHHNP03F1-Black film digester-meso-Chicken manure+Straw	Ma_2021_BGP_54	SRR8925727	SRR8925727_paired.fastq.gz	60081819	SRR8925727_1_subs.fq.gz	SRX5706876	PRJNA533495	SAMN11458221	SRR8925727	SCHHNP03F1	52maCN_	Biogas Plant (BGP)	Full	1000	18	267					Chicken manure+Straw				China	8.4								35.7			2.34681		182	60	60	11	4	30	96	32	40	481.63
SPILNP02F1-CSTR-meso-Pig manure+Straw	Ma_2021_BGP_55	SRR8925732	SRR8925732_paired.fastq.gz	67511487	SRR8925732_1_subs.fq.gz	SRX5706871	PRJNA533495	SAMN11458222	SRR8925732	SPILNP02F1	52maCN_	Biogas Plant (BGP)	Full	3740 × 3	23	8.5					Pig manure+Straw				China	7.8								36.2			1.30894		55	53	60	4	4	30	22	22	30	247.72
MMIBJC04F1-CSTR-meso-Chicken/Pig/Cattle manure+Straw	Ma_2021_BGP_56	SRR8925717	SRR8925717_paired.fastq.gz	63188686	SRR8925717_1_subs.fq.gz	SRX5706886	PRJNA533495	SAMN11458186	SRR8925717	MMIBJC04F1	52maCN_	Biogas Plant (BGP)	Full	1000 × 2	37	53					Chicken/Pig/Cattle manure+Straw				China	8								37.1			6.11286		95	56	60	6	4	30	51	30	40	74.57
OSESCP02F1-CSTR-meso-Pig manure+Sewage water	Ma_2021_BGP_57	SRR8925723	SRR8925723_paired.fastq.gz	45298305	SRR8925723_1_subs.fq.gz	SRX5706880	PRJNA533495	SAMN11458217	SRR8925723	OSESCP02F1	52maCN_	Biogas Plant (BGP)	Full	180	16	20					Pig manure+Sewage water				China	8.2								30.8			1.47152		4	7	10	2	4	30	27	49	60	554.09
OSESCP03F1-CSTR-meso-Rabbit manure+Sewage water	Ma_2021_BGP_58	SRR8925730	SRR8925730_paired.fastq.gz	50127109	SRR8925730_1_subs.fq.gz	SRX5706873	PRJNA533495	SAMN11458218	SRR8925730	OSESCP03F1	52maCN_	Biogas Plant (BGP)	Full	500	16	20					Rabbit manure+Sewage water				China	8.2								32.7			0.40508		3	7	10	2	4	30	24	63	80	0
OMVBJC09F1-USR-meso-Pig manure+Vegetable	Ma_2021_BGP_59	SRR8925724	SRR8925724_paired.fastq.gz	62376899	SRR8925724_1_subs.fq.gz	SRX5706879	PRJNA533495	SAMN11458216	SRR8925724	OMVBJC09F1	52maCN_	Biogas Plant (BGP)	Full	160	32	80					Pig manure+Vegetable				China	7.9								36.8			3.12351		55	53	60	4	4	30	22	22	30	297.98
TBR-termo-inoculum	Tsapekos_2021_CSTR_1	SRR13522559	SRR13522559_paired.fastq.gz	19995579	SRR13522559_subs_8M.fq.gz	SRX9933231	PRJNA694528	SAMN17526212	SRR13522559	-	-	(Semi)Continuous Lab Reactor (CSTR)	Lab	0.068	52		5			118	raw municipal biowaste		Tsapekos et al., 2021	https://doi.org/10.1016/j.enconman.2021.114491	Denmark	7.09
TBR-termo-118days-liquid	Tsapekos_2021_CSTR_2	SRR13522558	SRR13522558_paired.fastq.gz	17589473	SRR13522558_subs_8M.fq.gz	SRX9933232	PRJNA694528	SAMN17526213	SRR13522558	-	-	(Semi)Continuous Lab Reactor (CSTR)	Lab	0.068	52		5			118	raw municipal biowaste				Denmark	8.5																						2000
TBR-termo-118days-high point	Tsapekos_2021_CSTR_3	SRR13522557	SRR13522557_paired.fastq.gz	14985382	SRR13522557_subs_8M.fq.gz	SRX9933233	PRJNA694528	SAMN17526214	SRR13522557	-	-	(Semi)Continuous Lab Reactor (CSTR)	Lab	0.068	52		5			118	raw municipal biowaste				Denmark	8.5																						2000
TBR-termo-118days-middle point	Tsapekos_2021_CSTR_4	SRR13522556	SRR13522556_paired.fastq.gz	21067888	SRR13522556_subs_8M.fq.gz	SRX9933234	PRJNA694528	SAMN17526215	SRR13522556	-	-	(Semi)Continuous Lab Reactor (CSTR)	Lab	0.068	52		5			118	raw municipal biowaste				Denmark	8.5																						2000
TBR-termo-118days-low point	Tsapekos_2021_CSTR_5	SRR13522555	SRR13522555_paired.fastq.gz	16105788	SRR13522555_subs_8M.fq.gz	SRX9933235	PRJNA694528	SAMN17526216	SRR13522555	-	-	(Semi)Continuous Lab Reactor (CSTR)	Lab	0.068	52		5			118	raw municipal biowaste				Denmark	8.5																						2000
lactate-M1-1-751d	Detman_2021_CSTR_1	SRR13155363	SRR13155363_paired.fastq.gz	18688884	SRR13155363_subs_8M.fq.gz	SRX9595518	PRJNA680596	SAMN16885877	SRR13155363	-	-	(Semi)Continuous Lab Reactor (CSTR)	Lab	0.00035	25	7				896	lactate		Detman et al., 2021	https://doi.org/10.1186/s13068-021-01968	Poland	7
butyrate-M2-1-751d	Detman_2021_CSTR_2	SRR13155361	SRR13155361_paired.fastq.gz	14310054	SRR13155361_subs_8M.fq.gz	SRX9595520	PRJNA680596	SAMN16885879	SRR13155361	-	-	(Semi)Continuous Lab Reactor (CSTR)	Lab	0.00035	25	7				896	butyrate				Poland	7.25
propionate-M3-1-751d	Detman_2021_CSTR_3	SRR13155359	SRR13155359_paired.fastq.gz	18034799	SRR13155359_subs_8M.fq.gz	SRX9595522	PRJNA680596	SAMN16885881	SRR13155359	-	-	(Semi)Continuous Lab Reactor (CSTR)	Lab	0.00035	25	7				896	propianate				Poland	7.25
acetate-M4-1-751d	Detman_2021_CSTR_4	SRR13155357	SRR13155357_paired.fastq.gz	16075703	SRR13155357_subs_8M.fq.gz	SRX9595524	PRJNA680596	SAMN16885883	SRR13155357	-	-	(Semi)Continuous Lab Reactor (CSTR)	Lab	0.00035	25	7				896	acetate				Poland	7.25
lactate-M1-2-884d	Detman_2021_CSTR_5	SRR13155362	SRR13155362_paired.fastq.gz	40633617	SRR13155362_subs_8M.fq.gz	SRX9595519	PRJNA680596	SAMN16885878	SRR13155362	-	-	(Semi)Continuous Lab Reactor (CSTR)	Lab	0.00035	25	7				896	lactate				Poland	7.5
butyrate-M2-2-884d	Detman_2021_CSTR_6	SRR13155360	SRR13155360_paired.fastq.gz	62017778	SRR13155360_subs_8M.fq.gz	SRX9595521	PRJNA680596	SAMN16885880	SRR13155360	-	-	(Semi)Continuous Lab Reactor (CSTR)	Lab	0.00035	25	7				896	butyrate				Poland	7
propionate-M3-2-884d	Detman_2021_CSTR_7	SRR13155358	SRR13155358_paired.fastq.gz	57762207	SRR13155358_subs_8M.fq.gz	SRX9595523	PRJNA680596	SAMN16885882	SRR13155358	-	-	(Semi)Continuous Lab Reactor (CSTR)	Lab	0.00035	25	7				896	propianate				Poland	7.5
acetate-M4-2-884d	Detman_2021_CSTR_8	SRR13155356	SRR13155356_paired.fastq.gz	42082675	SRR13155356_subs_8M.fq.gz	SRX9595525	PRJNA680596	SAMN16885884	SRR13155356	-	-	(Semi)Continuous Lab Reactor (CSTR)	Lab	0.00035	25	7				896	acetate				Poland	8
RS	Shi_2021_Batch_1	HC001	HC001_paired.fastq.gz	33436200	HC001_subs_8M.fq.gz	-	PRJNA681388	SAMN16951462	-	-	-	Batch Experiment	Lab	0.003	35					35	corn straw		Shi et al., 2021	https://doi.org/10.1021/acs.est.1c01995	China	7.3
CT1-d0-beforeN2	Shi_2021_Batch_2	HC002	HC002_paired.fastq.gz	31810034	HC002_subs_8M.fq.gz	-	PRJNA681388	SAMN16951462	-	-	-	Batch Experiment	Lab	0.003	35					35	corn straw				China	6.85						5500
CT2-d3-initial meth	Shi_2021_Batch_3	HC003	HC003_paired.fastq.gz	32320974	HC003_subs_8M.fq.gz	-	PRJNA681388	SAMN16951462	-	-	-	Batch Experiment	Lab	0.003	35					35	corn straw				China	6.8						8000
CT3-d12-active meth	Shi_2021_Batch_4	HC004	HC004_paired.fastq.gz	29277430	HC004_subs_8M.fq.gz	-	PRJNA681388	SAMN16951462	-	-	-	Batch Experiment	Lab	0.003	35					35	corn straw				China	7						7500
HDC1-d0-beforeN2	Shi_2021_Batch_5	HC005	HC005_paired.fastq.gz	32221557	HC005_subs_8M.fq.gz	-	PRJNA681388	SAMN16951462	-	-	-	Batch Experiment	Lab	0.003	35					35	corn straw				China	6.85						5500
HDC2-d3-initial meth	Shi_2021_Batch_6	HC006	HC006_paired.fastq.gz	31306305	HC006_subs_8M.fq.gz	-	PRJNA681388	SAMN16951462	-	-	-	Batch Experiment	Lab	0.003	35					35	corn straw				China	6.8						6000
HDC3-d12-active meth	Shi_2021_Batch_7	HC007	HC007_paired.fastq.gz	30493950	HC007_subs_8M.fq.gz	-	PRJNA681388	SAMN16951462	-	-	-	Batch Experiment	Lab	0.003	35					35	corn straw				China	7.4						5000
no-Fe	Jing_2017_Batch_1	noFe	noFe_paired.fastq.gz	6944145	noFe_subs_8M.fq.gz	4582293.3 (MG-RAST)	-	-	-	-	-	Batch Experiment	Lab	0.0006	37	20					BA medium (propionate 30 mM)		Jing et al., 2017	https://doi.org/10.1016/j.watres.2016.10.077	China
Fe	Jing_2017_Batch_2	Fe	Fe_paired.fastq.gz	6069590	Fe_subs_8M.fq.gz	4582292.3 (MG-RAST)	-	-	-	-	-	Batch Experiment	Lab	0.0006	37	20					BA medium (propionate 30 mM + 10 mg/L nano magnetite)				China
pH6	Chao_np_Batch_1	TREDNA-1-1-S91	TREDNA-1-1-S91_paired.fastq.gz	54949028	TREDNA-1-1-S91_subs_8M.fq.gz	-	-	-	-	-	-	Batch Experiment	Lab		Unknown								np		China
pH6	Chao_np_Batch_2	TREDNA-1-2-S92	TREDNA-1-2-S92_paired.fastq.gz	49092500	TREDNA-1-2-S92_subs_8M.fq.gz	-	-	-	-	-	-	Batch Experiment	Lab		Unknown										China
pH6	Chao_np_Batch_3	TREDNA-1-3-S93	TREDNA-1-3-S93_paired.fastq.gz	47448042	TREDNA-1-3-S93_subs_8M.fq.gz	-	-	-	-	-	-	Batch Experiment	Lab		Unknown										China
pH7	Chao_np_Batch_4	TREDNA-3-1-S94	TREDNA-3-1-S94_paired.fastq.gz	51893632	TREDNA-3-1-S94_subs_8M.fq.gz	-	-	-	-	-	-	Batch Experiment	Lab		Unknown										China
pH7	Chao_np_Batch_5	TREDNA-3-2-S95	TREDNA-3-2-S95_paired.fastq.gz	53136758	TREDNA-3-2-S95_subs_8M.fq.gz	-	-	-	-	-	-	Batch Experiment	Lab		Unknown										China
pH7	Chao_np_Batch_6	TREDNA-3-3-S96	TREDNA-3-3-S96_paired.fastq.gz	49185004	TREDNA-3-3-S96_subs_8M.fq.gz	-	-	-	-	-	-	Batch Experiment	Lab		Unknown										China
pH9,5	Chao_np_Batch_7	TREDNA-5-1-S97	TREDNA-5-1-S97_paired.fastq.gz	49429675	TREDNA-5-1-S97_subs_8M.fq.gz	-	-	-	-	-	-	Batch Experiment	Lab		Unknown										China
pH9,5	Chao_np_Batch_8	TREDNA-5-2-S1	TREDNA-5-2-S1_paired.fastq.gz	40344991	TREDNA-5-2-S1_subs_8M.fq.gz	-	-	-	-	-	-	Batch Experiment	Lab		Unknown										China
pH9,5	Chao_np_Batch_9	TREDNA-5-3-S2	TREDNA-5-3-S2_paired.fastq.gz	36311464	TREDNA-5-3-S2_subs_8M.fq.gz	-	-	-	-	-	-	Batch Experiment	Lab		Unknown										China
R1	DeBernardini_2022_CSTR_1	SRR15838746	SRR15838746_paired.fastq.gz	9489732	SRR15838746_subs_8M.fq.gz	SRX12130094	PRJNA762202	SAMN21380256	SRR15838746	-	-	(Semi)Continuous Lab Reactor (CSTR)	Lab		55						Exhausted digestate from Snertinge biogas plant	H2, CH4 and CO2	DeBernardini et al., 2022	https://doi.org/10.1186/s40168-022-01311-1	Denmark	8.11
R2	DeBernardini_2022_CSTR_2	SRR15838745	SRR15838745_paired.fastq.gz	9490932	SRR15838745_subs_8M.fq.gz	SRX12130095	PRJNA762202	SAMN21380257	SRR15838745	-	-	(Semi)Continuous Lab Reactor (CSTR)	Lab		55						Exhausted digestate from Snertinge biogas plant	H2, CH4 and CO2			Denmark	8.03
R3	DeBernardini_2022_CSTR_3	SRR15838744	SRR15838744_paired.fastq.gz	7850743	SRR15838744_subs_8M.fq.gz	SRX12130096	PRJNA762202	SAMN21380258	SRR15838744	-	-	(Semi)Continuous Lab Reactor (CSTR)	Lab		55						Exhausted digestate from Snertinge biogas plant	H2, CH4 and CO2			Denmark	8.13
R4	DeBernardini_2022_CSTR_4	SRR15838743	SRR15838743_paired.fastq.gz	7326821	SRR15838743_subs_8M.fq.gz	SRX12130097	PRJNA762202	SAMN21380259	SRR15838743	-	-	(Semi)Continuous Lab Reactor (CSTR)	Lab		55						Exhausted digestate from Snertinge biogas plant	H2, CH4 and CO2			Denmark	8.09
Solar	Zampieri_np_BGP_1	EJN_S81	EJN_S81_paired.fastq.gz	7117645	EJN_S81_subs_8M.fq.gz	-	-	-	-	_AS_044fsSO	44fsSO_	Biogas Plant (BGP)	Full	3000	55						mixture of agricultural by-products and poultry manure	carbohydrate lipid, protein, lignin	np		Italy	8.29											3.55		187.1			9.4			53.1
BioB	Zampieri_np_BGP_2	EJO_S79	EJO_S79_paired.fastq.gz	5720577	EJO_S79_subs_8M.fq.gz	-	-	-	-	_AS_045fsBB	45fsBB_	Biogas Plant (BGP)	Full	3200	55						mixture of agricultural by-products and poultry manure	carbohydrate lipid, protein, lignin			Italy	8.34											3.82		196.8			9.4			34.5
Agrival	Zampieri_np_BGP_3	EJP_S82	EJP_S82_paired.fastq.gz	5666640	EJP_S82_subs_8M.fq.gz	-	-	-	-	_AS_046fsAG	46fsAG_	Biogas Plant (BGP)	Full	3200	55						mixture of agricultural by-products and poultry manure	carbohydrate lipid, protein, lignin			Italy	8.29											3.55		189.3			9.1			38.6
Polverara	Zampieri_np_BGP_4	EJQ_S80	EJQ_S80_paired.fastq.gz	7282269	EJQ_S80_subs_8M.fq.gz	-	-	-	-	_AS_047fsPO	47fsPO_	Biogas Plant (BGP)	Full	2500	55						organic fraction of municipal solid waste (FORSU)	carbohydrate lipid, protein, lignin			Italy	7.94											2.87		128.3			11.6			72.1
Sibilla	Sibilla_np_BGP	EJR-S96	EJR-S96_paired.fastq.gz	5036712	EJR-S96_subs_8M.fq.gz	-	-	-	-	-	-	Biogas Plant (BGP)	Full		55										Italy
Miao_inoculo_DSMZ	Unpublished_np_Batch_1	EIL_S51	EIL_S51_paired.fastq.gz	13512715	EIL_S51_subs_8M.fq.gz	-	-	-	-	-	-	Batch Experiment	Lab		55								np		Denmark
CO Xinyu 2020	Unpublished_np_Batch_2	EIM_S52	EIM_S52_paired.fastq.gz	13095547	EIM_S52_subs_8M.fq.gz	-	-	-	-	-	-	Batch Experiment	Lab		55										Denmark
CO Xinyu 2020	Unpublished_np_Batch_3	EIN_S53	EIN_S53_paired.fastq.gz	13194151	EIN_S53_subs_8M.fq.gz	-	-	-	-	-	-	Batch Experiment	Lab		55										Denmark
CO Xinyu 2020	Unpublished_np_Batch_4	EIO_S54	EIO_S54_paired.fastq.gz	12927904	EIO_S54_subs_8M.fq.gz	-	-	-	-	-	-	Batch Experiment	Lab		55										Denmark
CO Xinyu 2020	Unpublished_np_Batch_5	EIP_S55	EIP_S55_paired.fastq.gz	15724003	EIP_S55_subs_8M.fq.gz	-	-	-	-	-	-	Batch Experiment	Lab		55										Denmark
CO Xinyu 2020	Unpublished_np_Batch_6	EIQ_S56	EIQ_S56_paired.fastq.gz	13098829	EIQ_S56_subs_8M.fq.gz	-	-	-	-	-	-	Batch Experiment	Lab		55										Denmark
CO Xinyu 2020	Unpublished_np_Batch_7	EIR_S57	EIR_S57_paired.fastq.gz	10693566	EIR_S57_subs_8M.fq.gz	-	-	-	-	-	-	Batch Experiment	Lab		55										Denmark
CO Xinyu 2020	Unpublished_np_Batch_8	EIS_S58	EIS_S58_paired.fastq.gz	15433901	EIS_S58_subs_8M.fq.gz	-	-	-	-	-	-	Batch Experiment	Lab		55										Denmark
CO Xinyu 2020	Unpublished_np_Batch_9	EIT_S59	EIT_S59_paired.fastq.gz	15448175	EIT_S59_subs_8M.fq.gz	-	-	-	-	-	-	Batch Experiment	Lab		55										Denmark
CO Xinyu 2020	Unpublished_np_Batch_10	EIU_S60	EIU_S60_paired.fastq.gz	14321261	EIU_S60_subs_8M.fq.gz	-	-	-	-	-	-	Batch Experiment	Lab		55										Denmark
CO Xinyu 2020	Unpublished_np_Batch_11	EIV_S61	EIV_S61_paired.fastq.gz	13519869	EIV_S61_subs_8M.fq.gz	-	-	-	-	-	-	Batch Experiment	Lab		55										Denmark
CO Xinyu 2020	Unpublished_np_Batch_12	EIW_S62	EIW_S62_paired.fastq.gz	13706494	EIW_S62_subs_8M.fq.gz	-	-	-	-	-	-	Batch Experiment	Lab		55										Denmark
CO Xinyu 2020	Unpublished_np_Batch_13	EIX_S63	EIX_S63_paired.fastq.gz	17258246	EIX_S63_subs_8M.fq.gz	-	-	-	-	-	-	Batch Experiment	Lab		55										Denmark
CO Xinyu 2020	Unpublished_np_Batch_14	EIY_S64	EIY_S64_paired.fastq.gz	13810260	EIY_S64_subs_8M.fq.gz	-	-	-	-	-	-	Batch Experiment	Lab		55										Denmark
CO Xinyu 2020	Unpublished_np_Batch_15	EIZ_S65	EIZ_S65_paired.fastq.gz	14903792	EIZ_S65_subs_8M.fq.gz	-	-	-	-	-	-	Batch Experiment	Lab		55										Denmark
CO Xinyu 2020	Unpublished_np_Batch_16	EJA_S66	EJA_S66_paired.fastq.gz	15332116	EJA_S66_subs_8M.fq.gz	-	-	-	-	-	-	Batch Experiment	Lab		55										Denmark
CO Xinyu 2020	Unpublished_np_Batch_17	EJB_S67	EJB_S67_paired.fastq.gz	14643758	EJB_S67_subs_8M.fq.gz	-	-	-	-	-	-	Batch Experiment	Lab		55										Denmark
CO Xinyu 2020	Unpublished_np_Batch_18	EJC_S68	EJC_S68_paired.fastq.gz	12909378	EJC_S68_subs_8M.fq.gz	-	-	-	-	-	-	Batch Experiment	Lab		55										Denmark
[truncated: 41 more columns]

## Sheet: Assembly stats
Assembly	Number of Contigs (>= 0 bp)	Assembly Total length			Largest contig	GC (%)	N50	N75	L50	L75
		>=0 bp	>= 1000 bp	>= 5000 bp
Campanaro_2018_BGP_9	26656	1655041049	61474320	44913893	153182	50.91	2445	1451	5291	13697
Campanaro_2018_BGP_11/ Campanaro_2018_BGP_12	29567	1808746735	64406039	44610503	122721	51.97	2171	1371	6066	15635
Campanaro_2018_BGP_3	23461	2287240907	67283675	53745331	204345	46.06	4009	1706	3305	10156
Campanaro_2018_BGP_2	31992	2144488844	67891401	47336672	95075	56.4	2189	1382	7350	17350
Campanaro_2018_BGP_5	34100	2046332388	68340481	45877181	68228	56.82	2013	1339	8579	19194
Campanaro_2018_BGP_10	25529	2194965854	71046494	56278546	198635	50.06	3523	1651	3614	11379
Campanaro_2018_BGP_13/ Campanaro_2018_BGP_14	22266	2737717426	75158454	63869367	153991	45.94	5503	2078	2730	8621
Campanaro_2018_BGP_8	25046	2216925296	80564513	67469189	207482	47.41	4952	1952	3248	10031
Campanaro_2018_BGP_7	37217	1898555899	99182305	77668693	236993	53.8	3273	1607	5880	17252
Campanaro_2018_BGP_6	30175	4691940917	100946781	84694951	190591	47.01	5758	1995	3400	11431
Campanaro_2018_BGP_1	45772	2714550746	112789406	83987730	257646	52.32	2738	1484	7601	22206
Campanaro_2018_BGP_4	54427	8409049354	168821292	139883215	196423	49.97	4619	1881	7300	22468
Bremges_2015_BGP	107828	347825202	347825202	168381692	312471	39.56	4699	2003	14760	44433
Ziels_2018_Batch	759758	2330647075	2330647075	1070515700	665567	58.65	4257	1869	103728	320566
Fontana_2018_CSTR	39630	184214491	184214491	120596228	526213	46.86	11123	3082	2846	11307
Kougias_2018_CSTR	214886	653787018	653787018	300758436	316611	43.11	4214	1832	28463	90704
Campanaro_2016_CSTR/ Kougias_2016_Batch	404763	1243735336	1243735336	576460016	406624	47.09	4302	1872	55343	170622
Kouzuma_2017_CSTR	69742	325000000	325000000	213000000	563661	49.01	12065	3027	4577	19277
Maus_2016_BGP	17661	46820552	46820552	18298595	124296	43.23	3276	1613	2907	8227
Jing_2017_CSTR	202376	694414233	694414233	364090160	691932	51.93	5537	2091	23096	77222
Ruiz-Sánchez_2018_BGP_1	37072	89889424	89889424	29189795	174145	51.64	2739	1522	7127	18520
Ruiz-Sánchez_2018_BGP_2	26111	54090761	54090761	12823737	131044	47.58	2066	1337	5931	14274
Ruiz-Sánchez_2018_BGP_3	22782	54404473	54404473	16255481	288058	47.77	2620	1508	4486	11521
Ruiz-Sánchez_2018_BGP_4	40648	98599138	98599138	30659671	303842	51.3	2716	1533	7954	20413
Zhu_2019_CSTR	55752	212406897	212406897	121170285	322332	49.59	6775	2393	5978	19912
Mosbæk_2016_Batch_1	92022	285537454	285537454	135038483	225360	46.58	4412	1849	11408	37957
Mosbæk_2016_Batch_2	64090	186476145	186476145	82342384	285354	53.7	3926	1746	9028	27835
Sun_2014	80162	279000000	279000000	145000000	430647	45.09	5422	2142	9177	30823
Güllert_2016	330499	1205550372	1205550372	663139949	700857	45.36	6230	2260	36070	121318
Frank_2016_Batch	80162	279031467	279031467	144639475	430647	45.09	5422	2142	9177	30823
Stolze_2016_BGP_1	291425	935186756	935186756	456240722	312937	42.91	4759	1968	38595	118850
Stolze_2016_BGP_3/ Stolze_2016_BGP_4	245622	845783637	845783637	443247691	468430	43.16	5519	2132	30090	95104
Stolze_2016_BGP_4	130447	471059012	471059012	262022637	255163	43.84	6381	2236	14842	47809
Treu_2018_CSTR_1/ Treu_2018_CSTR_2	424714	1144021247	1144021247	439771566	362457	47.95	3280	1660	70579	198006
Treu_2018_CSTR_3/ Treu_2018_CSTR_4	202744	566152433	566152433	240001926	211638	48.89	3656	1675	30051	90442
Calusinska_2016_BGP	61572	118499758	118000000	20337559	115674	45.03	1905	1311	16377	35448
Li_2020_BGP_1/ Li_2020_BGP_2	98872	353177984	353177984	195429537	341554	49.43	6494	2145	10129	35687
Li_2020_BGP_3/ Li_2020_BGP_4	84951	291655745	291655745	153804611	294531	45.3	5749	2018	8272	31631
Chen_2020_Batch	169093	539250350	539250350	262342727	597570	56.26	4711	1890	19212	67429
Delforno_2020_CSTR	133605	438514301	438514301	220081630	1179112	52.66	5045	1934	14402	52061
Hao_2020_Batch_1/ Hao_2020_CSTR_1/ Hao_2020_Batch_2/ Hao_2020_CSTR_2	177410	574316566	574316566	284431824	1066139	47.76	4889	1916	19786	70110
Hao_2020_Batch_3/ Hao_2020_CSTR_3/ Hao_2020_Batch_4/ Hao_2020_CSTR_4	454572	1062788570	1062788570	332411751	486474	52.92	2502	1445	85436	229960
Macedo_2020_CSTR	101379	311391688	311391688	149649774	380354	57.15	4550	1775	11438	40994
Maus_2020_CSTR	17661	541197455	46820552	36718110	124296	43.23	3276	1613	2907	8227
Kanger_2020_CSTR	700725	1822854175	1822854175	721332247	566365	51.02	3179	1519	101668	322021
Zhang_2020_Batch	269813	896297564	896297564	453490045	572895	49.65	5139	1981	29756	104697
Zhang_2020_CSTR	376617	930831666	930831666	319457261	312510	51.81	2829	1521	67526	184180
Chen_2020_CSTR	14010	32746604	32746604	8554839	50949	59.3	2611	1547	3193	7344
Inaba_2019_Batch	240484	798496951	798496951	400062975	1047233	46.73	5019	2007	28120	94529
Dyksma_2020_Batch	20552	91011682	91011682	58931787	520613	50.07	12261	2795	1276	5604
Jia_2018_Batch	95028	610635615	610635615	463654901	1208124	45.76	22453	5336	5307	19681
Zhu_2020_CSTR	55752	11722141103	212406897	186661749	322332	49.59	6775	2393	5978	19912
Yan_2020_CSTR/ Yan_2020_Batch	95872	433676612	433676612	282673447	691704	44.88	11723	2915	6356	26552
Ma_2021_BGP_55	247257	729886633	729886633	314499606	428100	44.72	3888	1832	37830	108895
Ma_2021_BGP_54	197517	591753020	591753020	262640953	515668	40.49	4067	1858	29653	85789
Ma_2021_BGP_53	275800	893769206	893769206	449532742	1185807	48.89	5084	1854	25991	105467
Ma_2021_BGP_52	114938	439162321	439162321	253052237	788352	50.81	7485	2277	9237	38263
Ma_2021_BGP_58	243456	637166972	637166972	238125890	929750	45.4	3087	1593	39839	114609
Ma_2021_BGP_57	213972	600005529	600005529	244364596	421028	43.92	3566	1722	33846	96888
Ma_2021_BGP_59	253975	757955403	757955403	337194129	461045	45.77	4040	1826	36778	109801
Ma_2021_BGP_47	281237	806266455	806266455	343956879	339773	46.91	3746	1739	41096	124117
Ma_2021_BGP_46	230607	665545424	665545424	284418766	345312	41.92	3771	1767	34811	102262
Ma_2021_BGP_45	257009	752763076	752763076	325792878	285888	42.96	3922	1817	39984	113454
Ma_2021_BGP_44	236708	735860354	735860354	342324846	574607	49.64	4351	1908	32603	99540
Ma_2021_BGP_43	120430	372974446	372974446	176131863	515750	42.46	4424	1854	15190	49677
Ma_2021_BGP_42	172859	587755604	587755604	303896708	378428	46.57	5372	2069	20000	66687
Ma_2021_BGP_41	178366	586748636	586748636	292911620	378428	44.78	4985	2000	21795	70697
Ma_2021_BGP_40	204371	608853095	608853095	271098886	302971	45.39	4036	1807	28699	87801
Ma_2021_BGP_39	235568	639599467	639599467	250612826	501633	45.01	3360	1665	38434	108804
Ma_2021_BGP_38	208433	619580657	619580657	276572966	570798	41.52	4007	1790	28420	89278
Ma_2021_BGP_37	229713	668685833	668685833	284344412	654002	41.11	3809	1804	35533	101945
Ma_2021_BGP_36	291991	794809338	794809338	309282861	414334	43.8	3367	1683	48486	135360
Ma_2021_BGP_35	295134	840859571	840859571	348650203	279845	45.14	3657	1756	46374	132577
Ma_2021_BGP_34	277177	717028028	717028028	260020881	378461	43.77	3084	1604	48939	132502
Ma_2021_BGP_33	174710	515890556	515890556	229788695	278125	43.17	4003	1790	24592	75324
Ma_2021_BGP_32	342332	998093450	998093450	429330858	836060	47.8	3825	1784	50713	150579
Ma_2021_BGP_49	222739	674454125	674454125	309156962	694735	52.7	4166	1794	27418	92842
Ma_2021_BGP_29	465810	1175245093	1175245093	397633188	364585	43.59	2945	1597	88894	228747
Ma_2021_BGP_28	336423	910323259	910323259	348374524	389801	44.56	3301	1675	56428	156756
Ma_2021_BGP_27	396304	1066955598	1066955598	411262360	696704	43.82	3323	1662	66426	184504
Ma_2021_BGP_31	274894	764920272	764920272	306764472	453606	46.8	3515	1729	45366	126017
Ma_2021_BGP_30	304309	801712833	801712833	295706942	541674	45.57	3165	1635	52774	144174
Ma_2021_BGP_48	273274	710403555	710403555	262443633	842407	45.52	3066	1592	45942	129537
Ma_2021_BGP_26	154703	509958742	509958742	255369488	444516	43.37	5016	2002	18778	61338
Ma_2021_BGP_25	179468	597402799	597402799	300397614	569053	44.34	5056	2026	21610	70908
Ma_2021_BGP_24	218857	702531598	702531598	339558555	317747	42.51	4691	1985	29689	89926
Ma_2021_BGP_23	194948	556531479	556531479	233889268	530053	42.64	3744	1763	30773	87234
Ma_2021_BGP_22	302416	870015102	870015102	366296197	530026	42.42	3750	1771	46584	134564
Ma_2021_BGP_51	137582	419622946	419622946	190325007	718132	42.35	4199	1877	19849	58884
Ma_2021_BGP_56	180191	548018783	548018783	248392020	566158	43.57	4170	1863	25209	76714
Ma_2021_BGP_21	155272	447784528	447784528	190623773	317199	40.96	3799	1768	23625	68794
Ma_2021_BGP_20	237465	741048609	741048609	345533405	658058	50.66	4373	1886	30502	98422
Ma_2021_BGP_19	143364	458856718	458856718	225962747	385852	40.66	4833	1915	17366	57569
Ma_2021_BGP_18	149470	471567847	471567847	226556941	746687	40.4	4598	1890	18582	61080
Ma_2021_BGP_17	102336	309776827	309776827	140044964	526509	39.31	4138	1861	14642	43894
Ma_2021_BGP_16	170560	531230604	531230604	251541354	590076	48.47	4446	1857	20965	70108
Ma_2021_BGP_15	207449	645230918	645230918	301528554	504074	40.5	4404	1904	28413	86913
Ma_2021_BGP_14	304486	850318737	850318737	349036348	622340	51.43	3483	1674	43790	136122
Ma_2021_BGP_13	282813	758375898	758375898	292722852	672667	45.93	3212	1628	44552	130992
Ma_2021_BGP_12	275405	838341532	838341532	381890774	609393	47.56	4191	1849	37586	116830
Ma_2021_BGP_11	382998	1086361363	1086361363	444140950	463241	48.39	3621	1757	61167	172963
Ma_2021_BGP_10	307540	908965854	908965854	399300455	631717	49.91	3976	1811	45210	133783
Ma_2021_BGP_9	204176	585029604	585029604	243376389	393456	42.14	3724	1777	32415	91607
Ma_2021_BGP_8	230700	764305966	764305966	387120558	470003	48.08	5151	2001	27088	90428
Ma_2021_BGP_7	322744	937744689	937744689	402591537	422350	49.04	3815	1784	48560	142609
Ma_2021_BGP_6	336963	984060010	984060010	424278238	347424	48.14	3871	1786	49927	147499
Ma_2021_BGP_5	275656	760835888	760835888	307689179	296298	48.73	3450	1673	42253	125148
Ma_2021_BGP_4	184367	613286231	613286231	311315955	713111	47.93	5172	1997	20696	71662
Ma_2021_BGP_3	315640	847519793	847519793	325615936	817837	48.24	3268	1652	52056	146998
Ma_2021_BGP_2	337914	895862693	895862693	330304009	524247	51.02	3174	1651	58685	159966
Ma_2021_BGP_1	172486	504498846	504498846	220759213	328613	45.36	3864	1765	24203	74897
Ma_2021_BGP_50	327937	935273428	935273428	388538155	707923	44.13	3647	1739	49170	146129
Tsapekos_2021_CSTR	368290	696431287	538838318	320979603	886301	48.14	3863	1095	24712	119744
Detman_2021_CSTR	291272	1057718870	1057718870	581091797	629986	48.87	6373	2180	27218	103886
Shi_2021_Batch	884144	1550124965	636675410	462176595	391822	47.14	3061	1025	79824	317718
Jing_2017_Batch	202376	694000000	694000000	364000000	691932	51.93	5537	2091	23096	77222
DeBernardini_2022_CSTR	60152	186123972	186123972	88602306	430499	50.53	4493	1850	7689	24920
Zampieri_np_BGP_1	25532	83529363	83529363	42853456	206658	45.82	5363	1901	2623	9806
Zampieri_np_BGP_2	22678	68975620	68975620	31715000	203116	43.49	4146	1789	2712	9457
Zampieri_np_BGP_3	18866	66285266	66285266	37387372	221730	47.25	6989	2034	1764	6604
Zampieri_np_BGP_4	23891	80247507	80247507	41750226	241403	45.34	5521	1994	2527	9057
Sibilla_np_BGP	377	11688153	11688153	11389294	384395	38.14	73264	44948	47	95

## Sheet: Alpha diversity
Samples	Observed	Chao1	se.chao1	ACE	se.ACE	Shannon	Simpson	InvSimpson	Fisher
Ma_2021_BGP_34	4563	4564.67	2.04492	4563.93	12.7998	6.43845	0.994623	185.988	459.697
Ma_2021_BGP_29	4562	4567.71	3.98894	4564.92	18.4845	6.41088	0.996076	254.824	482.05
Ma_2021_BGP_27	4567	4567.86	1.39537	4567.6	14.3342	6.25919	0.99484	193.78	467.448
Ma_2021_BGP_36	4562	4564.57	2.51546	4563.47	15.5238	6.24557	0.993197	146.992	457.832
Ma_2021_BGP_28	4563	4565.65	2.48149	4564.9	15.2031	6.17096	0.99359	156.007	458.652
Ma_2021_BGP_35	4560	4562.5	2.29713	4562.04	15.7341	6.11793	0.990344	103.565	456.036
Ma_2021_BGP_30	4568	4569.25	1.62165	4568.95	13.9671	5.98318	0.987408	79.4173	459.55
Ma_2021_BGP_47	4561	4565	2.96422	4564.29	17.7285	5.97361	0.99168	120.197	457.594
Ma_2021_BGP_6	4564	4565.73	1.7823	4565.71	17.4235	5.90528	0.990936	110.328	454.905
Ma_2021_BGP_3	4567	4567.38	0.758051	4567.62	15.3344	5.89668	0.989655	96.6695	461.903
Ma_2021_BGP_7	4563	4566.5	2.72008	4565.57	19.8876	5.89353	0.99265	136.047	455.688
Ma_2021_BGP_31	4561	4568.69	4.3631	4566.73	18.9783	5.89295	0.989292	93.3856	453.11
Ma_2021_BGP_39	4563	4568.44	3.73919	4566.55	17.9566	5.87207	0.988933	90.3621	454.007
Ma_2021_BGP_11	4558	4566.25	4.8544	4562.58	19.1809	5.83493	0.991538	118.17	456.865
Chao_np_Batch_8	4451	4486.68	10.8645	4482.53	21.7391	5.7984	0.982451	56.9829	519.617
Ma_2021_BGP_13	4563	4568.53	3.97305	4565.97	16.0899	5.79122	0.984916	66.2936	456.751
Ma_2021_BGP_10	4561	4570.86	5.48715	4566	19.5087	5.78878	0.990969	110.732	458.573
Ma_2021_BGP_48	4565	4566.07	1.43999	4565.97	15.8003	5.75718	0.985446	68.7097	463.387
Chao_np_Batch_9	4447	4501.89	15.8004	4479.76	21.311	5.74787	0.981638	54.4602	517.61
Ma_2021_BGP_59	4537	4566.17	10.8807	4553.26	19.3317	5.73416	0.982949	58.646	446.853
Ma_2021_BGP_50	4563	4563.91	1.22751	4564.04	17.7072	5.69966	0.988904	90.1205	470.955
Ma_2021_BGP_45	4538	4550.55	5.68836	4547.58	22.7994	5.6936	0.98848	86.8087	449.58
Chao_np_Batch_7	4437	4476.22	12.1376	4465	21.3316	5.68748	0.98032	50.8137	514.984
Ma_2021_BGP_5	4564	4567	2.51746	4565.99	20.1556	5.66392	0.988635	87.9919	455.014
Ma_2021_BGP_2	4551	4559.27	4.26692	4557.14	26.0145	5.65893	0.990615	106.553	461.462
Ruiz-Sánchez_2018_BGP_3	4549	4560.32	5.92071	4554.7	19.7067	5.65707	0.974628	39.4134	461.686
Ma_2021_BGP_57	4556	4566.16	5.45794	4561.76	19.2168	5.65282	0.979778	49.4501	452.88
Ma_2021_BGP_14	4560	4566.98	4.0247	4564.35	24.5002	5.62018	0.99024	102.457	466.875
Ma_2021_BGP_1	4556	4567.04	6.07672	4561.25	18.5805	5.60884	0.987415	79.4587	448.142
Calusinska_2016_BGP_11	2530	2665.35	20.2108	2736.96	25.7707	5.577	0.989463	94.9028	360.332
Ma_2021_BGP_38	4527	4560.98	10.2332	4551.05	25.7998	5.56144	0.988136	84.2916	447.657
Ma_2021_BGP_33	4553	4559.37	3.69502	4559.1	21.1684	5.54173	0.977002	43.483	455.483
Ma_2021_BGP_58	4566	4566.23	0.587787	4566.44	17.2246	5.53986	0.985846	70.649	473.541
Ma_2021_BGP_46	4539	4552.02	5.86724	4547.57	23.6924	5.53041	0.9798	49.5042	454.283
Maus_2020_CSTR_2	4421	4464.6	11.313	4454.55	28.7822	5.5123	0.968527	31.7734	584.321
Ma_2021_BGP_32	4559	4561.1	1.85686	4562.13	20.752	5.48969	0.981261	53.3633	455.006
Ma_2021_BGP_9	4546	4564.92	7.69673	4557.35	21.7174	5.4772	0.984099	62.8902	452.981
Maus_2020_CSTR_3	4341	4441.37	19.2699	4415.48	30.1406	5.47026	0.982488	57.1044	553.183
Ma_2021_BGP_8	4544	4561.23	7.43251	4554.64	20.0133	5.45392	0.986746	75.4486	447.434
Ma_2021_BGP_12	4555	4567.54	6.49092	4560.36	20.7684	5.43263	0.982957	58.6752	452.066
Ma_2021_BGP_22	4555	4562.12	3.90477	4562.29	20.9467	5.40732	0.970465	33.8584	451.467
Ma_2021_BGP_23	4551	4554.68	2.72244	4554.4	20.386	5.39646	0.966725	30.053	452.087
Ma_2021_BGP_44	4539	4552.86	5.744	4550.31	25.8071	5.32939	0.984579	64.848	482.827
Ma_2021_BGP_26	4530	4553.57	8.56799	4545.48	23.0203	5.32894	0.97982	49.5535	445.48
Maus_2020_CSTR_1	4143	4295.53	23.2614	4295.23	31.5269	5.32576	0.962089	26.3773	572.573
Stolze_2016_BGP_2	4425	4488.55	14.7546	4473.18	27.7723	5.321	0.985808	70.4625	436.997
Campanaro_2018_BGP_9	4452	4510.62	13.5814	4498.56	29.0988	5.31832	0.984901	66.2282	468.183
Campanaro_2018_BGP_8	4537	4565.3	9.56222	4552.97	25.786	5.30828	0.984148	63.0817	473.685
Güllert_2016_CSTR	4369	4447.7	15.6873	4449.26	29.1454	5.29768	0.983595	60.9552	428.225
Güllert_2016_BGP	4322	4443.44	21.4713	4426.4	29.5597	5.2588	0.984361	63.9417	425.205
Ma_2021_BGP_20	4553	4566.06	5.94042	4560.84	24.3855	5.25507	0.984684	65.2891	462.804
Campanaro_2018_BGP_7	4497	4546.8	14.2915	4526.41	22.8848	5.23419	0.981555	54.2161	445.568
Ma_2021_BGP_15	4517	4556.76	10.8235	4549.13	27.5814	5.22066	0.981797	54.9354	444.181
Calusinska_2016_BGP_10	1998	2147.11	22.5861	2221.86	23.3872	5.20127	0.987891	82.5817	277.83
Stolze_2016_BGP_3	4399	4474.52	16.3849	4456.62	28.2703	5.16893	0.982869	58.374	428.736
Hao_2020_CSTR_4	4561	4565.38	3.25799	4563.57	18.9365	5.1645	0.981849	55.0944	462.293
Ma_2021_BGP_55	4540	4554.02	6.53202	4548.37	20.4062	5.16188	0.941541	17.1059	446.256
Ma_2021_BGP_37	4515	4542.75	8.77499	4538.32	25.2618	5.1266	0.96341	27.3299	443.486
Ziels_2018_Batch_6	4513	4546.74	10.273	4538.19	24.8355	5.12631	0.976851	43.1987	441.958
Ma_2021_BGP_16	4516	4538.51	7.85539	4538.09	22.3182	5.10082	0.9728	36.7641	440.849
Ma_2021_BGP_53	4566	4566.62	1.02146	4566.74	16.9827	5.09617	0.978521	46.5581	468.906
Ma_2021_BGP_54	4513	4536.72	8.12255	4531.01	25.7429	5.09101	0.964228	27.9552	446.035
Bremges_2015_BGP	4316	4396.35	15.9483	4394.16	29.1725	5.07833	0.978153	45.7723	423.114
Ma_2021_BGP_40	4550	4563.68	6.01005	4560.4	22.2054	5.05572	0.970806	34.2533	446.241
Hao_2020_CSTR_3	4555	4560.35	3.97088	4557.32	18.7433	5.03743	0.978904	47.403	457.771
Chao_np_Batch_3	4368	4439.25	17.4344	4413.35	25.1289	5.03383	0.974051	38.5378	465.956
Chao_np_Batch_2	4376	4438.01	14.8186	4426.01	25.5982	5.03333	0.974763	39.6246	467.522
Ma_2021_BGP_41	4518	4559.51	12.1609	4545.34	23.8583	5.03088	0.970486	33.8819	441.692
Chao_np_Batch_1	4370	4463.25	21.0124	4428.14	25.1536	5.02779	0.974208	38.7717	466.065
Hao_2020_Batch_4	4553	4557.86	3.4019	4555.8	20.6176	5.01592	0.977772	44.9893	460.939
Ziels_2018_Batch_5	4481	4522.79	11.7058	4512.76	25.009	4.99718	0.972971	36.9967	438.722
Zhang_2020_CSTR_3	4507	4565.45	16.2468	4536.28	24.622	4.98507	0.982608	57.497	455.601
Stolze_2016_BGP_1	4419	4498.54	16.8569	4483.31	28.1033	4.98402	0.973262	37.3993	432.078
Ma_2021_BGP_24	4535	4560.16	8.83184	4551.47	24.2697	4.98221	0.951392	20.5726	446.123
Kougias_2018_CSTR_3	4471	4521.88	12.5397	4513.12	27.9806	4.95022	0.97129	34.8306	438.909
Maus_2020_CSTR_5	3518	3689.78	24.1149	3701.03	29.9029	4.94498	0.978898	47.3879	464.713
Ruiz-Sánchez_2018_BGP_2	4542	4560.22	7.65813	4552.16	21.6179	4.94493	0.963473	27.3773	465.398
Ruiz-Sánchez_2018_BGP_4	4515	4535.34	7.52257	4528.59	25.5923	4.93295	0.97831	46.1042	473.168
Zhang_2020_CSTR_4	4502	4531.09	9.55921	4522.48	23.342	4.93056	0.980855	52.2317	453.046
Kougias_2018_CSTR_2	4495	4559.91	15.636	4534.9	27.5697	4.91824	0.968302	31.5481	440.56
Calusinska_2016_BGP_9	2508	2799.51	36.8906	2857.07	26.6061	4.90125	0.977495	44.4345	317.486
Ma_2021_BGP_49	4542	4567.68	8.6565	4559.17	25.4833	4.89974	0.969977	33.3083	468.703
Treu_2018_CSTR_2	4485	4533.59	12.8135	4522.41	25.4078	4.88563	0.954091	21.7824	436.283
Zhang_2020_CSTR_2	4519	4546.01	8.74915	4539.77	25.8003	4.86379	0.973954	38.393	465.778
Kanger_2020_CSTR_5	4483	4546.15	14.577	4524	30.1792	4.83507	0.977769	44.9828	458.301
Li_2020_BGP_2	4331	4422.3	18.6703	4396.06	28.6949	4.83049	0.98111	52.937	418.417
Hao_2020_CSTR_2	4368	4422.19	12.6952	4417.84	28.4437	4.80905	0.971094	34.5948	423.724
Ma_2021_BGP_51	4483	4553.01	17.211	4522.81	26.118	4.79941	0.966248	29.6281	438.833
Campanaro_2018_BGP_3	4516	4559.15	12.0008	4541.84	27.7986	4.77447	0.963929	27.7228	481.927
Maus_2020_CSTR_4	4238	4385.6	23.8577	4358.06	31.1029	4.77436	0.913078	11.5046	534.513
Ma_2021_BGP_56	4524	4581.59	16.0122	4555.96	23.7323	4.77366	0.949919	19.9678	443.146
Ma_2021_BGP_21	4545	4560.97	6.57234	4555.97	23.9663	4.76474	0.93017	14.3205	446.193
Calusinska_2016_BGP_2	2234	2511.19	33.2531	2614.36	25.2329	4.75614	0.973316	37.475	344.305
Hao_2020_Batch_3	4554	4556.75	2.4098	4555.86	21.313	4.75342	0.969738	33.0451	455.962
Li_2020_BGP_1	4330	4433.56	20.7232	4398.59	28.6148	4.74174	0.979008	47.6375	418.032
Detman_2021_CSTR_2	4379	4479.87	19.3146	4455.97	30.0899	4.74084	0.965741	29.1897	429.817
Zhang_2020_CSTR_1	4510	4557.51	12.8203	4540.65	26.8509	4.74	0.970519	33.9197	464.82
Campanaro_2018_BGP_10	4533	4564.9	9.92233	4552.82	27.0841	4.71682	0.975479	40.7812	460.95
Treu_2018_CSTR_1	4437	4503.24	15.6512	4483.5	27.018	4.70232	0.961071	25.6878	430.266
Ma_2021_BGP_18	4455	4512.43	13.4961	4500.13	28.8932	4.70172	0.955129	22.2862	438.838
Ma_2021_BGP_4	4522	4569.03	12.9943	4556.6	23.8172	4.64774	0.945451	18.3322	441.914
Ziels_2018_Batch_4	4060	4260.5	30.7953	4218.68	29.63	4.64526	0.96215	26.4199	392.544
Ziels_2018_Batch_3	4092	4236.59	23.9782	4228.92	28.9135	4.63838	0.965647	29.1097	395.58
Hao_2020_CSTR_1	4337	4429.17	18.3082	4409.14	29.136	4.62932	0.963406	27.3272	420.62
Campanaro_2018_BGP_6	4531	4562.41	9.83844	4550	27.6135	4.61114	0.967996	31.2464	459.409
Maus_2020_CSTR_6	3200	3416.8	28.005	3456.48	28.93	4.58105	0.967353	30.6307	395.084
Unpublished_np_Batch_8	4422	4490.12	15.7393	4472.59	27.3154	4.57771	0.953052	21.3003	432.574
Ma_2021_BGP_19	4454	4553.35	19.7044	4526.11	28.7442	4.56038	0.944265	17.9422	437.395
Unpublished_np_Batch_10	4323	4402.51	16.7577	4384.99	28.5864	4.54071	0.959948	24.9673	419.342
Ma_2021_BGP_25	4481	4535.63	14.5474	4512.7	25.5899	4.54069	0.915381	11.8176	435.916
Calusinska_2016_BGP_8	2523	2731.18	26.6693	2835.3	26.3017	4.53697	0.952412	21.0135	364.848
Shi_2021_Batch_5	4481	4521.51	12.0163	4508.86	23.3697	4.51958	0.944448	18.0011	458.751
Mosbæk_2016_Batch_1	4272	4359.85	16.7083	4347.94	30.7594	4.51309	0.967118	30.4113	416.431
Kougias_2016_Batch_3	4323	4438.11	19.8149	4430.8	30.941	4.51088	0.962813	26.8911	422.673
Unpublished_np_Batch_12	4365	4439.39	15.6767	4427.64	28.9265	4.51056	0.961009	25.647	423.255
Hao_2020_Batch_2	4333	4395.27	13.8523	4386.89	29.1356	4.50099	0.951243	20.5098	418.954
Shi_2021_Batch_6	4512	4568.41	15.6078	4543.94	23.819	4.50001	0.941158	16.9946	461.669
Calusinska_2016_BGP_5	2376	2484.56	16.6291	2586.84	24.7864	4.49802	0.967537	30.8042	315.345
Kougias_2016_Batch_11	4269	4444.79	26.4804	4418.23	31.674	4.49116	0.966329	29.6992	413.708
Calusinska_2016_BGP_7	3220	3275.72	10.651	3333.75	28.4341	4.47309	0.939432	16.5103	404.537
Calusinska_2016_BGP_4	1753	1908.18	22.5049	2006.02	21.7959	4.47003	0.969494	32.7807	277.227
Kanger_2020_CSTR_6	4368	4450.94	16.3402	4426.47	32.3567	4.46162	0.9612	25.7731	570.541
Detman_2021_CSTR_1	4312	4462.37	24.8076	4430.28	30.7899	4.46137	0.95933	24.5883	421.373
Sibilla_np_BGP	2924	3181.48	32.3166	3227.22	28.054	4.44402	0.950725	20.2942	405.401
Ma_2021_BGP_17	4405	4486.12	16.2726	4475.68	29.8423	4.44206	0.956238	22.8511	430.655
Kougias_2018_CSTR_1	4342	4448.62	19.0516	4445.41	30.0038	4.43126	0.952598	21.0961	438.073
Kougias_2016_Batch_7	4299	4443.4	24.2166	4410.06	30.7648	4.42993	0.956919	23.2121	424.281
Ma_2021_BGP_42	4522	4538.6	6.41002	4536.41	24.3249	4.42464	0.933986	15.1484	440.389
Li_2020_BGP_4	4251	4383.38	22.0551	4367.57	30.5678	4.41945	0.961583	26.0304	412.293
Shi_2021_Batch_7	4491	4541.93	13.936	4524.25	24.3256	4.41257	0.936278	15.6931	455.2
Calusinska_2016_BGP_6	2913	2977.89	11.8024	3043.74	27.0975	4.40876	0.947203	18.9405	366.858
Kanger_2020_CSTR_3	4519	4550.46	9.51034	4539.68	28.91	4.39344	0.954846	22.1466	448.733
Kougias_2016_Batch_15	4260	4440.12	27.2749	4405.33	31.5076	4.39286	0.959228	24.5267	413.028
Detman_2021_CSTR_5	4253	4417.32	27.6924	4359.18	30.265	4.38853	0.953579	21.5418	417.254
Campanaro_2016_CSTR_6	4439	4495.12	13.7551	4480.45	26.997	4.37669	0.937165	15.9148	431.15
Kougias_2016_Batch_5	4316	4496.8	27.9523	4452.57	31.2004	4.34812	0.957308	23.4238	418.856
Ziels_2018_Batch_2	4123	4307.41	28.5464	4275.65	30.0688	4.34743	0.941683	17.1476	397.985
Tsapekos_2021_CSTR_2	4337	4418.64	17.2244	4398.35	28.5852	4.34276	0.955582	22.5131	420.964
Unpublished_np_Batch_11	4331	4423	17.9723	4410.62	29.125	4.32373	0.949768	19.9076	419.889
Kougias_2016_Batch_13	4263	4438.74	25.9745	4423.75	31.7662	4.32038	0.951306	20.5366	412.864
Kougias_2016_Batch_9	4271	4462.9	28.8244	4417.81	31.5654	4.32029	0.948252	19.3243	414.985
Detman_2021_CSTR_3	4297	4441.77	23.7089	4422.66	30.4768	4.3038	0.945909	18.4875	421.294
Ruiz-Sánchez_2018_BGP_1	4448	4506	14.2831	4488.79	27.0106	4.30091	0.944065	17.8779	463.537
Jing_2017_Batch_1	4374	4488.23	22.0197	4462.72	27.7004	4.29992	0.944864	18.1368	441.634
Tsapekos_2021_CSTR_3	4369	4471.35	22.2499	4423.56	27.4731	4.28445	0.940753	16.8785	425.077
Chao_np_Batch_5	4388	4429.82	11.3202	4427.53	24.427	4.2794	0.950505	20.2041	455.957
Kanger_2020_CSTR_7	4337	4481.21	22.8494	4442.76	32.7388	4.2792	0.951832	20.7606	559.211
Jing_2017_Batch_2	4389	4516.16	25.303	4460.19	27.9752	4.27213	0.949813	19.9253	450.012
Li_2020_BGP_3	4141	4307.83	25.8611	4287.21	30.8386	4.27198	0.950603	20.2442	400.927
Chao_np_Batch_4	4375	4413.63	10.9046	4409.86	24.1697	4.26355	0.949278	19.7153	453.498
Chao_np_Batch_6	4395	4482.78	20.0877	4453.76	24.367	4.25909	0.948503	19.4186	456.858
Unpublished_np_Batch_9	4300	4385.68	17.68	4363.22	29.057	4.25886	0.948609	19.4587	415.521
Detman_2021_CSTR_6	4270	4375.51	19.1283	4362.56	30.3538	4.25414	0.945954	18.5027	414.801
Zhang_2020_Batch_8	4412	4507.41	19.7459	4471.81	29.2216	4.25018	0.959123	24.4639	441.568
Chen_2020_Batch_2	4445	4548.15	19.9639	4516.28	30.075	4.24995	0.948172	19.2947	438.807
Shi_2021_Batch_4	4466	4508.66	11.9283	4497.9	25.2307	4.24057	0.939533	16.5379	450.686
Campanaro_2016_CSTR_3	4441	4515.16	16.4496	4495.55	27.6087	4.23226	0.926491	13.6038	432.607
Maus_2020_CSTR_7	3222	3443.09	28.0599	3477.9	28.8241	4.21891	0.955943	22.6977	385.414
Unpublished_np_Batch_13	4309	4414.71	20.4363	4386.26	29.2439	4.21557	0.953888	21.6862	417.954
Calusinska_2016_BGP_1	2642	2818.67	23.0692	2918.26	26.0317	4.20107	0.944217	17.9265	389.293
Kanger_2020_CSTR_4	4473	4534.29	14.0116	4514.88	30.5225	4.19107	0.946866	18.8205	441.246
Campanaro_2016_CSTR_1	4399	4465.58	15.5105	4449.16	26.7406	4.19001	0.928217	13.9308	429.151
Zhang_2020_Batch_4	4487	4523.32	10.5053	4512.5	27.599	4.1828	0.931692	14.6395	458.149
Ziels_2018_Batch_1	4054	4173.58	21.118	4162.45	29.0705	4.1765	0.939556	16.5442	389.679
Delforno_2020_CSTR_2	4422	4475.57	12.8374	4462.1	29.579	4.15799	0.95279	21.1821	443.231
Hao_2020_Batch_1	4262	4355.32	17.6519	4344.39	29.8972	4.15629	0.923217	13.0237	410.556
Kougias_2016_Batch_16	4039	4337.52	38.4094	4267.77	31.7316	4.15243	0.946378	18.6491	388.55
Ma_2021_BGP_52	4508	4547.04	11.5485	4531.69	25.4739	4.148	0.927188	13.7341	445.417
Kougias_2016_Batch_14	3895	4264.14	42.6939	4228.2	31.9655	4.14335	0.941544	17.1068	380.648
Chen_2020_Batch_1	4402	4496.06	18.3458	4471.5	30.4124	4.14201	0.941483	17.0892	434.713
Kougias_2016_Batch_12	3971	4235.06	33.6257	4215.3	31.8016	4.13877	0.942504	17.3926	381.693
Kougias_2016_Batch_2	3900	4215.21	39.1125	4165.3	31.5513	4.1296	0.954368	21.9143	372.067
Macedo_2020_CSTR_2	4354	4470.82	21.4521	4444.09	29.6173	4.12815	0.946773	18.7873	457.272
Shi_2021_Batch_3	4480	4514.92	10.596	4505.79	24.0859	4.1217	0.917688	12.1489	453.522
Maus_2016_BGP	3588	3880.22	35.8166	3866.26	30.5998	4.10984	0.950993	20.4054	421.379
Detman_2021_CSTR_4	4323	4446.03	21.6509	4421.92	30.1714	4.10515	0.917865	12.175	421.558
Kougias_2016_Batch_8	3988	4252.58	34.1168	4214.25	31.7497	4.10459	0.942855	17.4994	384.002
Kanger_2020_CSTR_1	4336	4404.73	14.1211	4392.41	32.0581	4.10359	0.954137	21.8041	543.769
Shi_2021_Batch_2	4495	4557.89	16.9144	4528.5	24.4655	4.08712	0.912907	11.4819	457.004
Campanaro_2016_CSTR_9	4416	4540.88	24.359	4496.58	27.9414	4.08462	0.925407	13.406	428.595
Kougias_2016_Batch_6	3995	4322.49	40.1865	4264.57	31.8471	4.08413	0.950238	20.0959	383.327
Stolze_2016_BGP_4	4051	4207.49	23.9998	4200.49	30.8677	4.08304	0.957986	23.8017	388.432
Kougias_2016_Batch_10	3960	4217.16	32.5566	4212.64	31.8595	4.07506	0.932523	14.8198	380.817
Zampieri_np_BGP_2	4230	4395.99	25.988	4367.3	30.9375	4.0711	0.940564	16.8249	423.42
Detman_2021_CSTR_7	4236	4357.57	21.2804	4338.58	30.0913	4.06903	0.920732	12.6154	415.079
Dyksma_2020_Batch_3	3250	3481.23	29.1754	3518.13	29.1193	4.06372	0.955756	22.6018	358.608
Kougias_2016_Batch_4	3874	4174.05	36.4497	4160.51	31.6253	4.06133	0.943925	17.8333	370.348
DeBernardini_2022_CSTR_1	4246	4333.52	17.4046	4324.35	28.8703	4.0607	0.941363	17.054	411.242
Zhang_2020_Batch_7	4415	4477.28	14.1326	4462.33	29.1976	4.04794	0.945661	18.403	445.757
Campanaro_2016_CSTR_8	4329	4394.02	14.9742	4379.45	27.0349	4.04438	0.914869	11.7465	421.136
Campanaro_2016_CSTR_4	4372	4435.5	14.8915	4419.34	27.1373	4.04142	0.913373	11.5437	427.224
Chen_2020_Batch_3	4455	4535.62	16.5361	4515.98	30.2936	4.02682	0.937468	15.9919	437.627
Kougias_2016_Batch_1	4206	4434.29	31.9772	4381.54	31.9404	4.01032	0.936526	15.7545	407.446
Campanaro_2016_CSTR_2	4317	4412.28	19.4986	4381.17	28.597	4.00726	0.930632	14.4159	418.045
Zhang_2020_Batch_6	4399	4480.01	16.7799	4457.29	30.0961	4.00169	0.9446	18.0506	436.544
Unpublished_np_Batch_15	4191	4303.67	20.2117	4285.07	30.3353	3.96723	0.943297	17.6359	403.966
Zhang_2020_Batch_9	4397	4477.57	17.0124	4452.81	29.5557	3.96293	0.937401	15.9747	442.525
Zhang_2020_Batch_3	4465	4524.24	13.3949	4509.78	30.7777	3.94899	0.931921	14.6887	445.025
Campanaro_2018_BGP_4	4216	4354.71	23.0077	4325.53	31.0137	3.94425	0.939057	16.4089	405.173
Zhang_2020_Batch_10	4364	4444.42	16.2974	4430.29	29.9206	3.93078	0.93531	15.4584	436.152
Jing_2017_CSTR_2	4350	4494.55	22.6891	4475.52	32.1315	3.92867	0.941011	16.9524	428.607
Jing_2017_CSTR_1	4344	4486.5	22.3895	4474.04	31.9489	3.92344	0.937243	15.9344	428.334
Campanaro_2018_BGP_2	4085	4256.02	25.911	4242.79	30.405	3.91702	0.928653	14.016	394.076
Detman_2021_CSTR_8	4307	4430.53	21.69	4407.16	30.3826	3.91149	0.902793	10.2873	419.272
Yan_2020_Batch_1	4353	4408.94	12.872	4402.24	29.0378	3.91111	0.920208	12.5326	423.972
Kanger_2020_CSTR_2	3898	4181.99	32.3745	4183.36	30.7484	3.90664	0.945795	18.4485	552.625
Ma_2021_BGP_43	4472	4522.45	12.802	4509.57	26.9897	3.88372	0.83578	6.08939	435.837
Unpublished_np_Batch_16	4295	4381.95	16.9463	4368.84	29.9982	3.88283	0.920218	12.5342	415.961
Zhang_2020_Batch_2	4430	4510.52	16.6864	4485.77	30.8302	3.87121	0.917189	12.0758	439.958
Calusinska_2016_BGP_3	3714	3855.86	20.2737	3894.49	30.6913	3.8702	0.918932	12.3353	472.485
Yan_2020_CSTR_1	3774	4034.18	33.5226	4019.62	30.977	3.85876	0.951258	20.5161	358.006
Zhang_2020_Batch_12	4393	4486.77	18.8958	4454.14	30.2653	3.85426	0.920357	12.5561	438.231
Zampieri_np_BGP_1	4015	4204.11	28.6877	4159.91	30.7404	3.85115	0.912546	11.4346	389.435
Unpublished_np_Batch_17	4291	4371.04	16.594	4353.94	29.519	3.84788	0.920524	12.5824	415.527
Campanaro_2018_BGP_1	4411	4474.51	14.9946	4460.1	26.3151	3.82639	0.902665	10.2738	436.89
Mosbæk_2016_Batch_2	4397	4446.63	12.6129	4436.94	26.5315	3.82633	0.915797	11.8761	428.573
Sun_2014_CSTR_1	3671	3890.68	29.4871	3903.4	30.3906	3.81549	0.929214	14.1271	350.244
Zhang_2020_Batch_5	4361	4478.96	21.6049	4443.19	30.6631	3.77338	0.9313	14.5561	437.836
Campanaro_2018_BGP_14	4235	4383.44	25.2124	4335.79	30.73	3.74398	0.919327	12.3958	413.457
Tsapekos_2021_CSTR_4	4107	4250.97	23.0337	4234.06	30.7655	3.73798	0.918869	12.3258	394.508
Zampieri_np_BGP_3	3931	4179.14	33.0169	4159.99	31.3128	3.734	0.902113	10.2158	389.117
Campanaro_2016_CSTR_7	4325	4437.81	21.9239	4399.53	28.909	3.7333	0.88705	8.8535	419.724
Zampieri_np_BGP_4	4037	4226.81	27.4473	4214.4	31.2734	3.72492	0.898198	9.82299	390.575
Zhang_2020_Batch_11	4352	4459.64	19.7275	4434.98	30.8308	3.72159	0.911433	11.2909	442.153
Campanaro_2018_BGP_13	4239	4407.23	27.6232	4351.94	30.8136	3.70652	0.917266	12.0869	414.942
Yan_2020_Batch_3	4135	4220.88	16.5044	4206.81	30.7374	3.69485	0.915892	11.8894	396.771
Tsapekos_2021_CSTR_1	4277	4404.65	22.6566	4371.05	29.929	3.63716	0.87982	8.32088	412.021
Macedo_2020_CSTR_1	4308	4437.76	23.3164	4397.09	30.1374	3.62445	0.902732	10.2808	442.514
Jia_2018_Batch_1	2905	3351.25	51.8437	3339.63	28.5364	3.61946	0.907085	10.7625	310.587
Jia_2018_Batch_4	3392	3531.98	22.7313	3522.83	28.5857	3.57505	0.91469	11.7219	351.91
Treu_2018_CSTR_4	4380	4511.34	24.3734	4465.18	29.2408	3.56932	0.872113	7.81943	424.185
Zhang_2020_Batch_1	4462	4517.18	13.1413	4500.11	30.4017	3.56343	0.886886	8.84066	443.225
Campanaro_2018_BGP_12	4219	4393.25	27.1466	4348.07	31.3193	3.5526	0.905288	10.5583	408.423
Tsapekos_2021_CSTR_5	3949	4143.38	28.8723	4108.61	30.6118	3.52738	0.906642	10.7114	377.234
Kougias_2016_Batch_17	4447	4542.59	19.4519	4510.82	29.0467	3.5228	0.81827	5.50267	432.215
Shi_2021_Batch_1	4430	4514.93	16.2735	4504	31.5039	3.51549	0.841685	6.31653	441.217
Unpublished_np_Batch_14	4129	4240.73	19.4156	4228.1	30.7388	3.50236	0.892454	9.2983	396.636
Campanaro_2018_BGP_11	4180	4379.3	29.4955	4331.76	31.5292	3.49375	0.894411	9.4707	403.217
Chen_2020_CSTR_1	3356	3500.1	21.2239	3542.47	29.3229	3.48911	0.937444	15.9856	314.089
Fontana_2018_CSTR_3	3350	3684.15	39.4328	3669.88	29.8225	3.44293	0.920095	12.5149	340.315
Campanaro_2016_CSTR_5	4221	4310.8	17.0786	4300.84	30.3721	3.43982	0.869587	7.66796	407.968
Unpublished_np_Batch_18	4342	4406.44	14.3278	4393.89	29.2213	3.4232	0.830957	5.91567	421.823
DeBernardini_2022_CSTR_4	4121	4353.81	32.9738	4299.3	31.2817	3.40596	0.893607	9.39911	398.822
Kouzuma_2017_CSTR_1	3403	3809.97	46.0227	3784.8	30.43	3.40249	0.921342	12.7133	320.962
Campanaro_2018_BGP_5	4161	4378.63	31.209	4326.73	31.8623	3.40091	0.882173	8.48701	401.519
Kouzuma_2017_CSTR_3	3608	3990.91	44.0798	3949.45	30.9114	3.39889	0.92297	12.9819	341.293
Zhu_2019_CSTR_7	3048	3518.89	50.9369	3517.29	29.5273	3.38874	0.916045	11.9111	324.322
Zhu_2019_CSTR_6	2793	3265.39	51.4755	3286.17	28.6623	3.3396	0.918856	12.3238	294.976
Zhu_2020_CSTR_1	3883	4083.43	27.7203	4073.65	31.2177	3.33879	0.921824	12.7916	368.036
Yan_2020_CSTR_3	3509	3935.49	47.1411	3946.4	31.1119	3.29469	0.907508	10.8117	329.705
Zhu_2020_CSTR_7	3270	3682.5	45.9988	3699.24	30.1977	3.28834	0.927196	13.7354	303.683
Yan_2020_CSTR_2	3359	3714.48	41.0741	3747.59	30.2528	3.27839	0.901913	10.195	314.445
Jia_2018_Batch_7	3684	3823.22	23.2549	3796.6	29.6795	3.27172	0.870632	7.7299	366.794
Kouzuma_2017_CSTR_5	2890	3376.38	52.0988	3392.31	29.0209	3.27169	0.936772	15.8157	267.139
Yan_2020_Batch_4	3671	3952.57	35.1348	3932.48	30.8387	3.26545	0.883378	8.57473	349.224
DeBernardini_2022_CSTR_2	3957	4167.77	30.4195	4126.98	30.7775	3.21135	0.865791	7.45109	378.978
Inaba_2019_Batch_5	4182	4347.5	25.1518	4328.38	31.4953	3.16857	0.892563	9.30782	416.939
Zhu_2020_CSTR_3	3612	3980.25	43.4186	3924.94	30.813	3.15864	0.905364	10.5669	338.65
Zhu_2020_CSTR_4	3785	4005.4	29.7231	3984.56	30.9406	3.14236	0.899432	9.9435	356.957
Zhu_2020_CSTR_2	3796	4080.67	35.9922	4038.98	31.1919	3.14094	0.893214	9.36452	357.904
Sun_2014_Batch_2	3623	3867.2	31.7042	3865.91	30.3615	3.13925	0.835082	6.06364	343.788
Treu_2018_CSTR_3	4236	4413.67	27.4809	4374.21	31.0919	3.13621	0.793074	4.83264	407.577
Zhu_2020_CSTR_9	3073	3602.07	58.0326	3553.66	29.7157	3.12214	0.910619	11.188	282.973
Yan_2020_CSTR_4	3356	3752.64	44.5039	3774.92	30.477	3.0761	0.882964	8.54442	313.803
DeBernardini_2022_CSTR_3	3883	4074.27	27.5358	4059.09	30.8083	3.06976	0.848822	6.61472	369.998
Jia_2018_Batch_11	3094	3426.7	44.2065	3387.3	27.919	3.06949	0.863525	7.32733	302.594
Zhu_2020_CSTR_5	3648	3964.75	38.2892	3924.69	30.8244	3.06512	0.898294	9.83227	342.019
Zhu_2019_CSTR_4	2803	3347.47	57.2354	3356.89	29.0379	3.05319	0.848409	6.59669	308.048
Zhu_2019_CSTR_2	2403	2852.05	51.2154	2911.59	27.3802	2.99395	0.881001	8.40346	256.188
Inaba_2019_Batch_1	4098	4268.23	25.3825	4243.74	31.7855	2.98741	0.858353	7.05982	405.32
Yan_2020_Batch_5	2449	2605.01	23.2937	2664.82	25.4649	2.97328	0.88331	8.56973	220.232
Kouzuma_2017_CSTR_6	3238	3680.24	48.7348	3643.45	29.7681	2.96268	0.876782	8.11568	301.052
Jia_2018_Batch_6	3658	3954.67	38.2645	3892.22	30.5395	2.94477	0.837584	6.15703	366.699
Zhu_2020_CSTR_8	3234	3655.71	47.6742	3636.24	29.8774	2.9331	0.869091	7.63891	299.161
Zhu_2019_CSTR_8	2300	2754.18	51.0999	2803.05	26.8687	2.90902	0.845405	6.46854	243.311
Inaba_2019_Batch_6	4078	4305.4	30.6308	4266.18	31.9893	2.89812	0.861526	7.22158	419.481
Inaba_2019_Batch_2	3957	4230.72	34.9066	4191.95	31.7155	2.88372	0.833858	6.01895	390.24
Inaba_2019_Batch_4	3883	4213.04	38.9912	4182.35	31.9388	2.84691	0.861722	7.23182	396.467
Zhu_2019_CSTR_5	2253	2812.03	59.7398	2831.26	26.8562	2.82192	0.826549	5.76532	251.655
Dyksma_2020_Batch_2	1587	1797.75	32.8329	1823.09	21.2896	2.75356	0.886437	8.80571	140.17
Zhu_2020_CSTR_6	3038	3495.46	49.8972	3514.91	29.4603	2.71996	0.837353	6.1483	278.998
Dyksma_2020_Batch_1	1514	1663.66	24.6954	1716.8	20.6732	2.70736	0.894954	9.51961	140.492
Jia_2018_Batch_2	2795	3214.45	51.9703	3159.46	27.7438	2.70029	0.800898	5.02255	278.242
Zhu_2019_CSTR_1	1434	1847.13	53.2208	1915.58	23.1565	2.59732	0.795941	4.90054	163.177
Jia_2018_Batch_3	3130	3555.98	51.0415	3541.85	28.8992	2.55086	0.805013	5.12855	311.858
Jia_2018_Batch_10	3100	3468.46	46.7489	3440.19	28.5514	2.54116	0.838748	6.20148	298.429
Fontana_2018_CSTR_1	2446	2913.15	52.6148	2960.06	27.4654	2.47169	0.818857	5.5205	243.548
Kouzuma_2017_CSTR_4	2182	2651.64	53.8312	2716.95	26.6854	2.37544	0.802734	5.0693	194.511
Unpublished_np_Batch_5	2939	3194.61	32.125	3248.29	28.2024	2.3437	0.792393	4.8168	271.517
Fontana_2018_CSTR_6	3535	3833.5	35.3045	3842.72	30.557	2.32881	0.686431	3.18909	341.718
Kouzuma_2017_CSTR_2	2441	2935.82	55.5411	2962.13	27.7414	2.29731	0.764051	4.23821	220.209
Unpublished_np_Batch_6	3280	3513.24	31.2759	3537.85	29.0454	2.21648	0.749372	3.98998	309.235
Zhu_2019_CSTR_3	1630	2222.4	67.382	2280.67	25.8612	2.19324	0.78498	4.65074	177.845
Unpublished_np_Batch_1	2988	3164	26.0848	3199.09	27.0887	2.18289	0.692079	3.24759	277.547
Jia_2018_Batch_5	2752	3285.06	61.4355	3185.91	28.114	2.18214	0.805846	5.15055	254.219
Unpublished_np_Batch_4	3136	3369.28	29.3308	3407.28	28.5735	2.11241	0.77981	4.54154	290.038
Fontana_2018_CSTR_4	2097	2543.03	51.8724	2631.75	26.3791	2.09652	0.729416	3.69571	212.954
Delforno_2020_CSTR_1	4344	4410.98	13.897	4400.78	31.7171	2.06573	0.654778	2.89669	424.2
Delforno_2020_CSTR_3	3420	3712.25	34.9243	3765.8	30.2437	1.96217	0.702159	3.35749	331.609
Unpublished_np_Batch_7	3753	3963.74	27.8942	3967.61	31.0568	1.9429	0.684216	3.16672	354.351
Jia_2018_Batch_16	3488	3777.5	38.4914	3730.08	29.8772	1.9137	0.585573	2.41297	332.914
Jia_2018_Batch_15	3385	3752.78	45.8597	3659.23	29.7527	1.90946	0.644393	2.81209	321.973
Unpublished_np_Batch_3	2843	3122.25	33.8184	3181.53	27.878	1.89213	0.738694	3.82693	260.56
Unpublished_np_Batch_2	2701	2947.74	30.8652	3019.95	27.1714	1.70068	0.636463	2.75075	246.153
Inaba_2019_Batch_3	3765	4190.27	44.4417	4162.54	31.2632	1.62395	0.542349	2.18507	361.591
Jia_2018_Batch_9	2237	2780.04	61.3515	2797.67	27.0606	1.58486	0.628	2.68818	200.295
Yan_2020_Batch_2	2426	2784.16	42.6172	2827.47	26.547	1.52532	0.495064	1.98045	217.652
Fontana_2018_CSTR_5	2665	3038.94	46.5421	3008.99	27.2603	1.46969	0.654308	2.89275	248.034
Jia_2018_Batch_8	2158	2693.06	61.5493	2680.93	26.379	1.4666	0.602452	2.51542	192.709
Frank_2016_Batch	1207	1309.5	20.9222	1351.63	17.7752	1.37521	0.599683	2.49802	101.632
Jia_2018_Batch_13	1487	1906.8	60.6703	1828.12	21.3424	1.31924	0.576253	2.3599	127.124
Jia_2018_Batch_12	1386	1750.3	52.3046	1732.25	21.1783	1.1913	0.488128	1.95361	117.46
Jia_2018_Batch_14	1944	2699.44	78.7794	2745.49	28.9376	0.909989	0.355697	1.55207	170.931
Fontana_2018_CSTR_2	1825	2282.77	55.3194	2251.83	23.6445	0.882617	0.369401	1.58579	180.338

## Sheet: Beta diversity
314
Ziels_2018_Batch_1
Ziels_2018_Batch_2	0.337702
Ziels_2018_Batch_3	0.356058	0.439881
Ziels_2018_Batch_4	0.534834	0.402894	0.286982
Ziels_2018_Batch_5	0.433029	0.534825	0.506496	0.613321
Ziels_2018_Batch_6	0.599074	0.624687	0.489066	0.559087	0.422895
Kouzuma_2017_CSTR_1	0.999624	0.999216	0.999509	0.99925	0.999778	1
Kouzuma_2017_CSTR_2	1	1	1	1	1	1	0.560177
Kouzuma_2017_CSTR_3	0.999624	0.999216	0.999509	0.99925	0.999778	1	0.274667	0.575617
Kouzuma_2017_CSTR_4	1	1	1	1	1	1	0.628038	0.240028	0.56947
Kouzuma_2017_CSTR_5	1	1	1	1	1	0.999516	0.61914	0.629433	0.562103	0.578457
Kouzuma_2017_CSTR_6	1	1	1	0.999791	1	0.999516	0.728079	0.476891	0.649008	0.455042	0.438356
Inaba_2019_Batch_1	1	1	1	1	1	1	0.997363	0.996741	0.997448	0.996741	0.998503	0.996741
Inaba_2019_Batch_2	1	1	1	1	1	1	0.997696	0.999077	0.998945	0.999077	1	0.999077	0.096395
Inaba_2019_Batch_3	1	1	1	1	1	1	1	1	0.99972	1	1	1	0.715669	0.72773
Inaba_2019_Batch_4	1	1	1	1	1	1	1	0.987978	0.99972	0.992233	1	0.991442	0.744807	0.747505	0.785125
Inaba_2019_Batch_5	1	1	1	1	1	1	0.999359	0.980632	0.991059	0.983382	0.991149	0.982591	0.711687	0.724133	0.710512	0.537359
Inaba_2019_Batch_6	1	1	1	1	1	1	1	0.987978	0.99972	0.992233	1	0.991442	0.738889	0.742356	0.766546	0.123521	0.547433
Unpublished_np_Batch_1	0.996611	0.996611	0.999518	0.99918	0.996306	0.999664	1	1	1	1	0.999751	0.999751	1	1	1	1	1	1
Unpublished_np_Batch_2	1	1	1	0.999707	1	1	0.736703	0.820576	0.762604	0.868489	0.869971	0.914564	1	1	1	1	1	1	0.999595
Unpublished_np_Batch_3	0.999862	0.999862	0.999862	0.999569	0.999862	0.999862	0.715519	0.813817	0.739085	0.860762	0.8629	0.907125	1	1	1	1	1	1	0.999562	0.342852
Unpublished_np_Batch_4	1	0.999844	1	1	0.999844	1	0.776845	0.821062	0.802876	0.868538	0.870544	0.914498	1	1	1	1	1	1	0.999544	0.249299	0.304234
Unpublished_np_Batch_5	0.999382	0.999382	0.999382	0.999382	0.999382	0.999382	0.713711	0.824166	0.74684	0.868296	0.870434	0.913337	1	1	1	1	1	1	0.999592	0.540852	0.313263	0.552732
Unpublished_np_Batch_6	0.998944	0.998938	0.998938	0.998938	0.999253	0.999147	0.725834	0.819306	0.745212	0.866669	0.869028	0.913276	1	1	1	1	1	1	0.999545	0.568913	0.333733	0.458629	0.432652
Unpublished_np_Batch_7	0.998786	0.998569	0.998569	0.998569	0.99915	0.999191	0.758402	0.822428	0.761281	0.867805	0.869823	0.913903	0.999872	0.999872	1	0.999872	0.999872	0.999872	0.999554	0.091787	0.335512	0.234624	0.553818	0.555904
Unpublished_np_Batch_8	0.989921	0.986266	0.984063	0.98269	0.984245	0.969889	0.965992	0.987404	0.991566	0.994558	0.987501	0.98035	1	1	1	1	1	1	0.995216	0.95838	0.979396	0.967753	0.949653	0.968097	0.979816
Unpublished_np_Batch_9	0.988967	0.985978	0.986479	0.984517	0.981872	0.973015	0.966816	0.985114	0.991393	0.992017	0.990936	0.981373	1	1	1	1	1	1	0.992849	0.956932	0.979629	0.968992	0.941992	0.963559	0.981742	0.303557
Unpublished_np_Batch_10	0.98911	0.986764	0.987768	0.986405	0.980008	0.97182	0.967094	0.983749	0.991815	0.991568	0.991509	0.978294	1	1	1	1	1	1	0.989321	0.956972	0.978962	0.966936	0.9429	0.964049	0.979598	0.374733	0.283278
Unpublished_np_Batch_11	0.988982	0.985322	0.98534	0.982492	0.982844	0.973272	0.966738	0.982992	0.991151	0.99085	0.990214	0.978371	1	1	1	1	1	1	0.991285	0.95712	0.979482	0.968424	0.944057	0.96548	0.981226	0.367705	0.223349	0.210851
Unpublished_np_Batch_12	0.990444	0.985757	0.98379	0.980723	0.983381	0.971267	0.966767	0.98246	0.990832	0.99038	0.989786	0.97663	1	1	1	1	1	1	0.993878	0.956778	0.978687	0.967565	0.941241	0.963269	0.980238	0.355559	0.225207	0.2806	0.154678
Unpublished_np_Batch_13	0.982281	0.980162	0.989253	0.987554	0.974194	0.975353	0.968683	0.983487	0.992193	0.990621	0.987503	0.976233	1	1	1	1	1	1	0.990962	0.961195	0.979935	0.969651	0.951819	0.97309	0.983668	0.339058	0.327456	0.275574	0.313859	0.360714
Unpublished_np_Batch_14	0.983105	0.979069	0.99218	0.990894	0.987059	0.980548	0.975166	0.986813	0.992426	0.992538	0.982922	0.976574	0.999586	1	1	1	0.999586	1	0.99317	0.973411	0.980012	0.977785	0.966719	0.980324	0.992393	0.588833	0.558269	0.630596	0.524306	0.473171	0.48608
Unpublished_np_Batch_15	0.979834	0.974418	0.988935	0.987486	0.984866	0.977738	0.969758	0.984984	0.993076	0.991775	0.984378	0.975659	0.998726	0.998927	1	0.998726	0.998726	0.998726	0.989646	0.966184	0.980447	0.970903	0.957667	0.978505	0.989672	0.512606	0.474273	0.54351	0.459274	0.441831	0.386453	0.290118
Unpublished_np_Batch_16	0.981971	0.9757	0.992103	0.990523	0.985282	0.978931	0.987378	0.98289	0.992125	0.990846	0.981651	0.96973	0.998144	0.998927	1	0.996066	0.996066	0.996066	0.990218	0.98595	0.989191	0.990244	0.978938	0.984304	0.991785	0.583524	0.54623	0.612313	0.504579	0.454537	0.46557	0.225682	0.295588
Unpublished_np_Batch_17	0.99904	0.99875	0.999453	0.999314	0.997422	0.997707	0.962034	0.978056	0.986441	0.988168	0.985578	0.973363	1	1	1	1	1	1	0.999136	0.947967	0.968465	0.9552	0.916257	0.958476	0.958563	0.69029	0.669731	0.785184	0.771006	0.757014	0.72991	0.801517	0.781425	0.797784
Unpublished_np_Batch_18	0.995641	0.99426	0.99322	0.992915	0.995222	0.994713	0.969359	0.989451	0.993658	0.995868	0.992996	0.984383	1	1	1	1	1	1	0.998186	0.955151	0.972803	0.960513	0.935839	0.962216	0.953615	0.797813	0.734333	0.824355	0.84289	0.830025	0.842993	0.914729	0.894962	0.911077	0.354999
Zampieri_np_BGP_1	0.998154	0.998036	0.998916	0.998916	0.998428	0.998152	0.952867	0.974214	0.983471	0.983294	0.972628	0.960283	1	1	1	1	1	1	0.999367	0.937887	0.956581	0.928122	0.896995	0.936468	0.942847	0.632498	0.572591	0.704364	0.680384	0.642305	0.664063	0.725681	0.699918	0.721398	0.381497	0.520075
Zampieri_np_BGP_2	0.996728	0.996475	0.997298	0.996721	0.993321	0.995463	0.959045	0.966277	0.984341	0.976403	0.975401	0.949915	0.996741	0.999077	1	0.984777	0.983773	0.985404	0.997607	0.950319	0.973834	0.947361	0.921443	0.961376	0.962961	0.72557	0.653721	0.726493	0.767658	0.738708	0.772974	0.861544	0.834254	0.860761	0.619485	0.659963	0.480766
Zampieri_np_BGP_3	0.998927	0.998808	0.999688	0.999688	0.9992	0.999408	0.958269	0.975161	0.984153	0.986311	0.980438	0.97098	1	1	1	1	1	1	0.999575	0.937748	0.956196	0.926284	0.896375	0.932216	0.943813	0.636067	0.579823	0.692429	0.693929	0.655537	0.669554	0.765991	0.733509	0.763279	0.391658	0.499863	0.097912	0.472811
Zampieri_np_BGP_4	0.998998	0.998879	0.99976	0.99976	0.999104	0.998829	0.95367	0.975577	0.98408	0.983931	0.972373	0.96211	1	1	1	1	1	1	0.999118	0.934079	0.949783	0.915531	0.890413	0.922955	0.935787	0.631476	0.606315	0.71416	0.71429	0.676848	0.665805	0.740554	0.719783	0.739194	0.360367	0.48887	0.109258	0.490103	0.103217
Sibilla_np_BGP	0.98736	0.982694	0.99443	0.990913	0.993201	0.986196	0.818554	0.838297	0.842762	0.873329	0.871669	0.918943	1	1	1	1	1	1	0.996153	0.573451	0.582312	0.571791	0.658335	0.719737	0.595034	0.900248	0.874004	0.949409	0.95735	0.953095	0.919761	0.965252	0.940817	0.964094	0.875802	0.873425	0.873594	0.874265	0.874559	0.872372
Mosbaek_2016_Batch_1	0.997886	0.997326	0.998152	0.997844	0.997934	0.997471	0.951993	0.973245	0.982865	0.981312	0.938033	0.916149	0.998479	0.999077	1	0.998927	0.998479	0.998927	0.999575	0.945928	0.971507	0.940632	0.918861	0.957621	0.956469	0.646668	0.623504	0.730294	0.719301	0.684462	0.669143	0.757178	0.732489	0.754946	0.536255	0.681865	0.380903	0.547812	0.418897	0.410505	0.876412
Mosbaek_2016_Batch_2	0.99729	0.997124	0.996412	0.996318	0.995474	0.991755	0.971477	0.991314	0.997807	0.997795	0.995859	0.991398	1	1	1	1	1	1	0.996264	0.953441	0.975695	0.956809	0.940152	0.965368	0.970827	0.638146	0.598227	0.682043	0.697556	0.689977	0.701097	0.799726	0.746368	0.777998	0.661944	0.679355	0.598628	0.601758	0.590931	0.598415	0.875402	0.704996
Maus_2016_BGP	0.999526	0.999278	0.999149	0.998491	0.998957	0.998386	0.959854	0.981317	0.989702	0.988494	0.942506	0.927878	1	1	1	1	1	1	0.999326	0.948647	0.964789	0.933557	0.924573	0.961032	0.958438	0.74294	0.802212	0.84236	0.83544	0.820074	0.747562	0.749292	0.729151	0.750826	0.691916	0.807743	0.646543	0.716658	0.67771	0.638843	0.9337	0.551324	0.852243
Maus_2020_CSTR_1	0.991174	0.990049	0.982666	0.982373	0.953988	0.960693	1	1	1	1	0.999459	1	1	1	1	1	1	1	0.950614	1	1	1	1	1	1	0.983492	0.989536	0.980425	0.988441	0.989329	0.971179	0.98352	0.98028	0.978007	1	0.997263	0.998824	0.99081	0.99918	0.999436	1	0.998574	0.994223	1
Maus_2020_CSTR_2	0.988288	0.986764	0.975191	0.975167	0.948875	0.944571	1	1	1	1	0.999459	1	1	1	1	1	1	1	0.952558	1	1	1	1	1	1	0.98392	0.990628	0.981517	0.989533	0.990421	0.97227	0.984612	0.980999	0.979828	1	0.997263	0.998824	0.989732	0.99918	0.999436	1	0.998574	0.994223	1	0.180883
Maus_2020_CSTR_5	0.998602	0.998331	0.998461	0.998232	0.992026	0.992385	0.956506	0.987794	0.981549	0.990839	0.990494	0.986817	1	1	1	1	1	1	1	0.974852	0.983476	0.971429	0.974086	0.984425	0.988146	0.958855	0.949003	0.948413	0.953593	0.955652	0.941356	0.957633	0.952297	0.976175	0.90786	0.937447	0.886792	0.910763	0.896554	0.892554	0.97737	0.862315	0.961232	0.80504	0.992295	0.992295
Maus_2020_CSTR_3	0.901266	0.896453	0.891441	0.918022	0.852925	0.865822	1	1	0.999456	1	0.999459	0.999743	1	1	0.999614	0.996401	0.995526	0.996523	0.929758	0.999844	0.999673	0.999793	0.999714	0.999625	0.999803	0.960213	0.976732	0.948675	0.968692	0.96993	0.954726	0.970122	0.966951	0.964034	0.999809	0.992863	0.992538	0.983695	0.994512	0.992873	0.980353	0.998574	0.988052	0.997577	0.665309	0.69151	0.992295
Maus_2020_CSTR_4	0.97908	0.97717	0.975109	0.973455	0.9371	0.945079	1	1	1	1	0.999459	1	0.9992	1	0.998944	0.999406	0.998531	0.999528	0.943902	1	0.999862	1	0.999873	0.999831	1	0.960967	0.975515	0.959377	0.970191	0.971118	0.962238	0.976727	0.974601	0.973004	1	0.994271	0.992934	0.98046	0.994512	0.993127	0.990445	0.998574	0.985704	0.997577	0.424	0.509982	0.98985	0.526783
Maus_2020_CSTR_6	0.998602	0.998331	0.998461	0.998232	0.993689	0.993678	0.967571	0.982568	0.981018	0.987058	0.989987	0.983574	0.998503	1	1	1	0.995905	1	0.999575	0.97815	0.979735	0.97083	0.972606	0.98198	0.980358	0.943026	0.9351	0.93485	0.939608	0.938549	0.941926	0.947551	0.947374	0.960653	0.90094	0.922491	0.873886	0.847402	0.882901	0.879608	0.983187	0.876534	0.938941	0.805959	0.993958	0.993958	0.666275	0.978714	0.967128
Maus_2020_CSTR_7	1	1	1	1	0.999731	0.99972	0.975895	0.986957	0.984862	0.990149	0.991452	0.988868	0.998503	1	1	1	0.994054	1	0.999575	0.981582	0.981629	0.976625	0.978665	0.984197	0.984984	0.966951	0.96441	0.96697	0.966226	0.965112	0.96965	0.971187	0.971792	0.981437	0.915549	0.932867	0.88985	0.873526	0.902139	0.902054	0.984485	0.898007	0.961208	0.762275	1	1	0.551264	0.997812	0.99224
Hao_2020_Batch_1	0.990484	0.988281	0.991918	0.99108	0.980379	0.972159	0.966507	0.987317	0.993111	0.991383	0.988186	0.980783	1	1	1	1	1	1	0.992989	0.969785	0.981412	0.972966	0.967773	0.984229	0.993202	0.766759	0.778823	0.74166	0.756694	0.752148	0.730028	0.774402	0.775574	0.761171	0.896658	0.922816	0.864763	0.848385	0.858039	0.868907	0.97317	0.866458	0.837394	0.916178	0.981229	0.974817	0.966063	0.954183	0.96561
Hao_2020_CSTR_1	0.985775	0.983933	0.991474	0.989911	0.976517	0.972945	0.962345	0.985894	0.991717	0.990515	0.986887	0.975319	1	1	1	1	1	1	0.991406	0.968992	0.980882	0.971493	0.963607	0.983495	0.992469	0.742248	0.745652	0.703725	0.721402	0.715	0.673599	0.710219	0.725629	0.704839	0.882288	0.911525	0.842251	0.820953	0.840986	0.847533	0.961397	0.836406	0.802207	0.897285	0.982132	0.97462	0.961199	0.951121	0.965917
Hao_2020_Batch_2	0.988952	0.987021	0.989931	0.989056	0.976877	0.967606	0.966363	0.984679	0.990635	0.989898	0.987541	0.977222	1	1	1	1	1	1	0.992458	0.968901	0.980611	0.970973	0.961237	0.982325	0.99163	0.759553	0.769667	0.736105	0.749003	0.740483	0.737049	0.781973	0.769633	0.760662	0.896306	0.921475	0.858762	0.842074	0.853239	0.866989	0.970916	0.860185	0.829172	0.919317	0.982372	0.974796	0.968728	0.951116	0.96381
Hao_2020_CSTR_2	0.986167	0.984152	0.989813	0.987996	0.974417	0.969428	0.964555	0.983712	0.990384	0.988169	0.987102	0.973401	1	1	1	1	1	1	0.990576	0.967735	0.980253	0.970467	0.958301	0.981159	0.989989	0.756015	0.754442	0.712766	0.728355	0.718978	0.709076	0.734285	0.743168	0.715086	0.892635	0.919575	0.847656	0.823441	0.843898	0.855986	0.9684	0.842347	0.811189	0.914693	0.982633	0.974215	0.965778	0.947977	0.966169
Hao_2020_Batch_3	0.953236	0.952675	0.946774	0.945446	0.944564	0.908655	0.998723	0.998622	0.998622	0.999704	0.991973	0.990274	0.999788	0.999788	0.999788	0.999788	0.999788	0.999788	0.999791	0.999844	0.999811	0.999793	0.999841	0.999794	0.999803	0.972764	0.984916	0.987034	0.985921	0.982156	0.988788	0.989347	0.988625	0.987775	0.998727	0.999819	0.996529	0.995647	0.998606	0.996959	0.996992	0.993919	0.992961	0.995728	0.971873	0.960947	0.997799	0.93857	0.96876
Hao_2020_CSTR_3	0.944404	0.945535	0.936715	0.935705	0.926611	0.892864	0.99909	0.99909	0.998838	0.999808	0.993201	0.993201	1	1	1	1	1	1	0.999791	0.999844	0.999811	0.999793	0.999841	0.999794	0.999803	0.97419	0.986305	0.988697	0.988257	0.985688	0.990756	0.990753	0.990329	0.989064	0.999092	0.999819	0.997124	0.996583	0.999054	0.997336	0.992778	0.995239	0.994323	0.996093	0.964122	0.95254	0.999054	0.938975	0.965185
Hao_2020_Batch_4	0.937054	0.931462	0.924225	0.921213	0.931637	0.897771	0.999178	0.99905	0.999017	0.999228	0.994103	0.993643	1	1	1	1	1	1	0.999791	0.999844	0.999811	0.999793	0.999841	0.999794	0.999803	0.975752	0.987687	0.988547	0.988543	0.985962	0.989834	0.991374	0.989805	0.989895	0.999182	0.999819	0.997171	0.997033	0.999101	0.997414	0.998052	0.994615	0.994146	0.996183	0.977328	0.966662	0.998738	0.92793	0.968976
Hao_2020_CSTR_4	0.934015	0.930446	0.922142	0.919038	0.92467	0.889998	0.999371	0.999242	0.998957	0.999642	0.995683	0.995637	1	1	1	1	1	1	0.999791	0.999844	0.999811	0.999793	0.999841	0.999794	0.999803	0.978313	0.988695	0.990004	0.990276	0.988034	0.990025	0.992077	0.99083	0.989545	0.999374	0.999819	0.997192	0.996976	0.999253	0.997607	0.994713	0.99514	0.994333	0.996375	0.971465	0.960118	0.999122	0.937299	0.968542
Macedo_2020_CSTR_2	0.999239	0.999239	0.999239	0.999239	0.999239	0.999239	0.997379	1	0.997127	1	1	1	0.996435	0.996435	0.996435	0.9953	0.994625	0.992466	1	1	1	1	1	1	1	1	1	1	1	1	1	1	1	1	1	1	1	1	1	1	1	1	1	1	0.997967	0.997967	1	0.999239	0.997967
Macedo_2020_CSTR_1	0.998832	0.998832	0.998832	0.998832	0.998832	0.998832	0.998938	1	0.998686	1	1	1	0.995695	0.995695	0.995695	0.994928	0.99437	0.991499	1	1	1	1	1	1	1	1	1	1	1	1	1	1	1	1	1	1	1	1	1	1	1	1	1	1	0.99707	0.99707	1	0.998832	0.99707
Delforno_2020_CSTR_1	0.992566	0.991786	0.994701	0.994229	0.990082	0.990916	1	1	1	1	1	1	1	1	0.999673	0.999673	0.999673	0.999673	1	1	1	1	1	1	1	1	1	1	1	1	1	1	1	0.999589	1	1	1	1	1	1	1	0.975908	1	1	0.989468	0.987208	1	0.990956	0.992132
Delforno_2020_CSTR_2	0.934954	0.932583	0.93652	0.946925	0.920468	0.926442	0.998578	1	0.998578	1	1	0.999743	0.999541	0.999541	0.999541	0.999149	0.998241	0.999149	1	1	1	1	1	1	0.999869	0.997703	0.998756	0.998563	0.999059	0.999347	0.99863	0.999611	0.998645	0.998811	0.997988	0.999317	1	1	1	1	1	0.998448	1	1	0.99419	0.991659	1	0.941498	0.985658
Delforno_2020_CSTR_3	0.996121	0.995847	0.995789	0.995436	0.992702	0.993569	0.999702	1	1	1	1	1	0.998735	0.998512	1	1	1	1	1	1	1	1	1	1	1	1	1	1	1	1	1	1	1	1	1	1	1	1	1	1	1	1	1	1	0.997222	0.997222	1	0.997222	0.997222
Bremges_2015_BGP	0.986912	0.987248	0.992668	0.991942	0.956107	0.962506	0.982514	0.992754	0.997106	0.997764	0.997202	0.994435	1	1	1	1	1	1	0.992052	0.979564	0.98117	0.980438	0.975194	0.98414	0.990964	0.773512	0.787382	0.748087	0.7925	0.78115	0.822294	0.849073	0.844103	0.855431	0.913956	0.922394	0.854358	0.828378	0.856144	0.862331	0.981687	0.876803	0.861367	0.914952	0.971089	0.965072	0.951517	0.897944	0.910092
Jing_2017_Batch_2	0.962455	0.956747	0.951947	0.945772	0.950429	0.917548	0.999702	1	0.998983	1	1	0.999743	0.99684	0.99684	0.999384	0.995092	0.995092	0.995092	1	1	1	1	1	1	0.999875	0.997816	0.999032	0.998931	0.999269	0.999574	0.999328	0.998972	0.997281	0.998063	0.997988	0.999431	1	1	1	1	1	0.99628	0.996952	1	0.990216	0.987878	1	0.968017	0.993388
Shi_2021_Batch_1	0.881231	0.888424	0.875959	0.923019	0.883527	0.913758	1	1	1	1	1	0.999743	1	1	1	1	1	1	0.999791	0.999844	0.999811	0.999793	0.999841	0.999794	0.999803	0.999613	0.99954	0.999334	0.999549	0.9996	0.997329	0.999464	0.998754	0.997457	0.999809	0.999819	0.999702	0.999702	1	0.999746	0.999313	1	1	1	0.993155	0.990623	1	0.915427	0.985203
Shi_2021_Batch_2	0.914427	0.910262	0.917849	0.937474	0.918402	0.927362	0.998394	0.998802	0.998114	0.999146	0.998555	0.999185	0.931236	0.935738	0.933964	0.910377	0.910915	0.910533	0.98939	1	1	1	1	1	1	0.987402	0.983509	0.976448	0.980592	0.980966	0.960712	0.968448	0.965628	0.953687	0.988838	0.997957	0.978852	0.961529	0.967076	0.976385	0.995609	0.973348	0.977898	1	0.993415	0.990883	1	0.918954	0.981273
Shi_2021_Batch_3	0.901247	0.896011	0.90965	0.933873	0.910355	0.925224	0.997459	0.998133	0.997178	0.998062	0.997609	0.998367	0.946081	0.948906	0.946227	0.94207	0.940557	0.942226	0.990198	1	1	1	1	1	1	0.983234	0.980789	0.973647	0.977792	0.978152	0.952814	0.959639	0.957283	0.947896	0.987551	0.997957	0.977059	0.960618	0.966467	0.974724	0.990258	0.971064	0.976884	0.999182	0.993636	0.991105	0.999182	0.916523	0.983884
Shi_2021_Batch_4	0.914445	0.904414	0.925754	0.931541	0.926602	0.930881	0.99407	0.995408	0.995174	0.99407	0.995213	0.994301	0.9743	0.978166	0.976862	0.961739	0.964217	0.962306	0.989398	1	1	1	1	1	1	0.967626	0.965461	0.954879	0.958428	0.963529	0.930337	0.940551	0.883584	0.884049	0.986038	0.997421	0.968434	0.958924	0.961155	0.966099	0.970668	0.962091	0.956804	0.994429	0.99377	0.991239	0.995116	0.936204	0.985843
Shi_2021_Batch_5	0.912565	0.90254	0.923557	0.929115	0.924717	0.928051	0.997389	0.998621	0.997108	0.999454	0.998521	0.999197	0.932706	0.938832	0.924806	0.868061	0.899147	0.868629	0.991398	1	1	1	1	1	1	0.981296	0.980379	0.973137	0.977574	0.978273	0.954445	0.953395	0.944706	0.934567	0.988649	0.997957	0.976446	0.968599	0.972554	0.974111	0.979496	0.971699	0.977146	1	0.993693	0.991161	1	0.926762	0.981078
Shi_2021_Batch_6	0.913417	0.904214	0.925135	0.934158	0.924692	0.929345	0.996953	0.998326	0.996673	0.998861	0.998005	0.998605	0.930229	0.935977	0.925844	0.898202	0.902761	0.898359	0.990541	1	1	1	1	1	1	0.972994	0.972156	0.965747	0.969768	0.969848	0.945718	0.946765	0.924312	0.911625	0.987621	0.997778	0.975467	0.965071	0.970139	0.973343	0.970668	0.969376	0.969005	0.999351	0.993333	0.990801	0.9989	0.928247	0.98193
Shi_2021_Batch_7	0.917622	0.911394	0.928569	0.935915	0.927988	0.934636	0.996686	0.997702	0.996405	0.99755	0.99657	0.996629	0.958533	0.96349	0.958306	0.94213	0.944323	0.942697	0.990312	1	0.999626	1	0.999873	0.999831	1	0.95585	0.954727	0.943013	0.947709	0.951112	0.911874	0.927564	0.864339	0.865295	0.984158	0.995346	0.97014	0.957714	0.962018	0.968143	0.970406	0.964361	0.934633	0.996406	0.99282	0.990289	0.997816	0.937398	0.982421
Jing_2017_CSTR_1	0.9732	0.9732	0.973358	0.973239	0.972852	0.972607	1	1	1	1	1	1	0.999109	0.999018	0.999786	0.998517	0.997653	0.998517	1	1	1	1	1	1	1	1	1	1	1	1	1	1	1	0.999675	1	1	1	1	1	1	1	1	1	1	0.99419	0.991659	1	0.975434	0.987447
Jing_2017_CSTR_2	0.977509	0.97751	0.979097	0.978978	0.977147	0.977603	1	1	1	1	1	1	1	1	1	0.999064	0.998152	0.999064	1	1	1	1	1	1	1	1	1	1	1	1	1	1	1	0.999753	1	1	1	1	1	1	1	1	1	1	0.99419	0.991659	1	0.981815	0.987447
Zhu_2019_CSTR_1	1	1	1	0.999707	1	1	0.955488	0.96343	0.960494	0.962307	0.919025	0.881168	1	1	1	1	1	1	1	0.967354	0.975959	0.976035	0.96221	0.975701	0.974297	0.978524	0.975054	0.976289	0.97361	0.97267	0.964564	0.95901	0.961764	0.966896	0.966752	0.98195	0.9524	0.961786	0.963107	0.952055	0.977396	0.90996	0.989046	0.917472	1	1	0.902345	1	1
Zhu_2019_CSTR_2	0.999289	0.999289	1	1	1	1	0.969577	0.854998	0.984786	0.864332	0.942214	0.849512	0.99777	0.999267	0.999267	0.999267	0.990416	0.999267	0.869467	0.933263	0.937476	0.911131	0.907389	0.928622	0.923679	0.895235	0.895132	0.905732	0.893586	0.886355	0.880182	0.887634	0.866251	0.875153	0.876415	0.919583	0.823292	0.882948	0.825817	0.822118	0.959207	0.827482	0.899881	0.857187	0.994284	0.994284	0.963138	0.996832	1
Zhu_2019_CSTR_3	1	1	1	0.999707	1	1	0.883351	0.889183	0.865819	0.87473	0.803363	0.816056	0.998503	1	1	1	0.996053	1	1	0.90432	0.907335	0.912253	0.904643	0.906828	0.909539	0.985847	0.988619	0.99004	0.988785	0.987682	0.985494	0.980532	0.981891	0.98147	0.976315	0.983612	0.969272	0.966805	0.980555	0.967591	0.913274	0.917583	0.997058	0.876544	1	1	0.977642	1	1
Zhu_2019_CSTR_4	0.999238	0.99912	1	1	1	1	0.948192	0.677302	0.957032	0.773274	0.909026	0.715155	0.996577	0.998073	0.998073	0.998073	0.989222	0.998073	0.954246	0.943924	0.95242	0.944362	0.927424	0.948698	0.948828	0.843748	0.866478	0.892088	0.863218	0.852266	0.843538	0.85221	0.824397	0.824809	0.803355	0.87113	0.79438	0.870977	0.803006	0.799108	0.963206	0.785481	0.896356	0.826301	0.993268	0.993268	0.968434	0.996832	1
Zhu_2019_CSTR_5	0.999413	0.99888	0.999493	0.999022	0.999689	1	0.726277	0.738562	0.736479	0.766952	0.719759	0.761076	0.998503	1	1	1	0.991149	1	0.999751	0.778474	0.792846	0.787465	0.763096	0.795502	0.809352	0.945663	0.943855	0.941241	0.941449	0.939244	0.939641	0.96085	0.941972	0.966471	0.915402	0.933846	0.926199	0.928764	0.935616	0.927899	0.804927	0.88827	0.955219	0.852408	0.998486	0.998486	0.955137	1	1
Zhu_2019_CSTR_6	0.999238	0.99912	1	1	1	0.999753	0.95141	0.913495	0.97042	0.920886	0.924415	0.900408	0.997915	0.999411	0.999411	0.999411	0.990561	0.999411	0.999326	0.928478	0.942659	0.920043	0.907537	0.927049	0.945103	0.790045	0.72718	0.828308	0.824824	0.802841	0.808956	0.864987	0.827738	0.850071	0.64379	0.692747	0.568011	0.660267	0.570127	0.57578	0.862735	0.632641	0.721316	0.770001	0.990342	0.992241	0.953945	0.997869	1
Zhu_2019_CSTR_7	0.999238	0.99912	1	1	1	1	0.95242	0.809622	0.970254	0.817393	0.92378	0.798389	0.995856	0.997352	0.997352	0.997352	0.988502	0.997352	0.957173	0.936829	0.956607	0.939907	0.918176	0.950312	0.951522	0.809381	0.841503	0.851869	0.823971	0.801768	0.810384	0.833592	0.794683	0.810302	0.743943	0.80804	0.724513	0.813199	0.741857	0.724291	0.954779	0.698432	0.878368	0.78728	0.989762	0.991588	0.958292	0.996832	1
Zhu_2019_CSTR_8	0.999238	0.99912	1	1	1	1	0.934914	0.662501	0.955851	0.776243	0.90632	0.705426	0.998503	1	1	1	0.991149	1	0.999326	0.944321	0.950795	0.931907	0.917812	0.939401	0.954752	0.749907	0.770392	0.834546	0.81321	0.795679	0.775331	0.823956	0.800922	0.810051	0.705132	0.79779	0.661226	0.764543	0.684451	0.666961	0.894314	0.636756	0.822767	0.708349	0.992493	0.992493	0.955819	1	1
Jing_2017_Batch_1	0.950788	0.944625	0.942782	0.935919	0.941328	0.912687	1	1	0.998983	1	1	0.999743	0.996391	0.996391	0.9997	0.99479	0.99479	0.99479	1	1	1	1	1	1	0.999875	0.997484	0.999032	0.998931	0.999269	0.999574	0.999328	0.998972	0.998215	0.99803	0.997988	0.999431	1	1	1	1	1	0.996864	0.992169	1	0.987543	0.982842	1	0.943739	0.984127
Chen_2020_Batch_3	0.969716	0.966146	0.967268	0.966413	0.966452	0.964014	0.998642	1	0.998642	1	0.998245	0.99839	0.998144	0.998927	1	0.992473	0.992473	0.992473	0.998899	1	1	1	1	1	1	0.994573	0.995128	0.994842	0.995	0.994736	0.993825	0.991335	0.990628	0.987343	1	0.999769	0.998245	0.9978	0.999599	0.998322	0.998899	0.998245	0.996608	0.998646	0.991236	0.984179	1	0.966954	0.98188
Chen_2020_Batch_2	0.967083	0.961576	0.963778	0.961237	0.963654	0.960514	0.997415	1	0.997415	1	0.998391	0.998557	0.997297	0.998081	0.99932	0.990853	0.990853	0.990853	0.998272	1	1	1	1	1	1	0.994918	0.994869	0.994833	0.994707	0.994456	0.993127	0.99053	0.990015	0.986336	1	1	0.998391	0.997779	0.999578	0.998489	0.998272	0.998391	0.996717	0.998814	0.990494	0.983413	1	0.963849	0.981518
Chen_2020_Batch_1	0.966163	0.961727	0.964641	0.963112	0.961223	0.96149	0.999108	1	0.999108	1	0.999391	0.999134	0.998144	0.998927	1	0.992304	0.992304	0.992304	0.998322	1	1	1	1	1	1	0.996918	0.996374	0.99642	0.996578	0.996562	0.994807	0.992584	0.99207	0.988853	1	1	0.999391	0.998633	1	0.999391	0.998322	0.999391	0.99881	0.999391	0.988296	0.981264	1	0.959432	0.978808
Zhang_2020_CSTR_1	0.97121	0.972808	0.974253	0.973995	0.966576	0.969107	0.960538	0.96222	0.959207	0.961741	0.962231	0.960771	0.997937	0.998048	0.998624	0.98984	0.989122	0.989724	1	0.994903	0.994903	0.994903	0.994903	0.994903	0.994779	0.994723	0.996687	0.996585	0.996662	0.997643	0.998732	0.99887	0.998451	0.999404	0.996191	0.998442	0.99943	0.999439	1	0.999691	0.994903	0.99953	0.999318	1	0.990802	0.986809	1	0.982906	0.986639
Zhang_2020_CSTR_2	0.966913	0.968425	0.970356	0.969621	0.962331	0.965548	0.966412	0.968151	0.965152	0.967672	0.968162	0.966702	0.997736	0.997847	0.998489	0.990096	0.989115	0.990083	1	0.995441	0.995441	0.995441	0.995441	0.995441	0.995316	0.995065	0.997006	0.996756	0.996991	0.998013	0.998876	0.9993	0.998645	0.999547	0.996202	0.998453	0.99943	0.999439	1	0.999691	0.995441	0.99953	0.99923	1	0.99035	0.986047	1	0.9798	0.986487
Zhang_2020_CSTR_3	0.977136	0.978427	0.981538	0.980255	0.972938	0.975716	0.97731	0.97882	0.975614	0.978341	0.97883	0.97737	0.995924	0.995839	0.997922	0.991366	0.990773	0.984514	1	0.996179	0.996179	0.996179	0.996179	0.996179	0.996055	0.994651	0.996477	0.996651	0.99673	0.997238	0.998207	0.998868	0.998174	0.998879	0.995485	0.997736	0.99943	0.999439	1	0.999455	0.996179	0.996394	0.998595	1	0.98869	0.986318	1	0.990727	0.988835
Zhang_2020_CSTR_4	0.976408	0.977992	0.980013	0.979002	0.972011	0.974659	0.975917	0.97713	0.974558	0.976652	0.977141	0.975681	0.995991	0.995906	0.997886	0.991062	0.990531	0.98421	1	0.996283	0.996283	0.996283	0.996283	0.996283	0.996159	0.995342	0.997168	0.997204	0.997282	0.997774	0.998603	0.998868	0.998321	0.999274	0.995787	0.998038	0.99943	0.999439	1	0.999455	0.996283	0.996394	0.999393	1	0.988131	0.984806	1	0.989553	0.987456
Campanaro_2018_BGP_10	0.940948	0.938193	0.937273	0.935597	0.926587	0.902871	0.999806	0.999678	0.999645	0.999549	0.997182	0.997043	1	1	1	1	1	1	0.999791	0.999844	0.999811	0.999793	0.999841	0.999794	0.999803	0.983864	0.989464	0.991217	0.990703	0.987588	0.993803	0.994229	0.992768	0.991085	0.999809	0.999819	0.997412	0.996091	0.999688	0.998042	0.965012	0.995715	0.99647	0.997493	0.976086	0.9652	0.999302	0.948394	0.974744
Campanaro_2018_BGP_9	0.932552	0.923245	0.924956	0.922753	0.917662	0.918286	1	1	1	1	1	1	1	1	1	1	1	1	0.999791	0.999844	0.999811	0.999793	0.999841	0.999794	0.999803	0.996308	0.998465	0.998245	0.999029	0.999401	0.997356	0.999074	0.998204	0.997926	0.999809	0.999819	0.999604	0.999654	1	0.999746	0.997907	1	0.997675	1	0.971586	0.958094	1	0.956406	0.984657
Campanaro_2018_BGP_8	0.903207	0.893486	0.889617	0.892883	0.893236	0.866093	1	1	1	1	1	0.999755	0.999278	0.999278	0.999278	0.999278	0.999278	0.999278	0.999791	0.999844	0.999811	0.999793	0.999841	0.999794	0.999803	0.995841	0.99774	0.997639	0.997702	0.998231	0.995631	0.997889	0.996703	0.995989	0.999303	0.999819	0.999604	0.999036	1	0.999746	0.99926	1	0.999222	1	0.972091	0.963028	1	0.907627	0.979714
Campanaro_2018_BGP_7	0.981354	0.978467	0.963228	0.96321	0.967528	0.948642	0.9759	0.99342	0.998664	0.997663	0.997339	0.993705	0.998342	0.999077	1	0.998342	0.998342	0.998342	0.996259	0.970081	0.982522	0.974536	0.96891	0.98123	0.988162	0.728808	0.731769	0.70619	0.736675	0.725409	0.759844	0.867887	0.801242	0.881705	0.930337	0.921197	0.893441	0.89567	0.884491	0.896806	0.897687	0.905573	0.858448	0.931811	0.983448	0.983474	0.969663	0.921065	0.957916
Campanaro_2018_BGP_6	0.97864	0.976999	0.974225	0.974073	0.96149	0.93509	1	1	1	1	0.997149	0.997149	1	1	1	1	1	1	0.999791	0.999844	0.999811	0.999793	0.999841	0.999794	0.999803	0.993634	0.998403	0.997876	0.998818	0.999174	0.99775	0.9987	0.997177	0.996176	0.999809	0.999819	0.99807	0.998613	1	0.998282	0.99668	0.997149	0.999275	0.997149	0.980712	0.967627	1	0.970998	0.986835
Campanaro_2018_BGP_5	0.998655	0.998114	0.999103	0.998974	0.997785	0.998273	0.956185	0.966931	0.988283	0.979042	0.978151	0.956716	0.99725	0.999077	1	0.984777	0.988496	0.985404	0.999201	0.952072	0.962747	0.942159	0.933464	0.951306	0.960849	0.640927	0.590198	0.772184	0.678042	0.664712	0.69146	0.582073	0.614693	0.584617	0.404675	0.539549	0.319463	0.532711	0.366538	0.33943	0.875179	0.475435	0.619962	0.580149	0.999416	0.999416	0.900753	0.999077	0.999077
Campanaro_2018_BGP_4	0.997587	0.996985	0.997894	0.997295	0.991589	0.992507	0.965045	0.971445	0.989589	0.983589	0.978384	0.954811	0.996741	0.999077	1	0.984777	0.986457	0.985404	0.998603	0.959397	0.978034	0.961316	0.94613	0.970593	0.973644	0.581609	0.596482	0.707393	0.707405	0.677214	0.648142	0.745452	0.688632	0.748229	0.477341	0.626004	0.372107	0.436252	0.375358	0.374926	0.877345	0.440684	0.620786	0.646949	0.992099	0.992099	0.89203	0.991664	0.992099
Campanaro_2018_BGP_3	0.885578	0.878769	0.880657	0.862689	0.881658	0.875159	1	1	1	1	0.99846	0.998253	1	1	1	1	1	1	0.999791	0.999844	0.999811	0.999793	0.999841	0.999794	0.999803	0.986214	0.990001	0.990686	0.988361	0.989063	0.994404	0.992646	0.991644	0.991529	0.999474	0.999324	0.996549	0.993935	0.997953	0.996884	0.959511	0.996744	0.993966	0.998239	0.983412	0.975396	1	0.943512	0.974661
Campanaro_2018_BGP_14	0.998224	0.998106	0.998986	0.998986	0.997908	0.998114	0.957262	0.978579	0.989324	0.987054	0.982905	0.967619	0.998821	0.999077	1	0.998821	0.998821	0.998821	0.999575	0.946327	0.962096	0.938772	0.924297	0.953527	0.953423	0.618569	0.569678	0.743135	0.656354	0.598644	0.666023	0.584842	0.658423	0.622488	0.475967	0.611289	0.352907	0.547221	0.391613	0.377861	0.875448	0.450977	0.66325	0.666316	0.99838	0.99838	0.907389	0.99838	0.99594
Campanaro_2018_BGP_13	0.998812	0.998693	0.999574	0.999574	0.999045	0.999196	0.957153	0.979312	0.989215	0.988123	0.985602	0.972977	1	1	1	1	1	1	0.999254	0.946643	0.962514	0.939083	0.92509	0.951818	0.95395	0.641615	0.589249	0.767387	0.674679	0.619218	0.681798	0.589615	0.663316	0.620935	0.447014	0.589597	0.349209	0.558412	0.390733	0.364146	0.875224	0.45893	0.667041	0.638228	0.999574	0.999574	0.896546	0.999574	0.999574
Campanaro_2018_BGP_12	0.999238	0.998906	0.999686	0.999547	0.998893	0.999044	0.959383	0.978266	0.988722	0.988843	0.984888	0.976623	1	1	1	1	1	1	0.999265	0.944508	0.961712	0.94254	0.927179	0.942163	0.954408	0.587244	0.566743	0.698364	0.696527	0.669641	0.618978	0.683851	0.619914	0.694111	0.395055	0.543429	0.296548	0.538709	0.304371	0.307839	0.874995	0.482255	0.620268	0.572344	1	1	0.889456	1	1
Campanaro_2018_BGP_11	0.999238	0.998906	0.999686	0.999651	0.99891	0.999274	0.96063	0.978666	0.988719	0.989251	0.98361	0.975992	1	1	1	1	1	1	0.999575	0.944492	0.961147	0.942203	0.927607	0.939418	0.956651	0.58301	0.566487	0.695896	0.693319	0.667007	0.619923	0.699081	0.642665	0.709118	0.378734	0.524564	0.255176	0.542655	0.264006	0.26448	0.874832	0.475367	0.609312	0.611941	1	1	0.897332	1	1
Campanaro_2018_BGP_2	0.994884	0.994113	0.994907	0.994179	0.990271	0.992182	0.972605	0.993133	0.998069	0.998223	0.997845	0.994231	1	1	1	1	1	1	0.995454	0.968319	0.980292	0.969238	0.962607	0.980956	0.987432	0.522626	0.488135	0.508444	0.56041	0.573908	0.521371	0.724986	0.629022	0.776448	0.839551	0.865852	0.793563	0.79347	0.783531	0.795964	0.922956	0.821837	0.657086	0.869078	0.994919	0.994919	0.953436	0.990569	0.985347
Campanaro_2018_BGP_1	0.990131	0.986822	0.979213	0.976594	0.981576	0.971218	0.998122	0.998122	0.99914	0.999582	0.998076	0.998181	0.999129	0.999129	1	0.999129	0.999129	0.999129	0.998935	0.997966	0.997696	0.997914	0.997962	0.997916	0.997053	0.855575	0.870083	0.825572	0.853269	0.852602	0.869196	0.931062	0.902284	0.926554	0.975672	0.974154	0.954969	0.964315	0.945237	0.953547	0.984259	0.970648	0.926938	0.980522	0.991853	0.991853	0.9898	0.977933	0.987734
Dyksma_2020_Batch_1	0.999564	0.999564	0.999564	0.99927	0.999689	1	0.995361	0.848146	0.988125	0.848824	0.946309	0.838224	0.998503	1	1	1	0.991149	1	0.999751	0.928272	0.930115	0.922549	0.9121	0.930042	0.927582	0.994477	0.995993	0.994625	0.996023	0.994181	0.997666	0.999134	0.99872	0.998953	0.988021	0.992199	0.984441	0.950084	0.984076	0.983271	0.934323	0.962029	0.988556	0.973363	1	1	0.998533	1	1
Dyksma_2020_Batch_2	0.999413	0.998892	0.999493	0.999022	0.999689	1	0.995315	0.828306	0.989286	0.829161	0.947444	0.818773	0.996741	0.999077	1	0.99669	0.987839	0.99669	0.999751	0.887358	0.8892	0.874104	0.863655	0.929593	0.886817	0.994477	0.995993	0.994625	0.996023	0.994181	0.997666	0.999134	0.99872	0.998953	0.987391	0.991751	0.980114	0.94235	0.980155	0.979692	0.893857	0.955461	0.988385	0.966851	1	1	1	1	1
Dyksma_2020_Batch_3	0.999238	0.99912	1	0.999707	1	0.999516	0.949368	0.961635	0.977433	0.971467	0.935534	0.903338	1	1	1	1	1	1	0.999326	0.937367	0.9482	0.931267	0.912455	0.939032	0.94385	0.759426	0.68533	0.780665	0.765019	0.74057	0.761251	0.803858	0.779648	0.78917	0.572287	0.673202	0.427841	0.602455	0.473199	0.475553	0.866553	0.396875	0.753095	0.604794	1	1	0.869626	1	1
Yan_2020_CSTR_1	0.99576	0.995642	0.999518	0.99875	0.996437	0.999469	1	0.999831	1	1	1	0.999831	1	1	1	1	1	1	0.968423	0.999831	0.999831	0.999831	0.999831	0.999831	0.999831	0.88356	0.84164	0.822001	0.853079	0.841827	0.829619	0.869495	0.834375	0.859612	0.980137	0.989341	0.95961	0.890293	0.934088	0.953183	0.997112	0.966191	0.861073	0.999831	0.998703	0.998703	1	0.998703	0.99623
Yan_2020_CSTR_2	0.997175	0.997175	0.999518	0.998877	0.997407	0.999664	1	1	1	1	1	1	1	1	1	1	1	1	0.983088	1	1	1	1	1	1	0.945796	0.931556	0.912822	0.92278	0.917446	0.903379	0.915126	0.912806	0.910759	0.980926	0.991191	0.967838	0.945899	0.954395	0.965721	0.997945	0.967196	0.901445	1	0.999765	0.999765	1	0.999765	0.999765
Yan_2020_CSTR_3	0.996943	0.996943	0.999518	0.998872	0.997441	0.999664	1	1	1	1	1	1	1	1	1	1	1	1	0.980001	1	1	1	1	1	1	0.949104	0.934595	0.916293	0.92581	0.9208	0.907355	0.919888	0.918141	0.915117	0.981988	0.991221	0.970938	0.957178	0.962119	0.96882	0.997749	0.968954	0.902065	1	1	1	1	1	1
Yan_2020_CSTR_4	0.999673	0.999673	0.999673	0.999673	0.999673	0.999426	1	1	1	1	1	1	1	1	1	1	1	1	0.983534	1	1	1	1	1	1	0.968369	0.956922	0.949399	0.951397	0.949139	0.959943	0.964696	0.962527	0.957808	0.989453	0.997258	0.9863	0.980225	0.985812	0.985982	0.999673	0.985799	0.946131	1	1	1	1	1	0.997527
Yan_2020_Batch_5	0.999238	0.99912	1	1	1	0.999753	0.968028	0.988269	0.992163	0.994025	0.99313	0.985951	1	1	1	1	1	1	0.994722	0.623108	0.676119	0.609486	0.784585	0.891609	0.612035	0.903849	0.897332	0.91068	0.919033	0.907058	0.896654	0.945795	0.932389	0.956785	0.820149	0.787633	0.843955	0.873682	0.849957	0.840887	0.742733	0.843045	0.898505	0.86789	1	1	0.960205	1	1
Yan_2020_Batch_4	1	1	1	1	1	1	0.961844	0.978637	0.984966	0.987712	0.98707	0.972915	1	1	1	1	1	1	0.724788	0.889303	0.904808	0.891503	0.88288	0.899066	0.885725	0.791245	0.725516	0.836807	0.830433	0.820409	0.82575	0.881653	0.86736	0.880521	0.55939	0.612589	0.603688	0.675729	0.610048	0.596063	0.812086	0.686681	0.710827	0.804307	1	1	0.950372	1	1
Yan_2020_Batch_2	1	1	1	1	1	0.999753	0.970496	0.981332	0.989911	0.987287	0.991538	0.981618	0.999705	1	1	1	0.999705	1	0.999326	0.948516	0.958748	0.948973	0.943828	0.933087	0.951338	0.962788	0.9637	0.962804	0.964061	0.962737	0.964294	0.972808	0.971099	0.97873	0.928639	0.940872	0.9121	0.930047	0.911345	0.898762	0.982327	0.875746	0.956163	0.897936	1	1	0.968559	1	1
Yan_2020_Batch_3	0.999238	0.998911	1	1	0.999062	0.999482	0.959756	0.973178	0.985788	0.987024	0.983368	0.972217	1	1	1	1	1	1	0.999326	0.905576	0.918726	0.88821	0.884617	0.875436	0.906303	0.731034	0.609979	0.784145	0.705812	0.662447	0.757078	0.627119	0.750357	0.708752	0.48079	0.598533	0.515082	0.678122	0.539066	0.532462	0.844859	0.564986	0.737131	0.7257	0.999677	0.999677	0.875777	0.999677	0.999677
Yan_2020_Batch_1	0.998913	0.998586	0.999675	0.999675	0.996679	0.997558	0.959066	0.971927	0.985232	0.984308	0.980402	0.97044	1	1	1	1	1	1	0.999326	0.935504	0.944909	0.925111	0.91675	0.92079	0.939782	0.639621	0.637632	0.751151	0.74109	0.713052	0.651548	0.700087	0.674667	0.691013	0.322001	0.494827	0.293963	0.557026	0.301248	0.281792	0.871295	0.46538	0.634347	0.602459	0.999777	0.999777	0.869679	0.999452	0.999452
Detman_2021_CSTR_8	0.744225	0.823265	0.818207	0.847067	0.842391	0.875292	0.999686	1	0.999686	1	1	0.999743	1	1	1	0.997324	0.996451	0.997071	0.998129	1	1	1	1	1	1	0.997979	0.996681	0.997098	0.996977	0.996438	0.99675	0.996977	0.995139	0.996037	0.997624	0.999472	0.999821	0.998988	1	1	0.995531	1	1	1	0.993866	0.988339	1	0.905006	0.985987
Detman_2021_CSTR_4	0.743092	0.824081	0.818961	0.848389	0.842448	0.872942	0.999708	1	0.999455	1	1	0.999743	1	1	1	0.998088	0.998088	0.997611	0.998885	1	1	1	1	1	1	0.997981	0.997905	0.998453	0.997905	0.997663	0.998104	0.997905	0.996363	0.997261	0.997494	0.999768	0.999821	0.999242	1	1	0.99466	1	1	1	0.992659	0.98466	1	0.906918	0.985479
Detman_2021_CSTR_7	0.782339	0.822808	0.815922	0.846704	0.841676	0.875086	1	1	1	1	1	0.999743	1	1	1	1	0.999416	1	0.99775	1	1	1	1	1	1	0.997926	0.996198	0.996438	0.996594	0.996338	0.995854	0.996594	0.99473	0.995545	0.997988	0.999069	0.999821	0.998988	1	1	0.996488	0.998752	1	1	0.993232	0.987972	1	0.910644	0.987447
Detman_2021_CSTR_3	0.76747	0.818263	0.810977	0.841424	0.839006	0.866258	1	1	0.999463	1	1	0.999743	1	1	1	1	0.999592	1	0.998274	1	1	1	1	1	1	0.996975	0.99716	0.997221	0.99716	0.996918	0.997198	0.99716	0.995618	0.996517	0.997988	0.999768	0.999821	0.999242	1	1	0.996711	0.998752	1	1	0.990039	0.983726	1	0.905731	0.986419
Detman_2021_CSTR_6	0.751134	0.822339	0.812761	0.845907	0.84209	0.868051	0.998915	1	0.998915	1	1	0.999743	0.999691	0.999691	0.999691	0.999406	0.999096	0.998987	0.99884	1	1	1	1	1	1	0.997933	0.996893	0.997679	0.997383	0.996726	0.997211	0.997016	0.995191	0.995765	0.997837	0.999186	0.999821	0.998988	1	1	0.998056	0.999091	1	1	0.991873	0.984059	1	0.907729	0.985789
Detman_2021_CSTR_2	0.776973	0.813192	0.806719	0.837993	0.837321	0.859035	0.999702	1	0.999371	1	1	0.999743	0.998342	0.998342	0.998342	0.998342	0.998342	0.998053	0.999096	1	1	1	1	1	1	0.997995	0.998765	0.998765	0.998765	0.998523	0.998598	0.998501	0.996998	0.997577	0.997988	0.999768	0.999821	0.999242	1	1	0.998077	1	1	1	0.975475	0.96439	1	0.894391	0.982917
Detman_2021_CSTR_5	0.791486	0.823375	0.817972	0.846801	0.845024	0.874438	0.999557	1	0.999557	1	1	0.999743	1	1	1	1	0.998868	0.999522	0.998533	1	1	1	1	1	1	0.998058	0.997476	0.997594	0.997476	0.997234	0.9974	0.997476	0.995935	0.996833	0.997594	0.999768	0.999821	0.999242	1	1	0.993944	1	1	1	0.993136	0.986924	1	0.912602	0.986393
Detman_2021_CSTR_1	0.784404	0.823103	0.818283	0.848039	0.845052	0.875596	0.999687	1	0.999435	1	1	0.999743	0.999638	0.999638	0.999638	0.999638	0.999197	0.99916	0.998914	1	1	1	1	1	1	0.997989	0.998577	0.998577	0.998577	0.998577	0.99841	0.998577	0.997035	0.997933	0.99762	1	0.999821	0.999242	1	1	0.996909	0.999163	1	1	0.988176	0.973576	1	0.907842	0.982579
Tsapekos_2021_CSTR_5	0.998569	0.998578	0.998433	0.998286	0.997982	0.99858	0.966999	0.986712	0.990973	0.994061	0.994551	0.987745	1	1	1	1	1	1	0.994554	0.945651	0.963514	0.909615	0.912803	0.95917	0.932652	0.84233	0.791329	0.890142	0.901448	0.896322	0.871004	0.926501	0.911488	0.945597	0.698559	0.690123	0.72195	0.731001	0.729976	0.717406	0.798559	0.757314	0.759235	0.850887	0.997913	0.997697	0.949083	0.995133	0.996939
Tsapekos_2021_CSTR_4	0.99609	0.9961	0.997201	0.996863	0.995783	0.997568	0.965888	0.985655	0.989836	0.9933	0.993799	0.986029	1	1	1	1	1	1	0.989482	0.937532	0.955615	0.906796	0.904652	0.951013	0.923812	0.832668	0.783585	0.881098	0.892769	0.887532	0.860335	0.917026	0.900505	0.935718	0.707398	0.703405	0.739709	0.747078	0.746945	0.734532	0.790426	0.75424	0.774619	0.847676	0.994728	0.994541	0.948772	0.990729	0.993725
Tsapekos_2021_CSTR_3	0.993467	0.991121	0.992173	0.991158	0.990446	0.989025	0.960778	0.982964	0.989041	0.9913	0.993084	0.985766	0.999087	0.999087	1	0.999087	0.999087	0.999087	0.980123	0.937813	0.958248	0.943746	0.936447	0.953892	0.947773	0.845104	0.852199	0.862409	0.872289	0.866653	0.857492	0.915463	0.892966	0.91733	0.810456	0.813008	0.853329	0.857514	0.858429	0.855244	0.909427	0.86103	0.865681	0.868424	0.98801	0.983995	0.966709	0.96268	0.97594
Tsapekos_2021_CSTR_2	0.99169	0.991022	0.993413	0.992852	0.99067	0.992302	0.959895	0.981308	0.988608	0.989842	0.989241	0.980552	0.998144	0.998927	1	0.994883	0.994883	0.994883	0.987309	0.921759	0.939993	0.923083	0.916941	0.9355	0.915088	0.775081	0.785388	0.833382	0.841716	0.837968	0.821519	0.881697	0.858006	0.891761	0.694707	0.714464	0.765859	0.787774	0.772801	0.767683	0.847467	0.769658	0.811649	0.830317	0.986541	0.980509	0.942318	0.961205	0.969704
Tsapekos_2021_CSTR_1	0.995314	0.994219	0.994971	0.994476	0.995921	0.996429	0.959802	0.979064	0.985965	0.988122	0.9864	0.974531	0.999505	0.999505	1	0.999505	0.999505	0.999505	0.998285	0.947021	0.970014	0.958406	0.916694	0.956253	0.946017	0.773514	0.714271	0.804285	0.820664	0.800329	0.82572	0.896858	0.875391	0.890771	0.348315	0.259201	0.45189	0.640582	0.43354	0.423624	0.868658	0.633151	0.671056	0.802217	0.998676	0.998476	0.927039	0.995794	0.997335
DeBernardini_2022_CSTR_4	0.992804	0.991641	0.991458	0.991318	0.989752	0.99034	0.961546	0.978274	0.987918	0.98973	0.98507	0.972381	1	1	1	1	1	1	0.995633	0.694361	0.716841	0.69693	0.788662	0.872441	0.686205	0.8019	0.741903	0.831137	0.840979	0.815923	0.834318	0.898547	0.874584	0.885539	0.567616	0.558563	0.53164	0.634163	0.537828	0.542054	0.671493	0.651144	0.700677	0.811393	0.996125	0.996125	0.944568	0.985799	0.990493
DeBernardini_2022_CSTR_3	0.995358	0.994952	0.995235	0.994924	0.993068	0.994071	0.963487	0.980751	0.989926	0.99214	0.990148	0.97691	1	1	1	1	1	1	0.998652	0.803089	0.830055	0.80985	0.788076	0.867944	0.814361	0.808074	0.740757	0.830959	0.843372	0.818176	0.838672	0.905126	0.881268	0.892717	0.488106	0.417927	0.460644	0.637578	0.442449	0.434927	0.743329	0.649694	0.677879	0.824272	0.999516	0.999516	0.952592	0.995265	0.997366
DeBernardini_2022_CSTR_2	0.99646	0.996217	0.996574	0.996177	0.994626	0.995812	0.963686	0.982542	0.990056	0.993418	0.989584	0.979715	1	1	1	1	1	1	0.998928	0.815206	0.839396	0.826971	0.797096	0.881779	0.813593	0.796661	0.72879	0.82152	0.833079	0.807072	0.825201	0.892094	0.869359	0.877261	0.447598	0.405307	0.450559	0.634479	0.436831	0.432803	0.749384	0.638924	0.676912	0.810826	0.999602	0.999602	0.947849	0.997716	0.99891
DeBernardini_2022_CSTR_1	0.985026	0.982003	0.982883	0.979345	0.98118	0.979631	0.963764	0.977672	0.983063	0.988688	0.985741	0.967588	1	1	1	1	1	1	0.993767	0.837516	0.858341	0.832364	0.809229	0.866283	0.834042	0.77695	0.758983	0.803518	0.815894	0.786576	0.808728	0.876573	0.848658	0.855231	0.653736	0.678635	0.609829	0.708297	0.614612	0.616221	0.781125	0.650633	0.7886	0.78609	0.994129	0.994129	0.946594	0.973525	0.983839
Calusinska_2016_BGP_5	1	1	1	1	1	1	1	1	1	1	1	1	1	1	1	1	1	1	1	1	1	1	1	1	1	0.99956	0.997	0.999247	0.999163	0.998039	0.996474	0.993038	0.994893	0.991118	1	1	1	1	1	1	1	1	1	1	1	1	1	1	1
Calusinska_2016_BGP_8	1	1	1	1	1	1	1	1	1	1	1	1	1	1	1	1	1	1	0.999791	0.999844	0.999811	0.999793	0.999841	0.999794	0.999803	0.983759	0.999073	0.999492	0.999759	0.999827	0.998642	0.999728	0.99982	0.999783	0.999809	0.999819	0.999604	0.999654	1	0.999746	0.916958	1	0.924074	1	1	1	1	0.996047	1
Calusinska_2016_BGP_6	0.999238	0.99912	1	1	1	1	0.974419	0.995165	0.998654	0.999043	0.998532	0.994574	1	1	1	1	1	1	0.999575	0.973666	0.983253	0.973439	0.971523	0.984127	0.99497	0.757041	0.685767	0.780894	0.701196	0.65224	0.742607	0.634254	0.757958	0.732227	0.73915	0.812948	0.615929	0.700813	0.645885	0.662211	0.919536	0.661987	0.834409	0.72346	1	1	0.911531	0.987293	0.995519
Calusinska_2016_BGP_7	0.991545	0.991156	0.997979	0.997412	0.98916	0.994246	0.974419	0.995165	0.998654	0.999043	0.998532	0.994574	1	1	1	1	1	1	0.996186	0.973666	0.983253	0.973439	0.971523	0.984127	0.99497	0.7682	0.690103	0.768641	0.705972	0.657108	0.740497	0.634429	0.75751	0.733507	0.749938	0.814825	0.646012	0.703639	0.676853	0.69272	0.915118	0.679178	0.835138	0.748378	0.994581	0.994581	0.906632	0.981875	0.9901
Calusinska_2016_BGP_11	0.986002	0.983044	0.998997	0.99918	0.98407	0.990974	1	1	1	1	1	1	1	1	1	1	1	1	0.996611	1	1	1	1	1	1	0.996371	0.985999	0.978269	0.984391	0.982289	0.9626	0.913069	0.810087	0.930557	1	1	1	0.999242	1	1	0.970668	1	0.998328	1	1	1	1	0.995311	0.994817
Calusinska_2016_BGP_10	0.998073	0.99931	0.999479	1	0.985943	0.985873	1	1	1	1	1	1	1	1	1	1	1	1	1	1	1	1	1	1	1	0.99324	0.998841	0.998135	0.998137	0.998339	0.99938	0.999785	1	1	1	1	1	0.999777	1	1	1	1	0.998128	1	1	1	1	0.982605	0.990335
Calusinska_2016_BGP_9	0.931209	0.963206	0.946537	0.991606	0.938621	0.969472	1	1	1	1	1	1	1	1	1	1	1	1	0.996402	0.999844	0.999811	0.999793	0.999841	0.999794	0.999803	0.969132	0.9294	0.944256	0.934836	0.931951	0.939012	0.874331	0.771888	0.892009	0.994386	0.99914	0.946856	0.853416	0.957171	0.97336	0.850851	0.951178	0.951949	1	1	1	1	0.996047	1
Calusinska_2016_BGP_4	1	1	1	1	0.997417	0.998957	1	1	1	1	1	1	1	1	1	1	1	1	1	1	1	1	1	1	1	0.995383	0.999831	0.999619	1	1	1	1	1	1	1	1	1	1	1	1	1	1	1	1	0.992962	0.991814	1	0.997022	0.997892
Calusinska_2016_BGP_2	1	1	1	1	0.995272	0.998957	1	1	1	1	1	1	1	1	1	1	1	1	1	1	1	1	1	1	1	0.995383	0.999831	0.999619	1	1	1	1	1	1	1	1	1	1	1	1	1	0.99937	1	1	0.992962	0.991814	1	0.997022	0.997892
Calusinska_2016_BGP_3	0.998893	0.998154	0.99887	0.998626	0.993583	0.987413	0.998487	0.99887	0.998884	1	0.989461	0.97575	1	1	1	1	1	1	1	1	1	1	1	1	1	0.980586	0.988689	0.987335	0.98713	0.988933	0.984684	0.986886	0.988826	0.987209	0.99611	1	0.994575	0.99408	0.99611	0.994646	1	0.991019	0.996912	0.99292	0.974862	0.971611	0.996432	0.976816	0.984875
Calusinska_2016_BGP_1	1	1	1	1	1	1	1	1	1	1	1	1	1	1	1	1	1	1	1	1	1	1	1	1	1	1	1	1	1	1	1	1	1	1	1	1	1	1	1	1	1	0.99937	1	1	1	1	1	1	1
Campanaro_2016_CSTR_1	0.987443	0.982616	0.982364	0.977684	0.977769	0.970763	0.963094	0.981766	0.988815	0.991707	0.98113	0.968581	1	1	1	1	1	1	0.999575	0.953654	0.973468	0.960107	0.940939	0.962738	0.966335	0.66709	0.598795	0.795549	0.70045	0.651066	0.710571	0.617268	0.700433	0.661779	0.467391	0.628035	0.458321	0.628981	0.491832	0.472226	0.869049	0.484405	0.69233	0.655639	0.998349	0.998109	0.879902	0.992574	0.99307
Campanaro_2016_CSTR_4	0.988437	0.98312	0.983593	0.977968	0.979142	0.969447	0.965223	0.984391	0.992001	0.994103	0.985733	0.97452	1	1	1	1	1	1	0.999575	0.95464	0.974967	0.962685	0.943177	0.96437	0.970741	0.717294	0.606233	0.799981	0.705704	0.659083	0.767515	0.656414	0.756965	0.716934	0.470388	0.586952	0.451454	0.64419	0.476575	0.481182	0.862585	0.528761	0.659536	0.728113	1	0.999707	0.896096	0.993857	0.994229
Campanaro_2016_CSTR_8	0.985775	0.981559	0.979748	0.974666	0.976249	0.967998	0.966175	0.986561	0.991042	0.99561	0.987802	0.977015	1	1	1	1	1	1	0.999575	0.955289	0.975536	0.96391	0.944858	0.965295	0.972361	0.714718	0.601296	0.804029	0.70987	0.666613	0.76614	0.63898	0.757216	0.721117	0.506506	0.61708	0.486642	0.653539	0.51161	0.528201	0.867525	0.54317	0.681857	0.740818	0.999428	0.999428	0.90137	0.995326	0.994757
Treu_2018_CSTR_2	0.964938	0.954174	0.941865	0.934836	0.926591	0.897388	0.98962	0.995125	0.998301	0.999288	0.999083	0.997216	0.999163	0.999163	1	0.998456	0.998456	0.998456	0.998027	0.989185	0.988928	0.989099	0.988448	0.988335	0.994366	0.877225	0.880947	0.872065	0.872093	0.863436	0.895787	0.908922	0.905778	0.899526	0.965632	0.954113	0.96359	0.95941	0.964907	0.96545	0.890703	0.968729	0.936069	0.976439	0.973964	0.973169	0.988443	0.883781	0.930018
Campanaro_2016_CSTR_2	0.992151	0.98889	0.989528	0.988741	0.986577	0.987098	0.963174	0.972343	0.981379	0.980143	0.968869	0.950423	0.997918	0.999415	1	0.999415	0.990564	0.999415	0.999326	0.954409	0.972708	0.962462	0.949224	0.962617	0.968614	0.696801	0.604952	0.794422	0.699931	0.687593	0.746716	0.7506	0.73197	0.746485	0.495714	0.614989	0.462625	0.611864	0.493682	0.493936	0.874192	0.503828	0.68685	0.686622	0.997084	0.997084	0.869802	0.992321	0.994483
Treu_2018_CSTR_1	0.965924	0.957414	0.939267	0.931404	0.943445	0.912426	0.99515	0.995727	0.99914	0.999582	0.998845	0.997255	1	1	1	1	1	1	0.997116	0.994994	0.994423	0.994908	0.993935	0.993893	0.994185	0.896455	0.89072	0.870932	0.900876	0.895374	0.899697	0.937924	0.924323	0.934811	0.9726	0.956784	0.963579	0.950143	0.963636	0.965512	0.897402	0.971544	0.944835	0.982425	0.983587	0.983466	0.993141	0.888734	0.940688
Treu_2018_CSTR_4	0.989735	0.986172	0.986816	0.985085	0.985163	0.981087	0.956935	0.980051	0.987394	0.987164	0.974224	0.958162	0.999648	0.999821	1	0.998919	0.998746	0.998919	0.999211	0.956167	0.975439	0.959328	0.941057	0.965182	0.970694	0.642393	0.624202	0.775587	0.728217	0.703059	0.69572	0.653136	0.661479	0.650472	0.363322	0.47238	0.324369	0.594798	0.343741	0.314435	0.873495	0.467645	0.652937	0.601015	0.998813	0.998653	0.900459	0.9896	0.993581
Campanaro_2016_CSTR_5	0.995987	0.994869	0.996051	0.996001	0.994323	0.995383	0.965771	0.984566	0.992309	0.994485	0.984807	0.973636	1	1	1	1	1	1	0.999575	0.952798	0.969657	0.959505	0.948996	0.96101	0.968042	0.686721	0.626929	0.810352	0.716204	0.670351	0.73534	0.607638	0.719955	0.684798	0.554807	0.69522	0.536737	0.667056	0.571392	0.550465	0.876218	0.50209	0.722745	0.68303	1	1	0.889994	0.997802	0.999257
Treu_2018_CSTR_3	0.993914	0.99186	0.991365	0.990237	0.989388	0.9881	0.960658	0.982069	0.989628	0.98939	0.985896	0.977082	1	1	1	0.999353	0.999353	0.999353	0.999139	0.949952	0.973021	0.961775	0.940554	0.962081	0.969085	0.746843	0.65157	0.785977	0.757154	0.735196	0.794332	0.83705	0.816025	0.835949	0.416723	0.329424	0.361157	0.616031	0.366036	0.375575	0.875507	0.559841	0.660606	0.758635	0.999625	0.999625	0.897027	0.992161	0.994928
Campanaro_2016_CSTR_7	0.994927	0.992774	0.99416	0.993833	0.990759	0.992567	0.964396	0.983538	0.990939	0.992957	0.98297	0.97167	0.999405	0.999405	1	0.999405	0.999405	0.999405	0.999327	0.954017	0.971922	0.960379	0.948501	0.964759	0.968072	0.693342	0.636397	0.805685	0.711501	0.664811	0.743702	0.61794	0.729579	0.694693	0.590113	0.714099	0.553226	0.673532	0.586298	0.583681	0.875446	0.524634	0.736798	0.704954	0.999749	0.999749	0.899698	0.996229	0.998128
Campanaro_2016_CSTR_3	0.987398	0.983129	0.983245	0.979364	0.974554	0.970139	0.958702	0.981344	0.986827	0.988181	0.971187	0.956183	0.998503	1	1	1	0.998065	1	0.999575	0.95652	0.975802	0.963016	0.947745	0.967087	0.969863	0.662795	0.664856	0.796358	0.769008	0.75515	0.716635	0.678792	0.695803	0.672501	0.473184	0.616785	0.471583	0.630882	0.502978	0.47222	0.869541	0.474819	0.69373	0.57076	0.996601	0.996348	0.875288	0.982938	0.990701
Campanaro_2016_CSTR_6	0.9855	0.980305	0.980231	0.976242	0.969962	0.960395	0.960823	0.979291	0.98568	0.989385	0.972172	0.959167	0.998559	0.999675	1	0.999675	0.998559	0.999675	0.999364	0.956279	0.974996	0.961938	0.947956	0.966864	0.969217	0.646963	0.61151	0.798923	0.707403	0.693493	0.705639	0.592244	0.626993	0.583825	0.545127	0.680708	0.536449	0.695329	0.575396	0.548396	0.866427	0.522423	0.74197	0.601665	0.996674	0.996186	0.897541	0.983784	0.987027
Campanaro_2016_CSTR_9	0.989507	0.985081	0.983894	0.980212	0.9791	0.971119	0.959196	0.982254	0.987329	0.990175	0.973192	0.96041	1	1	1	1	1	1	0.999575	0.958115	0.976195	0.962658	0.952635	0.969362	0.97277	0.668402	0.616542	0.816548	0.721488	0.678993	0.722436	0.577461	0.644745	0.570635	0.54864	0.680236	0.527081	0.686687	0.571886	0.538266	0.867245	0.521832	0.734576	0.591391	0.999476	0.999152	0.890179	0.985871	0.992791
Kougias_2016_Batch_1	0.998463	0.998344	0.999224	0.999224	0.996781	0.997765	0.955752	0.974927	0.982533	0.982796	0.972877	0.959366	0.997838	0.999335	1	0.999335	0.996302	0.999335	0.999335	0.951385	0.967446	0.95342	0.938453	0.95997	0.96017	0.654929	0.605417	0.800224	0.706714	0.680579	0.698559	0.618066	0.621291	0.612423	0.470196	0.637706	0.451995	0.598203	0.502469	0.4724	0.876613	0.45998	0.73579	0.514727	1	1	0.852054	1	0.999224
Kougias_2016_Batch_3	0.996631	0.996761	0.997043	0.99653	0.993398	0.994967	0.954418	0.958344	0.97571	0.966688	0.957917	0.942419	0.997648	0.999145	1	0.999145	0.990294	0.999145	0.998653	0.951615	0.968474	0.955089	0.939981	0.961981	0.960508	0.649472	0.666186	0.786472	0.739528	0.723447	0.698658	0.727942	0.706231	0.72335	0.461314	0.639104	0.47985	0.613077	0.526854	0.49991	0.881127	0.462643	0.76721	0.54691	0.999702	0.999702	0.838014	0.998897	0.997475
Kougias_2016_Batch_2	0.999019	0.99912	0.999781	1	0.998164	0.998826	0.954687	0.965654	0.976014	0.974496	0.965524	0.947062	0.997375	0.999077	1	0.998871	0.990021	0.998871	0.998068	0.957814	0.971717	0.95402	0.940761	0.96503	0.96484	0.656844	0.649975	0.801413	0.761789	0.744893	0.69232	0.714741	0.689778	0.709585	0.435309	0.626719	0.435064	0.607049	0.489763	0.451595	0.877066	0.428702	0.739209	0.522627	1	1	0.836988	1	1
Kougias_2016_Batch_4	0.998959	0.99912	0.999721	0.999707	0.998442	0.998835	0.954411	0.949165	0.974904	0.957091	0.949263	0.929275	0.997366	0.999077	1	0.998863	0.990012	0.998863	0.998315	0.955288	0.971368	0.95789	0.94321	0.964265	0.964767	0.6609	0.660118	0.795666	0.769256	0.752268	0.703141	0.756824	0.731615	0.751472	0.382783	0.568128	0.396326	0.555721	0.429685	0.401627	0.876611	0.430704	0.698324	0.545448	1	1	0.850338	1	1
Kougias_2016_Batch_5	0.997333	0.997455	0.997769	0.997733	0.994125	0.99567	0.953182	0.956686	0.97499	0.96622	0.956702	0.940342	0.997729	0.999225	1	0.999225	0.990375	0.999225	0.998807	0.947729	0.964637	0.951095	0.935005	0.956269	0.954926	0.653924	0.675956	0.796927	0.748887	0.732323	0.70067	0.690691	0.66969	0.687081	0.460507	0.645629	0.493168	0.639675	0.541113	0.513545	0.887571	0.482805	0.777694	0.518565	0.999725	0.999725	0.850201	0.999211	0.997787
Kougias_2016_Batch_7	0.996602	0.996135	0.996529	0.996277	0.992611	0.994371	0.952962	0.971378	0.980575	0.981581	0.9744	0.958792	0.998503	1	1	1	0.996156	1	0.999028	0.943014	0.957381	0.939066	0.927914	0.945792	0.944352	0.6606	0.64091	0.802841	0.710989	0.663525	0.704928	0.67564	0.694876	0.672195	0.472517	0.656481	0.469959	0.64506	0.514117	0.488361	0.880563	0.485492	0.768216	0.585858	0.999701	0.999701	0.854632	0.998688	0.997296
Kougias_2016_Batch_6	0.998904	0.99912	0.999666	0.999756	0.998032	0.9988	0.954566	0.956307	0.975321	0.965615	0.956034	0.937029	0.99771	0.999206	1	0.999206	0.990356	0.999206	0.997516	0.954553	0.969736	0.955967	0.940684	0.96318	0.961546	0.672194	0.677808	0.804089	0.787957	0.77129	0.716823	0.756763	0.73049	0.751617	0.42824	0.615452	0.468748	0.612963	0.495454	0.460366	0.876358	0.458867	0.74767	0.544221	1	1	0.849874	1	1
Kougias_2016_Batch_8	0.999039	0.99912	0.999801	0.999794	0.998205	0.998847	0.953574	0.964217	0.974197	0.973476	0.963826	0.945549	0.99799	0.999486	1	0.999486	0.990635	0.999486	0.996926	0.953268	0.968386	0.952486	0.942245	0.962429	0.961078	0.678097	0.696982	0.814241	0.799409	0.786312	0.726656	0.714838	0.705939	0.708505	0.453512	0.636683	0.491475	0.622302	0.521409	0.47622	0.874857	0.464509	0.757102	0.485937	1	1	0.843027	1	1
Kougias_2016_Batch_9	0.998254	0.998135	0.999016	0.999016	0.994827	0.997015	0.956272	0.967387	0.977085	0.974918	0.967623	0.948991	0.997883	0.999379	1	0.999379	0.990529	0.999379	0.99897	0.951537	0.968313	0.952397	0.940381	0.959164	0.959471	0.677097	0.677662	0.79468	0.781412	0.767607	0.72483	0.797172	0.775451	0.796606	0.398479	0.562346	0.418429	0.524622	0.443191	0.407558	0.875957	0.476858	0.691603	0.532931	0.999643	0.999643	0.826132	0.998404	0.998046
Kougias_2016_Batch_11	0.998163	0.998045	0.998925	0.998925	0.99463	0.996924	0.95546	0.963031	0.97688	0.971348	0.964635	0.945314	0.997752	0.999248	1	0.999248	0.990398	0.999248	0.998909	0.950254	0.967025	0.950508	0.93768	0.956871	0.957322	0.701443	0.712521	0.807409	0.794753	0.781795	0.748937	0.821266	0.79944	0.820339	0.469429	0.635731	0.501997	0.598145	0.527022	0.495279	0.875706	0.498268	0.76006	0.522354	0.999582	0.999582	0.817876	0.998025	0.997799
Kougias_2016_Batch_10	0.998945	0.99912	0.999707	0.999736	0.998291	0.9988	0.954152	0.973126	0.981967	0.982768	0.975311	0.954997	0.998503	1	1	1	0.997135	1	0.997743	0.954706	0.970823	0.952599	0.944938	0.962414	0.961467	0.669971	0.671023	0.784738	0.771259	0.757928	0.71767	0.787549	0.764444	0.781801	0.376355	0.536249	0.367547	0.534027	0.397427	0.359048	0.876277	0.438308	0.653206	0.54172	1	1	0.851788	1	1
Kougias_2016_Batch_12	0.99879	0.99912	0.999651	0.999707	0.99821	0.9988	0.954834	0.973045	0.980013	0.981383	0.973656	0.953174	0.998503	1	1	1	0.995698	1	0.997798	0.950014	0.969518	0.949189	0.939125	0.960349	0.957423	0.687308	0.683928	0.809275	0.795104	0.781737	0.732737	0.801677	0.780118	0.795521	0.385313	0.552047	0.418919	0.558998	0.447824	0.404651	0.87504	0.468989	0.681905	0.545598	1	1	0.835786	1	1
Kougias_2016_Batch_13	0.997838	0.997719	0.998599	0.998599	0.994384	0.996598	0.9562	0.974011	0.98102	0.981745	0.973957	0.955271	0.998174	0.999671	1	0.999671	0.994786	0.999671	0.998944	0.949291	0.967823	0.951702	0.938738	0.957776	0.957966	0.667224	0.672812	0.792289	0.779088	0.766189	0.718374	0.786947	0.765614	0.786419	0.405468	0.567263	0.425868	0.533432	0.45104	0.41421	0.875751	0.472483	0.693565	0.537547	0.999419	0.999419	0.826404	0.998073	0.997579
Kougias_2016_Batch_15	0.997985	0.997867	0.998747	0.998747	0.994685	0.996791	0.955575	0.973524	0.979885	0.981178	0.973711	0.954432	0.998229	0.999726	1	0.999726	0.994433	0.999726	0.99904	0.951861	0.967602	0.953687	0.940959	0.958903	0.959825	0.709597	0.697969	0.822455	0.807698	0.793536	0.758051	0.828054	0.807144	0.823986	0.467396	0.632663	0.501244	0.601217	0.528565	0.502565	0.875534	0.514125	0.747219	0.528368	0.999714	0.999714	0.801743	0.99824	0.997899
Kougias_2016_Batch_14	0.998966	0.99912	0.999728	1	0.998313	0.9988	0.954174	0.971111	0.979262	0.980595	0.973279	0.952807	0.998503	1	1	1	0.995167	1	0.998011	0.952943	0.969418	0.95036	0.939511	0.959856	0.959815	0.672361	0.66541	0.786172	0.767168	0.753731	0.719901	0.788786	0.76644	0.783255	0.401626	0.569918	0.383466	0.539783	0.413487	0.380579	0.875828	0.440234	0.67153	0.551842	1	1	0.837982	1	1
Kougias_2016_Batch_16	0.999024	0.99912	0.999786	0.999707	0.998184	0.998644	0.954901	0.968729	0.977009	0.978092	0.971498	0.951493	0.998503	1	1	1	0.992764	1	0.998365	0.947952	0.9676	0.948162	0.936441	0.958014	0.955266	0.694984	0.682825	0.811996	0.797024	0.783813	0.739531	0.808995	0.787749	0.802415	0.393704	0.567546	0.431856	0.565029	0.460197	0.418494	0.874191	0.470733	0.69619	0.541231	1	1	0.821124	1	1
Kougias_2016_Batch_17	0.994478	0.992165	0.992145	0.99064	0.98657	0.987117	0.957416	0.977981	0.986521	0.985628	0.959623	0.947612	0.998216	0.999712	1	0.999712	0.996948	0.999712	0.999185	0.958029	0.972001	0.961476	0.951848	0.96714	0.972537	0.713157	0.722616	0.831054	0.739508	0.727547	0.72512	0.601539	0.638181	0.58827	0.680238	0.806745	0.648435	0.782414	0.692867	0.66266	0.935669	0.621248	0.835598	0.599791	0.999263	0.999263	0.908424	0.997046	0.997194
Sun_2014_CSTR_1	0.985136	0.980486	0.997049	0.996216	0.991923	0.993625	0.989194	0.988359	0.993559	0.993081	0.994956	0.991007	0.997529	0.998578	0.98886	0.980077	0.985896	0.980077	0.994376	0.990489	0.992694	0.993378	0.984277	0.991905	0.996633	0.683028	0.647131	0.638964	0.643537	0.634044	0.642307	0.787034	0.699794	0.740102	0.954019	0.969622	0.893178	0.924706	0.890851	0.908984	0.965098	0.914038	0.816927	0.975426	0.999638	0.998948	0.990741	0.985191	0.982839
Sun_2014_Batch_2	0.993726	0.993512	0.995384	0.994938	0.991863	0.988755	0.99311	0.988118	0.993636	0.990619	0.995032	0.985897	0.997529	0.998578	0.996922	0.996922	0.996922	0.996922	0.994857	0.994681	0.996887	0.997571	0.988469	0.996097	0.997566	0.771256	0.729264	0.749472	0.708623	0.710318	0.704289	0.769491	0.727706	0.733542	0.91743	0.974922	0.848593	0.949523	0.862027	0.875027	0.994342	0.873873	0.829323	0.936274	0.998585	0.998585	0.994334	0.988336	0.997931
Gullert_2016_BGP	0.987462	0.985976	0.989882	0.989418	0.966523	0.965005	0.971585	0.990985	0.996009	0.99579	0.992925	0.983206	0.998569	0.999077	1	0.998569	0.998569	0.998569	0.987145	0.96705	0.979738	0.966563	0.954031	0.978509	0.982629	0.65374	0.666285	0.612047	0.694773	0.674446	0.666916	0.784431	0.744825	0.790387	0.828192	0.870504	0.750127	0.729117	0.739879	0.752187	0.949575	0.751083	0.729482	0.823076	0.962745	0.961477	0.925859	0.914256	0.92672
Gullert_2016_CSTR	0.985623	0.981372	0.985446	0.982724	0.96787	0.962824	0.970759	0.987168	0.995183	0.992152	0.992654	0.979602	0.998237	0.999077	1	0.995757	0.995757	0.995757	0.989729	0.966253	0.979738	0.967321	0.952604	0.976509	0.981236	0.632174	0.649156	0.598814	0.676324	0.65471	0.658665	0.775462	0.735416	0.777878	0.826056	0.864107	0.737836	0.726672	0.726401	0.744316	0.949138	0.746423	0.718716	0.822249	0.967726	0.96661	0.930058	0.915924	0.931073
Frank_2016_Batch	1	1	1	1	1	1	1	1	1	1	1	1	1	1	1	1	1	1	1	1	1	1	1	1	1	1	1	1	1	1	1	1	1	1	1	1	1	1	1	1	1	1	1	1	1	1	1	1	1
Stolze_2016_BGP_1	0.96802	0.963544	0.980748	0.979867	0.946211	0.945088	0.992856	0.993561	0.998008	0.998665	0.99738	0.993923	1	1	1	1	1	1	0.994934	0.988349	0.989976	0.990862	0.986175	0.988876	0.992694	0.817666	0.816207	0.804609	0.84011	0.829543	0.837429	0.874874	0.851349	0.861442	0.952895	0.955079	0.885132	0.872426	0.882585	0.896448	0.93118	0.89356	0.908227	0.922113	0.977821	0.976092	0.960534	0.927601	0.927372
Stolze_2016_BGP_2	0.989436	0.98621	0.989735	0.988054	0.981784	0.984291	0.9752	0.992661	0.997109	0.997553	0.996143	0.993403	1	1	1	1	1	1	0.984442	0.970581	0.981473	0.97478	0.962834	0.982469	0.988537	0.79932	0.770263	0.756544	0.794153	0.77715	0.789889	0.827384	0.811692	0.847037	0.900589	0.919182	0.824334	0.754527	0.811174	0.829153	0.976003	0.852859	0.857065	0.882755	0.990691	0.990691	0.935603	0.962216	0.946359
Stolze_2016_BGP_3	0.961452	0.956145	0.972208	0.97707	0.93587	0.936379	0.992373	0.992428	0.997944	0.997253	0.997472	0.992872	0.998876	0.999077	1	0.998876	0.998876	0.998876	0.994907	0.989352	0.989639	0.98988	0.987586	0.988573	0.991982	0.805158	0.818178	0.782379	0.824056	0.808565	0.821197	0.863959	0.846682	0.860155	0.948981	0.947553	0.894292	0.882985	0.898204	0.900366	0.913056	0.891761	0.906866	0.926905	0.973605	0.969221	0.962896	0.899894	0.917161
Stolze_2016_BGP_4	0.9988	0.998682	0.999562	0.999269	0.999074	0.998798	0.955646	0.978103	0.986318	0.986224	0.954181	0.9377	0.999419	1	1	1	0.999419	1	0.999326	0.941984	0.96548	0.930448	0.906733	0.95342	0.952151	0.706114	0.710433	0.792859	0.786906	0.768992	0.739576	0.824183	0.801286	0.821131	0.601105	0.716607	0.517124	0.602408	0.552927	0.526114	0.882452	0.422461	0.775728	0.293178	1	1	0.831906	0.997296	0.997296
Kougias_2018_CSTR_1	0.997294	0.9964	0.995391	0.994872	0.990829	0.990243	0.957234	0.979815	0.984146	0.985245	0.982359	0.966479	0.997666	0.998927	1	0.997919	0.99702	0.997919	0.997361	0.956783	0.969521	0.952762	0.945898	0.965701	0.962974	0.831225	0.819961	0.875295	0.893404	0.883553	0.864708	0.926784	0.907879	0.930062	0.667297	0.735955	0.692905	0.770771	0.700174	0.69014	0.889648	0.717512	0.826433	0.717348	0.999077	0.999077	0.796282	0.994764	0.995731
Kougias_2018_CSTR_3	0.996853	0.995643	0.994449	0.993795	0.989384	0.987756	0.955624	0.982524	0.98206	0.988961	0.982855	0.967816	0.998582	0.999287	1	0.999287	0.998582	0.999287	0.995923	0.95289	0.96615	0.946436	0.933238	0.959434	0.960589	0.822687	0.806932	0.872445	0.887954	0.879742	0.854084	0.921468	0.89718	0.92342	0.639644	0.695447	0.708335	0.763395	0.715193	0.700843	0.873575	0.685987	0.802621	0.732304	0.992712	0.992712	0.803326	0.975143	0.985329
Kougias_2018_CSTR_2	0.996723	0.995304	0.993508	0.992639	0.988234	0.986558	0.955997	0.980377	0.985947	0.987708	0.982219	0.967725	0.998447	0.998927	1	0.998447	0.998447	0.998447	0.997961	0.953536	0.965525	0.943391	0.933789	0.959609	0.959151	0.806084	0.802991	0.867715	0.863717	0.849858	0.822638	0.887956	0.86251	0.890819	0.664004	0.741298	0.697637	0.7763	0.711355	0.686347	0.896397	0.647778	0.826349	0.674788	0.996491	0.996491	0.847761	0.98055	0.990008
Ruiz-Sanchez_2018_BGP_3	0.904646	0.896716	0.876082	0.869391	0.86789	0.823742	1	1	1	1	1	0.999366	1	1	1	1	1	1	1	1	0.999862	1	0.999382	0.998938	0.997978	0.971107	0.974252	0.973014	0.973429	0.973727	0.974003	0.981371	0.979259	0.979256	0.99177	0.980335	0.998999	0.998114	0.999688	0.999523	0.954251	0.999334	0.987228	0.997245	0.983673	0.972522	0.999616	0.900062	0.947889
Ruiz-Sanchez_2018_BGP_4	0.963513	0.959637	0.96661	0.964398	0.951938	0.941049	0.849083	0.847439	0.85272	0.854698	0.849893	0.875621	1	1	1	1	1	1	1	0.866	0.861928	0.866241	0.865807	0.864767	0.866367	0.952939	0.963213	0.960319	0.95972	0.958578	0.96517	0.968322	0.951758	0.950948	0.987025	0.9954	0.980166	0.974894	0.987534	0.980172	0.867293	0.973829	0.967332	0.977363	0.951573	0.944107	0.989448	0.946496	0.968504
Ruiz-Sanchez_2018_BGP_2	0.991843	0.990574	0.988055	0.98656	0.984517	0.979465	0.999627	0.999645	1	1	1	0.999675	0.999747	0.999747	0.999747	0.999747	0.999747	0.999747	0.999085	1	0.999862	1	0.999873	0.999831	0.999841	0.945146	0.934941	0.92343	0.925386	0.921853	0.945115	0.944491	0.942235	0.946808	0.989845	0.976566	0.991519	0.984176	0.992289	0.992048	0.991077	0.992573	0.950094	0.994927	0.993567	0.994246	0.999239	0.939866	0.96511
Ruiz-Sanchez_2018_BGP_1	0.989158	0.988052	0.984556	0.980967	0.985437	0.977623	0.999722	0.999722	1	1	1	0.999722	0.999538	0.999538	1	0.999538	0.999538	0.999538	0.998571	1	0.999862	1	0.999873	0.999831	0.999841	0.961647	0.945354	0.928106	0.93968	0.929874	0.943263	0.9425	0.937679	0.943859	0.997292	0.976902	0.997781	0.991191	0.998562	0.998633	0.970219	0.99822	0.980695	0.997299	0.994309	0.995401	0.999068	0.937107	0.955863
Fontana_2018_CSTR_2	1	1	1	1	1	1	1	1	1	1	1	1	1	1	1	1	1	1	1	1	1	1	1	1	1	1	1	1	1	1	1	1	1	1	1	1	1	1	1	1	1	1	1	1	1	1	1	1	1
Fontana_2018_CSTR_1	0.998556	0.998209	0.998975	0.998975	0.999318	0.998975	0.63068	0.794588	0.637564	0.824315	0.828617	0.875589	0.999632	1	1	1	0.999632	1	0.999751	0.748454	0.530698	0.789826	0.52202	0.584998	0.749132	0.974777	0.971527	0.969625	0.971298	0.969729	0.968966	0.968063	0.963878	0.963849	0.973045	0.988281	0.962254	0.958031	0.967297	0.960092	0.832322	0.915205	0.970644	0.927583	1	1	0.982458	0.999318	1
Fontana_2018_CSTR_3	0.998684	0.997923	0.998209	0.997557	0.999367	0.999006	0.769829	0.817817	0.767928	0.821796	0.813894	0.829603	0.998503	1	1	1	0.993807	1	0.999326	0.862782	0.864248	0.856513	0.852775	0.843994	0.85858	0.852921	0.909695	0.934179	0.905697	0.896867	0.847641	0.847494	0.84532	0.845687	0.838962	0.943836	0.812668	0.902322	0.825402	0.781221	0.883916	0.748479	0.954553	0.785352	0.998304	0.998304	0.962429	0.998304	0.998304
Jia_2018_Batch_1	1	1	1	1	1	1	1	1	1	1	1	1	0.993012	0.996719	0.999338	0.998322	0.996255	0.998151	1	1	1	1	1	1	1	1	1	1	1	1	1	1	1	1	1	1	1	1	1	1	1	1	1	1	0.994479	0.99489	1	0.998417	0.998417
Jia_2018_Batch_2	1	1	1	1	1	1	1	1	1	1	1	1	0.991627	0.996493	0.999338	0.998322	0.997673	0.998151	1	1	1	1	1	1	1	1	1	1	1	1	1	1	1	1	1	1	1	1	1	1	1	1	1	1	0.9953	0.995711	1	0.999238	0.999238
Jia_2018_Batch_3	1	1	1	1	1	1	1	1	1	1	1	1	0.998847	0.999232	1	0.999302	0.997412	0.999302	1	1	1	1	1	1	1	1	1	1	1	1	1	1	1	1	1	1	1	1	1	1	1	1	1	1	0.996063	0.996474	1	1	1
Jia_2018_Batch_8	1	1	1	1	1	1	1	1	1	1	1	1	0.991534	0.995281	0.998895	0.999557	0.99814	0.999557	1	1	1	1	1	1	1	1	1	1	1	1	1	1	1	1	1	1	1	1	1	1	1	1	1	1	0.997597	0.997597	1	0.999721	0.999721
Jia_2018_Batch_9	1	1	1	1	1	1	1	1	1	1	1	1	0.990254	0.994942	0.998752	0.999535	0.997621	0.999187	1	1	1	1	1	1	1	1	1	1	1	1	1	1	1	1	1	1	1	1	1	1	1	1	1	1	0.997591	0.997591	1	0.999689	0.999689
Jia_2018_Batch_12	1	1	1	1	1	1	0.999393	1	0.997344	0.999568	0.995496	0.995496	1	1	1	1	1	1	1	1	1	1	1	1	1	1	1	1	1	1	1	1	1	1	1	1	1	1	1	1	1	1	1	1	0.993464	0.994576	1	0.993667	0.993464
Jia_2018_Batch_5	1	1	1	1	1	1	1	1	1	1	1	1	0.995492	0.996292	0.996381	0.999374	0.998794	0.999179	1	1	1	1	1	1	1	1	1	1	1	1	1	1	1	1	1	1	1	1	1	1	1	1	1	1	0.990524	0.994576	1	0.993667	0.989951
Jia_2018_Batch_14	1	1	1	1	1	1	1	1	1	1	1	1	0.996982	0.999005	1	1	1	1	1	1	1	1	1	1	1	1	1	1	1	1	1	1	1	1	1	1	1	1	1	1	1	1	1	1	0.990524	0.994576	1	0.993667	0.992337
Jia_2018_Batch_6	1	1	1	1	1	1	1	1	1	1	1	1	0.995598	0.99544	0.998052	1	1	1	1	1	1	1	1	1	1	1	1	1	1	1	1	1	1	1	1	1	1	1	1	1	1	1	1	1	0.990524	0.994576	1	0.993667	0.992337
Jia_2018_Batch_10	1	1	1	1	1	1	1	1	1	1	1	1	0.997836	0.99822	0.999338	1	0.998109	1	1	1	1	1	1	1	1	1	1	1	1	1	1	1	1	0.999625	1	1	1	1	1	1	1	1	1	1	0.999582	0.999582	1	1	0.998542
Jia_2018_Batch_15	1	1	1	1	1	1	1	1	1	1	1	1	1	1	1	1	1	1	1	1	1	1	1	1	1	1	1	1	1	1	1	1	1	1	1	1	1	1	1	1	1	1	1	1	0.990524	0.994576	1	0.993667	0.992337
Jia_2018_Batch_4	1	1	1	1	1	1	1	1	1	1	1	1	0.996305	0.998237	1	0.998322	0.996255	0.998151	1	1	1	1	1	1	1	1	1	1	1	1	1	1	1	1	1	1	1	1	1	1	1	1	1	1	0.996063	0.996474	1	1	1
Jia_2018_Batch_7	1	1	1	1	1	1	1	1	1	1	1	1	0.994798	0.99544	0.997382	0.99868	0.998206	0.99868	1	1	1	1	1	1	1	1	1	1	1	1	1	1	1	1	1	1	1	1	1	1	1	1	1	1	0.990524	0.994576	1	0.993667	0.991029
Jia_2018_Batch_13	1	1	1	1	1	1	0.999393	1	0.997344	0.999568	0.984166	0.990528	1	1	1	1	1	1	1	1	1	1	1	1	1	1	1	1	1	1	1	1	1	1	1	1	1	1	1	1	1	1	1	1	1	1	1	1	1
Jia_2018_Batch_11	1	1	1	1	1	1	1	1	1	1	1	1	0.997992	0.998377	0.999145	0.999586	0.997695	0.999586	1	1	1	1	1	1	1	1	1	1	1	1	1	1	1	1	1	1	1	1	1	1	1	1	1	1	0.99895	0.99895	1	1	0.998542
Jia_2018_Batch_16	1	1	1	1	1	1	1	1	1	1	1	1	0.998929	0.999405	1	1	1	1	1	1	1	1	1	1	1	1	1	1	1	1	1	1	1	1	1	1	1	1	1	1	1	1	1	1	0.990524	0.994576	1	0.993667	0.992337
Fontana_2018_CSTR_4	0.998836	0.998718	0.999598	0.999598	0.999598	0.999598	0.669112	0.803908	0.678272	0.836638	0.837046	0.884815	1	1	1	1	1	1	0.999751	0.760032	0.516877	0.802422	0.499806	0.598112	0.761727	0.977509	0.973399	0.97238	0.972816	0.969335	0.969818	0.970207	0.970422	0.969681	0.977811	0.991678	0.964859	0.959724	0.969555	0.96199	0.841631	0.914033	0.980168	0.934195	1	1	0.978721	0.999598	1
Fontana_2018_CSTR_5	1	1	1	1	1	1	1	1	1	1	1	1	1	1	1	1	1	1	1	1	1	1	1	1	1	1	1	1	1	1	1	1	1	1	1	1	1	1	1	1	1	1	1	1	1	1	1	1	1
Fontana_2018_CSTR_6	0.999021	0.998451	0.998085	0.997433	0.999367	0.998882	0.81389	0.817507	0.815567	0.819408	0.819329	0.857288	0.998503	1	1	1	0.996953	1	0.999326	0.863987	0.866599	0.867264	0.861362	0.863708	0.866647	0.955471	0.95596	0.953274	0.954762	0.954489	0.955343	0.957105	0.95548	0.956448	0.944089	0.964457	0.931714	0.937232	0.93762	0.930108	0.872175	0.875599	0.966472	0.896916	0.999396	0.999396	0.980788	0.999396	0.999396
Kanger_2020_CSTR_7	1	1	1	1	1	1	0.996736	1	0.998945	1	1	1	0.942301	0.954587	1	0.98104	0.998579	1	1	1	1	1	1	1	1	1	1	1	1	1	1	1	1	1	0.974552	0.988003	1	1	1	1	1	1	0.994893	1	1	1	1	1	1
Kanger_2020_CSTR_6	1	1	1	1	1	1	1	1	0.999808	1	1	1	0.974983	0.973617	1	0.982569	0.998579	1	1	1	1	1	1	1	1	1	1	1	1	1	1	1	1	1	0.974552	0.988003	1	1	1	1	1	1	0.994893	1	1	1	1	1	1
Kanger_2020_CSTR_5	0.938116	0.936094	0.927795	0.929316	0.930273	0.909916	1	1	1	1	1	1	0.999175	0.999175	0.999175	0.999175	0.999175	0.999175	1	1	1	1	1	1	1	1	0.999786	0.999558	0.999569	0.999401	0.999589	0.99972	0.999544	0.999401	1	1	1	1	1	1	1	1	1	1	0.99419	0.990234	1	0.951197	0.987447
Kanger_2020_CSTR_4	0.99657	0.995987	0.992374	0.992026	0.995508	0.991689	1	1	1	1	1	0.999743	0.998831	0.999127	0.998304	0.994605	0.993304	0.994605	1	1	1	0.999844	1	1	1	0.998997	0.999032	0.998781	0.999269	0.999574	0.999119	0.999611	0.999047	1	1	0.999764	0.999651	1	0.999696	0.999302	0.999302	1	1	1	0.999584	0.999584	1	0.997953	1
Kanger_2020_CSTR_3	0.997247	0.996903	0.993424	0.99386	0.995837	0.992192	1	1	1	1	1	1	0.998831	0.999127	0.996743	0.994973	0.993926	0.994973	1	1	1	0.999844	1	1	1	0.998454	0.998876	0.998525	0.999087	0.999413	0.998924	0.999611	0.999047	1	1	0.999764	0.999651	1	0.999696	0.999301	0.999034	0.999737	1	1	1	1	1	0.998702	1
Kanger_2020_CSTR_2	1	1	1	1	1	1	1	1	0.999808	1	1	1	0.960052	0.958379	1	0.98104	0.998579	1	1	1	1	1	1	1	1	1	1	1	1	1	1	1	1	1	0.974552	0.988003	1	1	1	1	1	1	1	1	1	1	1	1	1
Kanger_2020_CSTR_1	1	1	1	1	1	1	1	1	0.999808	1	1	1	0.977631	0.977408	1	0.984331	0.998579	1	1	1	1	1	1	1	1	1	1	1	1	1	1	1	1	1	0.974552	0.988003	1	1	1	1	1	1	1	1	1	1	1	1	1
Zhang_2020_Batch_1	0.870383	0.882338	0.88068	0.937471	0.836088	0.91633	1	1	1	1	1	1	0.998338	0.998338	0.998338	0.998338	0.997517	0.998059	1	1	1	1	1	1	0.999875	0.999746	0.999746	0.999746	0.999746	0.999746	0.999746	0.999746	0.999746	0.999689	0.999219	0.999431	1	1	1	0.999597	1	1	1	1	0.992582	0.99005	1	0.925669	0.985839
Zhang_2020_Batch_6	0.793966	0.873104	0.867052	0.932931	0.816314	0.905721	1	1	0.999808	1	1	0.999743	0.999382	0.999382	1	1	1	1	1	1	1	1	1	1	0.999875	0.995008	0.994304	0.991867	0.996179	0.996093	0.991314	0.995085	0.994153	0.994147	0.999252	0.997653	0.999342	0.998535	0.999688	0.99976	1	0.99862	0.999238	1	0.983271	0.98074	0.993935	0.911838	0.976902
Zhang_2020_Batch_8	0.873001	0.877958	0.885086	0.934346	0.824577	0.905661	0.999702	1	0.999095	1	1	0.999743	0.993777	0.993777	0.99972	0.99972	0.99972	0.99972	1	1	1	1	1	1	0.999644	0.992462	0.992655	0.989811	0.995395	0.99489	0.988952	0.994139	0.99279	0.992769	0.998962	0.995982	0.999342	0.99828	0.999688	0.99976	1	0.998082	0.997718	1	0.967975	0.965444	0.993464	0.899155	0.963823
Zhang_2020_Batch_10	0.940489	0.933159	0.949396	0.948318	0.893908	0.938383	0.999702	1	0.999095	1	1	1	0.996356	0.996356	0.999621	0.999621	0.999621	0.999621	1	1	1	1	1	1	0.999769	0.992884	0.992866	0.990346	0.99568	0.99555	0.989011	0.993563	0.991276	0.991747	0.999812	0.996923	0.999342	0.99828	0.999688	0.99976	1	0.997579	0.998604	1	0.969581	0.96482	0.993043	0.900129	0.940378
Zhang_2020_Batch_12	0.957255	0.950425	0.964375	0.963578	0.90881	0.953187	1	1	0.998743	1	1	1	0.999502	0.999502	0.999502	0.999502	0.999502	0.999502	1	1	1	1	1	1	0.999769	0.995562	0.994003	0.991442	0.996179	0.996565	0.987831	0.99352	0.989611	0.990945	0.999812	0.99753	0.999342	0.998535	0.999688	0.99976	1	0.998873	0.998106	1	0.979741	0.977209	0.992295	0.956088	0.972998
Zhang_2020_Batch_2	0.792025	0.882068	0.871577	0.93815	0.835892	0.917635	1	1	1	1	1	1	0.99917	0.99917	0.99917	0.99917	0.99917	0.99917	1	1	1	1	1	1	0.999875	1	1	1	1	1	1	1	1	0.999589	0.999181	0.999431	1	1	1	1	1	0.999306	1	1	0.993682	0.99115	1	0.925923	0.986939
Zhang_2020_Batch_3	0.790477	0.880431	0.870552	0.93735	0.828994	0.916376	1	1	1	1	1	1	0.999588	0.999588	0.999588	0.999588	0.999588	0.999588	1	1	1	1	1	1	0.999875	1	1	1	1	1	1	1	1	0.999589	0.999493	0.999431	1	1	1	1	1	0.999306	1	1	0.993787	0.991256	1	0.925923	0.987044
Zhang_2020_Batch_11	0.911617	0.905151	0.91847	0.944311	0.862846	0.916752	0.999702	1	0.999095	1	1	1	0.99793	0.99793	0.999518	0.999518	0.999518	0.999518	1	1	1	1	1	1	0.999769	0.996195	0.994257	0.991696	0.99623	0.996565	0.989284	0.995556	0.994691	0.995294	0.999812	0.99753	0.999342	0.998535	0.999688	0.99976	1	0.998873	0.99955	1	0.967715	0.962953	0.992295	0.877668	0.938121
Zhang_2020_Batch_7	0.848574	0.880338	0.868424	0.936229	0.809312	0.90721	0.999702	1	1	1	1	1	0.999707	0.999707	0.999707	0.999707	0.999707	0.999707	1	1	1	1	1	1	0.999644	0.993629	0.993221	0.989793	0.995579	0.995585	0.981908	0.995327	0.993792	0.994298	0.998689	0.996318	0.999342	0.99828	0.999688	0.99976	1	0.99904	0.99854	1	0.962124	0.959592	0.992295	0.891786	0.954942
Zhang_2020_Batch_9	0.882179	0.887397	0.889493	0.94074	0.826663	0.911025	1	1	1	1	1	1	0.999513	0.999513	0.999513	0.999513	0.999513	0.999513	1	1	1	1	1	1	0.999769	0.994586	0.993276	0.990431	0.995579	0.995585	0.983558	0.995327	0.993792	0.994399	0.999812	0.997189	0.999342	0.99828	0.999688	0.99976	1	0.99904	0.998864	1	0.95894	0.954178	0.992295	0.862536	0.929019
Zhang_2020_Batch_4	0.939832	0.933615	0.94617	0.944958	0.898036	0.940854	1	1	1	1	1	1	0.999411	0.999411	0.999411	0.999411	0.999112	0.999411	1	1	1	1	1	1	0.999496	0.99773	0.998187	0.998632	0.998831	0.998807	0.998063	0.999568	0.999127	0.9983	0.998747	0.998486	1	0.999414	1	0.999764	1	0.999747	1	0.999333	0.993669	0.991138	1	0.962334	0.986926
Zhang_2020_Batch_5	0.866799	0.892416	0.8769	0.94469	0.817867	0.91424	1	1	1	1	1	1	1	1	1	1	1	1	1	1	1	1	1	1	0.999769	0.997181	0.994928	0.992592	0.996566	0.996647	0.983601	0.995602	0.995027	0.995294	0.999305	0.998564	0.999342	0.998535	0.999688	0.999592	1	0.99862	0.99955	1	0.974289	0.971757	0.992295	0.906292	0.968159
Chen_2020_CSTR_1	0.805023	0.814337	0.816335	0.852986	0.831031	0.888385	0.888287	0.619111	0.862905	0.58847	0.832593	0.681659	0.998503	1	1	1	0.991149	1	1	0.954919	0.971648	0.963992	0.952628	0.96998	0.984665	0.954275	0.951197	0.951055	0.94951	0.946568	0.947753	0.95214	0.946269	0.965892	0.947591	0.956501	0.942117	0.942377	0.944087	0.944621	0.965862	0.930839	0.954393	0.951401	0.99419	0.991659	0.971639	0.921974	0.987447
Ma_2021_BGP_23	0.981324	0.978295	0.974822	0.973056	0.969899	0.953842	0.999507	1	0.999255	1	1	0.998911	0.997679	0.998393	0.999466	0.996237	0.996237	0.996237	1	1	0.999862	1	0.999873	0.999831	0.999769	0.988922	0.99235	0.992177	0.9931	0.992881	0.992749	0.995497	0.993547	0.992465	0.99179	0.985702	0.999382	0.998837	1	1	0.941562	0.999718	0.986723	0.996794	0.980619	0.97915	1	0.944418	0.965165
Ma_2021_BGP_56	0.989364	0.988224	0.98136	0.979466	0.982638	0.973584	1	1	1	1	1	0.999759	0.995673	0.997505	0.996367	0.990539	0.990539	0.990539	0.999725	1	0.999862	1	0.999382	0.99927	0.998549	0.951152	0.941698	0.938629	0.945749	0.944412	0.960771	0.969371	0.967103	0.961794	0.988366	0.964428	0.980409	0.96606	0.975394	0.977256	0.956019	0.990744	0.964239	0.996644	0.978464	0.97536	0.998889	0.933204	0.956081
Ma_2021_BGP_51	0.99062	0.991331	0.981427	0.984712	0.98538	0.969414	1	0.999567	1	1	1	0.99931	0.995673	0.997505	0.98886	0.968289	0.975448	0.9687	0.994277	0.999567	0.99943	0.999567	0.99944	0.99953	0.999483	0.943251	0.958294	0.938051	0.950192	0.950092	0.954352	0.970449	0.963774	0.960772	0.996655	0.975035	0.996292	0.991943	0.996732	0.995923	0.959749	0.993783	0.972817	0.997144	0.973056	0.972004	1	0.929037	0.953646
Ma_2021_BGP_20	0.979069	0.975192	0.976609	0.973803	0.958102	0.934571	1	1	1	1	1	0.999743	1	1	1	0.999756	0.999756	0.999756	1	1	1	1	1	1	1	1	0.999786	0.999558	0.999569	0.999081	0.999589	0.99972	0.999544	0.999081	0.997285	1	0.999821	1	1	1	0.974056	1	0.999332	1	0.982828	0.972727	1	0.970396	0.976627
Ma_2021_BGP_21	0.978643	0.980446	0.97008	0.972071	0.968341	0.949526	0.999727	1	0.999474	1	1	0.999743	0.998144	0.998927	1	0.996755	0.996755	0.996755	1	1	0.999862	1	0.999873	0.999831	0.999588	0.990616	0.992326	0.991481	0.994242	0.991598	0.995902	0.997629	0.996451	0.994447	0.99476	0.987914	0.999382	0.997684	1	0.999428	0.931013	0.998948	0.992096	0.996794	0.974584	0.965926	1	0.909611	0.937702
Ma_2021_BGP_22	0.978287	0.975811	0.968429	0.97016	0.960256	0.94635	1	1	1	1	1	0.999113	0.995673	0.997505	0.997109	0.982956	0.986661	0.983367	1	1	0.999862	1	0.999873	0.999831	0.999869	0.980902	0.984843	0.97643	0.98116	0.979858	0.986624	0.99064	0.989866	0.984507	0.993703	0.97874	0.999382	0.997332	1	1	0.951503	0.999718	0.986625	0.996794	0.978655	0.979747	1	0.911929	0.949463
Ma_2021_BGP_24	0.969812	0.967201	0.961793	0.964488	0.951175	0.939228	1	1	1	1	1	0.999283	0.998144	0.998927	1	0.992646	0.992646	0.992646	0.99961	1	0.999862	1	0.999434	0.999392	0.99943	0.96975	0.976318	0.964936	0.971182	0.970976	0.9789	0.984265	0.983736	0.977349	0.996563	0.973073	0.997945	0.994391	0.998563	0.998563	0.958295	0.997341	0.987915	0.997577	0.984537	0.981433	1	0.919332	0.961209
Ma_2021_BGP_25	0.981397	0.980116	0.97548	0.975242	0.970125	0.955194	0.998966	1	0.998713	1	1	0.998882	0.997798	0.998582	0.999654	0.993693	0.993693	0.993693	0.999616	1	0.999862	1	0.999873	0.999831	0.999769	0.985029	0.987646	0.987519	0.988481	0.987978	0.988442	0.991098	0.989871	0.985904	0.992867	0.98395	0.999382	0.99748	1	1	0.938475	0.999718	0.985236	0.996794	0.973336	0.97045	1	0.931514	0.953136
Ma_2021_BGP_26	0.955855	0.957896	0.93537	0.938897	0.907195	0.890076	1	1	1	1	0.999772	0.999336	0.995673	0.997505	0.98886	0.971855	0.982406	0.972434	0.997222	1	0.999862	1	0.999873	0.999831	0.999609	0.967823	0.977535	0.96586	0.972904	0.972856	0.981465	0.983927	0.98285	0.978608	0.997046	0.977457	0.999154	0.996501	0.999772	0.999605	0.933213	0.999772	0.985017	0.996931	0.96715	0.96758	1	0.9102	0.944977
Ma_2021_BGP_48	0.974761	0.977068	0.969823	0.969768	0.969613	0.957744	0.994113	1	0.990623	1	1	0.999499	0.96717	0.96717	0.96717	0.965923	0.96479	0.965445	1	1	1	1	1	1	0.999869	0.997357	0.998182	0.998612	0.998831	0.998634	0.998132	0.999568	0.999127	0.9983	0.996988	0.998549	0.999629	1	1	0.999833	0.999065	1	0.997528	0.999348	0.986896	0.968974	1	0.97608	0.982224
Ma_2021_BGP_57	0.941348	0.944515	0.931222	0.933447	0.88757	0.811616	0.998482	1	0.99823	1	1	0.999743	0.997039	0.997039	0.997478	0.967402	0.990748	0.967402	0.999349	1	0.999862	1	0.999699	0.999657	0.999826	0.994034	0.995811	0.995383	0.996522	0.996128	0.995737	0.997646	0.996915	0.995922	0.996666	0.995369	0.998724	0.998277	0.999688	0.99976	0.991603	0.99872	0.994847	0.997427	0.982827	0.970745	0.999151	0.948989	0.970223
Ma_2021_BGP_59	0.965791	0.961526	0.951615	0.951379	0.946303	0.932749	0.968234	0.981441	0.992421	0.988432	0.994278	0.982231	0.994547	0.996761	0.991056	0.985276	0.984949	0.985276	0.991885	0.965512	0.977559	0.967491	0.955913	0.978128	0.987884	0.782709	0.795359	0.786392	0.786162	0.778607	0.803713	0.838462	0.816503	0.830861	0.865858	0.883286	0.850419	0.854948	0.851663	0.854202	0.919474	0.853428	0.84811	0.887295	0.966076	0.955376	0.971251	0.905016	0.936406
Ma_2021_BGP_47	0.955423	0.952206	0.954035	0.950282	0.944924	0.941629	0.995302	1	0.995049	1	1	0.999499	0.993314	0.993452	0.993679	0.967227	0.984033	0.967227	1	1	1	1	0.999736	0.999736	0.999736	0.997306	0.998187	0.998632	0.998182	0.998807	0.998063	0.999568	0.999127	0.9983	0.996617	0.999475	1	1	1	0.999833	1	0.999718	0.998523	1	0.990918	0.986394	1	0.960115	0.984062
Ma_2021_BGP_46	0.986588	0.988799	0.98003	0.983019	0.969153	0.968888	0.99973	1	0.999477	1	1	0.999502	0.997252	0.998035	0.999108	0.993069	0.993069	0.993069	1	1	0.999862	1	0.999873	0.999831	1	0.993497	0.995652	0.995286	0.995935	0.995617	0.99608	0.998092	0.996239	0.992787	0.985035	0.988657	0.999382	0.999176	1	1	0.952356	0.999252	0.991722	0.996299	0.976716	0.978614	1	0.935538	0.959418
Ma_2021_BGP_54	0.996491	0.996725	0.992516	0.992545	0.994021	0.990539	1	1	1	1	1	0.999759	0.999613	0.999613	1	0.999426	0.999426	0.999426	1	1	0.999862	1	0.999873	0.999831	0.999638	0.990025	0.989875	0.989232	0.990319	0.990459	0.991492	0.994341	0.991943	0.99336	0.997325	0.975476	0.998555	0.996022	0.999173	0.998601	0.959136	0.998121	0.990103	0.997577	0.996529	0.996529	1	0.965821	0.981341
Ma_2021_BGP_53	0.981718	0.976146	0.978791	0.97751	0.966403	0.953563	1	1	1	1	1	1	1	1	1	0.999494	0.999494	0.999494	1	1	1	0.999844	1	1	1	0.999539	0.999539	0.999539	0.999539	0.999574	0.999252	0.999611	0.999539	0.999715	0.998111	0.999597	0.999629	0.999701	1	1	0.999257	0.999752	0.999767	0.999767	0.975918	0.969534	1	0.986318	0.989979
Ma_2021_BGP_52	0.968486	0.966086	0.965602	0.962005	0.956189	0.951371	0.991208	0.908732	0.98433	0.910467	0.940478	0.903121	0.994249	0.996586	0.997509	0.993793	0.984942	0.993315	0.992595	0.998534	0.998534	0.998588	0.9989	0.9989	0.998772	0.969607	0.977849	0.969777	0.974662	0.972817	0.972208	0.976804	0.970638	0.967863	0.985381	0.993447	0.980508	0.963134	0.980528	0.980369	0.99776	0.955206	0.980028	0.99569	0.944502	0.945524	0.998581	0.958718	0.965697
Ma_2021_BGP_58	0.968932	0.967435	0.967432	0.966091	0.950934	0.93227	0.999613	1	0.999361	1	1	1	0.997866	0.997866	0.997866	0.997866	0.997177	0.997866	1	1	1	1	1	1	1	0.999663	0.999819	1	1	1	1	1	1	1	0.996184	1	0.999821	0.999022	1	0.999597	0.991281	0.999413	0.999398	1	0.982186	0.977836	1	0.971052	0.978066
Ma_2021_BGP_55	0.91895	0.920431	0.904673	0.907172	0.860208	0.778824	0.99971	1	0.999458	1	1	0.999323	0.999287	0.999287	0.999619	0.993883	0.993703	0.993883	0.999785	1	0.999862	0.999844	0.999873	0.999831	0.999769	0.993858	0.996151	0.99556	0.996327	0.995869	0.995544	0.997963	0.997167	0.996568	0.99178	0.99057	0.999382	0.999323	1	1	0.987815	0.999718	0.991536	0.997181	0.981016	0.972468	1	0.918944	0.963639
Ma_2021_BGP_9	0.979851	0.978844	0.974286	0.976058	0.967326	0.96596	1	1	1	1	1	0.999169	1	1	1	1	1	1	0.999665	1	0.999862	1	0.999382	0.998938	0.998306	0.983016	0.986012	0.986045	0.985596	0.983293	0.990227	0.989762	0.987977	0.981505	0.989596	0.979537	0.997318	0.995971	0.997936	0.997936	0.99211	0.99699	0.986497	0.996615	0.990424	0.988579	1	0.958505	0.977141
Ma_2021_BGP_8	0.914658	0.894143	0.900557	0.887928	0.860693	0.815245	0.995649	0.996224	0.99783	0.999164	0.996223	0.990105	0.999776	0.999776	1	0.998067	0.998067	0.998067	0.997035	0.997838	0.997838	0.997838	0.996706	0.996945	0.995204	0.915327	0.926104	0.917808	0.921321	0.91556	0.937567	0.95452	0.951615	0.948635	0.97803	0.979591	0.967852	0.953517	0.968786	0.966782	0.989855	0.965081	0.960471	0.983511	0.955831	0.947955	0.982242	0.901127	0.92685
Ma_2021_BGP_5	0.936851	0.919453	0.92525	0.914034	0.896902	0.86446	1	1	1	1	1	1	1	1	1	0.998514	0.998514	0.998514	1	1	1	1	0.999675	0.999675	0.998612	0.995369	0.997296	0.997095	0.997077	0.997107	0.996754	0.997693	0.997763	0.997884	0.994233	0.997609	0.999248	0.998554	0.999688	0.99976	0.957896	0.998897	0.998925	0.999643	0.975332	0.967157	0.999427	0.957807	0.967655
Ma_2021_BGP_4	0.965657	0.962036	0.957308	0.95872	0.90633	0.903299	0.997084	0.997712	0.998981	0.999358	0.996445	0.991591	1	1	1	0.972877	0.993928	0.972877	0.992296	0.997427	0.996857	0.997185	0.995626	0.995155	0.995315	0.89803	0.918382	0.882877	0.914908	0.910633	0.928817	0.953625	0.949104	0.942787	0.97223	0.976851	0.955022	0.928848	0.955737	0.957708	0.995032	0.937782	0.949938	0.973474	0.928933	0.919906	0.939263	0.879687	0.891578
Ma_2021_BGP_7	0.929564	0.926097	0.908984	0.905692	0.881348	0.840636	1	1	1	1	1	0.999743	1	1	1	0.996524	0.996524	0.996524	0.998461	1	1	1	0.999769	0.999769	0.999444	0.992845	0.992385	0.989167	0.993192	0.993245	0.987745	0.993424	0.992826	0.994708	0.994759	0.996459	0.999163	0.997236	0.999688	0.99976	0.945925	0.998341	0.999051	1	0.973001	0.959912	0.992295	0.945209	0.96012
Ma_2021_BGP_6	0.935601	0.932137	0.919593	0.917055	0.880787	0.851078	1	1	0.999704	1	1	0.999743	0.999636	0.999636	0.999636	0.994872	0.994872	0.994872	0.998743	1	1	1	0.999632	0.999632	0.999277	0.990976	0.991088	0.988303	0.992093	0.992175	0.985115	0.993706	0.992435	0.99499	0.99501	0.996305	0.999163	0.997236	0.999688	0.99976	0.945925	0.999011	0.998654	0.999322	0.968672	0.953844	0.992295	0.945518	0.957307
Ma_2021_BGP_1	0.906239	0.895003	0.872966	0.870391	0.811049	0.745797	0.999303	0.999238	0.999756	0.99955	0.998761	0.9974	0.999591	0.999591	1	0.999363	0.999363	0.999363	0.994219	1	0.999862	1	0.999873	0.999831	0.99941	0.928788	0.946118	0.919046	0.937608	0.934915	0.953777	0.9702	0.964135	0.964278	0.990962	0.983878	0.989172	0.972989	0.990386	0.990468	0.933924	0.986152	0.976359	0.99322	0.945303	0.924442	0.987216	0.833149	0.898601
Ma_2021_BGP_50	0.99367	0.992983	0.994233	0.993321	0.987233	0.983322	1	1	0.999747	1	1	1	0.999276	0.999414	0.999641	0.996432	0.994403	0.995871	1	1	1	1	1	1	1	0.999306	0.999565	0.999458	0.999792	0.999707	0.999404	1	0.99984	1	0.997239	0.999757	1	0.998397	1	1	1	1	0.999037	1	0.994961	0.985575	1	0.996511	0.997672
Ma_2021_BGP_3	0.912364	0.895144	0.911222	0.898063	0.859145	0.841423	1	1	1	1	1	1	1	1	1	1	1	1	0.999693	1	1	0.999844	0.999508	0.999107	0.997859	0.993498	0.997733	0.997818	0.997589	0.997676	0.998321	0.99938	0.999207	0.998744	0.992634	0.99343	0.999509	0.99615	0.999688	0.998823	0.945925	0.998875	0.998792	0.99879	0.978323	0.977571	0.999688	0.94642	0.96101
Ma_2021_BGP_2	0.943932	0.936694	0.937516	0.931122	0.93033	0.902638	1	1	1	1	1	1	1	1	1	1	1	1	1	1	1	1	1	1	0.999875	0.997061	0.99692	0.997269	0.996689	0.996765	0.997155	0.998586	0.997819	0.998842	0.997896	0.999667	0.999821	0.999624	1	1	0.983022	0.99947	1	1	0.99205	0.981289	1	0.976096	0.982684
Ma_2021_BGP_44	0.98487	0.981759	0.98039	0.978931	0.979279	0.968335	0.999702	1	0.999808	1	1	0.999743	0.998198	0.997975	1	0.999027	0.999027	0.999027	0.999417	1	1	1	1	1	1	0.994038	0.9966	0.99726	0.997055	0.997113	0.99721	0.998985	0.998544	0.997717	0.998294	0.999092	1	0.999575	1	1	1	0.999718	1	1	0.994717	0.991086	1	0.991727	0.994314
Ma_2021_BGP_45	0.967803	0.969058	0.964106	0.963874	0.942226	0.929525	0.999167	1	0.99837	1	1	0.999113	0.998813	0.998813	0.998813	0.994609	0.994609	0.994609	1	1	0.999862	1	0.999873	0.999831	0.99981	0.992186	0.996219	0.995861	0.996971	0.996653	0.996029	0.998284	0.998077	0.997424	0.990776	0.990338	0.999382	0.99902	1	1	0.893719	0.998683	0.993472	0.996918	0.981064	0.971418	1	0.926411	0.95759
Ma_2021_BGP_40	0.966273	0.96772	0.958119	0.957304	0.957383	0.947583	0.999849	1	0.999849	1	1	0.999394	1	1	1	0.999755	0.999755	0.999755	1	1	0.999862	1	0.999873	0.999831	0.999869	0.986488	0.987066	0.986138	0.986617	0.986725	0.989909	0.990327	0.990645	0.991524	0.997189	0.981897	0.999382	0.999762	1	1	0.956392	1	0.990513	0.996794	0.991828	0.991828	1	0.950207	0.977239
Ma_2021_BGP_41	0.983828	0.981702	0.977221	0.976788	0.969371	0.961089	1	1	1	1	1	0.999502	0.999421	0.999421	1	0.994397	0.994397	0.994397	0.999679	1	0.999862	1	0.999533	0.999491	0.999529	0.984043	0.98475	0.983827	0.984959	0.985015	0.986513	0.99007	0.98864	0.989643	0.998145	0.979687	0.999119	0.997003	0.999736	0.99976	0.955468	0.999454	0.989814	0.997577	0.987385	0.987385	0.999736	0.953092	0.973473
Ma_2021_BGP_42	0.967491	0.964747	0.959253	0.958065	0.953494	0.924311	1	1	1	1	1	0.999661	1	1	1	0.999591	0.999591	0.999591	1	1	0.999862	1	0.999873	0.999831	0.999869	0.988098	0.989505	0.989127	0.987445	0.988118	0.989158	0.991423	0.991078	0.99129	0.997635	0.98935	0.999382	0.999186	1	1	0.955155	1	0.99174	0.997577	0.988482	0.983373	1	0.940417	0.965935
Ma_2021_BGP_43	0.993155	0.99346	0.98811	0.990576	0.987929	0.980812	1	1	1	1	1	0.999502	1	1	1	0.999847	0.999847	0.999847	1	1	0.999862	1	0.999873	0.999831	0.999638	0.983297	0.984194	0.983703	0.985037	0.985277	0.98691	0.990685	0.989674	0.989858	0.996928	0.978358	0.997147	0.995431	0.997586	0.997586	0.976413	0.997304	0.988127	0.997577	0.990964	0.991359	1	0.95034	0.972599
Ma_2021_BGP_36	0.962262	0.96016	0.95689	0.95693	0.944692	0.928793	0.999302	1	0.99905	1	1	0.999113	0.996617	0.996617	0.996795	0.993277	0.992737	0.993277	1	1	0.999862	1	0.999873	0.999831	0.999869	0.992695	0.996299	0.996161	0.997217	0.996958	0.996793	0.998494	0.997655	0.997199	0.994647	0.990758	0.999382	0.999762	1	1	0.963955	0.999755	0.992685	0.996794	0.981054	0.96998	1	0.938764	0.963448
Ma_2021_BGP_37	0.98015	0.980105	0.973983	0.978994	0.961445	0.957247	0.99982	1	0.99982	1	1	0.999502	0.995673	0.997505	0.994166	0.978642	0.982348	0.979053	0.998986	1	0.999862	1	0.99967	0.999628	0.999435	0.972508	0.978658	0.962732	0.976034	0.973449	0.982795	0.9866	0.985997	0.981077	0.995691	0.977762	0.997494	0.992722	0.998458	0.998529	0.959462	0.99778	0.985979	0.996937	0.964579	0.961	0.998853	0.906942	0.933608
Ma_2021_BGP_38	0.982128	0.979404	0.978624	0.978442	0.953809	0.959295	0.989723	0.981014	0.99784	0.990043	0.994038	0.980728	0.995718	0.998004	1	0.983012	0.986743	0.983639	0.991354	0.991077	0.990491	0.990991	0.988729	0.988461	0.992196	0.858212	0.862197	0.823981	0.866153	0.861573	0.892009	0.923246	0.910224	0.915334	0.950391	0.947787	0.908151	0.817381	0.897748	0.910418	0.984524	0.908597	0.888828	0.938392	0.953746	0.944242	0.935424	0.879012	0.899736
Ma_2021_BGP_39	0.971176	0.967309	0.961821	0.96155	0.95587	0.93834	0.999671	1	0.999089	1	1	0.999201	0.997659	0.997659	0.998255	0.991271	0.991283	0.991271	1	1	0.999862	1	0.999873	0.999831	1	0.995946	0.996631	0.996587	0.99727	0.997713	0.997407	0.99891	0.997827	0.997197	0.995078	0.991898	0.999382	0.999762	1	1	0.979161	0.999413	0.993173	0.99691	0.989433	0.976532	1	0.955472	0.963726
Ma_2021_BGP_19	0.997703	0.996815	0.994612	0.994041	0.993122	0.987891	0.990814	0.995018	0.99914	0.999582	0.999377	0.998022	1	1	1	1	1	1	0.99744	0.990605	0.990605	0.990438	0.990113	0.990094	0.995767	0.866444	0.862771	0.836965	0.867778	0.861245	0.877524	0.905026	0.901124	0.898998	0.954713	0.967786	0.914766	0.859297	0.89815	0.907811	0.991199	0.942631	0.880704	0.97151	0.992051	0.99287	0.976196	0.976746	0.965119
Ma_2021_BGP_18	0.997894	0.997006	0.994829	0.994344	0.992956	0.987731	0.993359	0.995304	0.99914	0.999582	0.999377	0.998263	1	1	1	1	1	1	0.997181	0.99329	0.99329	0.993125	0.992878	0.992878	0.99608	0.861789	0.866774	0.841896	0.871428	0.864467	0.890253	0.915617	0.908603	0.912547	0.959428	0.97082	0.92603	0.885855	0.910392	0.918895	0.993664	0.95808	0.879865	0.97891	0.992127	0.992974	0.9817	0.97928	0.96612
Ma_2021_BGP_17	0.99672	0.997526	0.994076	0.994677	0.995063	0.9919	1	1	1	1	1	0.999759	1	1	1	0.999773	0.999773	0.999773	0.999617	1	0.999862	1	0.999873	0.999831	0.999769	0.99312	0.992152	0.991227	0.992778	0.992851	0.993939	0.995999	0.995263	0.995242	0.998183	0.980501	0.999561	0.994341	1	0.997142	0.960861	0.999541	0.98422	0.99681	0.980382	0.978152	1	0.951548	0.960381
Ma_2021_BGP_16	0.968437	0.962979	0.959255	0.957485	0.918383	0.912486	0.969616	0.974221	0.991917	0.9857	0.98402	0.963507	0.995651	0.997988	0.999804	0.983033	0.983569	0.98366	0.985924	0.972402	0.9812	0.971218	0.968098	0.983879	0.989559	0.809694	0.834954	0.810739	0.837763	0.822235	0.855064	0.896524	0.872702	0.899775	0.920635	0.931524	0.882735	0.76824	0.885385	0.889617	0.956606	0.863522	0.891638	0.924357	0.935129	0.922951	0.933639	0.849329	0.864289
Ma_2021_BGP_15	0.996188	0.995477	0.991147	0.987791	0.990286	0.981152	1	1	1	1	1	0.99961	0.998949	0.998949	1	0.998949	0.998949	0.998949	0.998415	1	0.999862	1	0.999873	0.999831	0.999638	0.947016	0.952055	0.939211	0.947865	0.945432	0.955907	0.969356	0.963898	0.96627	0.996791	0.970276	0.996592	0.990797	0.997031	0.995858	0.953186	0.996987	0.964969	0.997358	0.991797	0.987601	1	0.948217	0.968704
Ma_2021_BGP_14	0.978967	0.97543	0.965609	0.960749	0.967902	0.942786	1	1	1	1	1	1	1	1	1	1	1	1	1	1	1	1	1	1	1	0.998155	0.999226	0.999213	0.998988	0.999071	0.999461	0.999461	0.999461	0.999461	0.999477	1	0.999821	0.999727	1	1	0.993205	1	1	0.999323	0.991592	0.986519	1	0.993149	0.997553
Ma_2021_BGP_13	0.952333	0.944843	0.941398	0.935461	0.912078	0.884282	1	1	0.999747	1	1	0.999743	0.999063	0.999063	0.999063	0.998682	0.998682	0.998682	0.99969	1	1	1	1	1	0.999675	0.994458	0.99752	0.997411	0.997332	0.997362	0.997436	0.998144	0.997971	0.998359	0.993453	0.996622	0.999285	0.998473	0.999688	0.99976	0.96364	0.998886	0.998432	0.998393	0.977179	0.969903	0.999656	0.941436	0.958004
Ma_2021_BGP_12	0.948942	0.940686	0.932765	0.930056	0.908491	0.878648	1	1	1	1	1	0.999743	1	1	1	0.997866	0.997866	0.997866	1	1	1	1	0.999508	0.999335	0.998272	0.996059	0.998101	0.998269	0.998044	0.998126	0.998229	0.998845	0.998672	0.999253	0.992569	0.995692	0.999821	0.999127	1	1	0.945925	0.999005	0.999287	0.999217	0.982878	0.972866	1	0.959396	0.96891
Ma_2021_BGP_11	0.962708	0.951789	0.957436	0.949656	0.929361	0.914424	0.999318	1	0.998521	1	1	0.999743	0.998788	0.998788	0.998788	0.983749	0.992119	0.983749	0.999513	1	1	1	0.999739	0.999739	0.999398	0.991623	0.994225	0.994344	0.993866	0.993953	0.995354	0.997505	0.996727	0.997945	0.995437	0.99556	0.999228	0.998108	0.999688	0.99976	0.988822	0.998412	0.998654	1	0.97245	0.965599	0.999407	0.933773	0.961565
Ma_2021_BGP_10	0.966332	0.958466	0.961955	0.957166	0.940376	0.923977	0.997459	1	0.996662	1	1	0.999743	0.989561	0.989338	0.991546	0.969666	0.983412	0.969666	0.999382	1	1	1	0.999805	0.999805	0.99968	0.994084	0.995115	0.995299	0.994565	0.994907	0.995917	0.997507	0.996999	0.997754	0.996352	0.997106	0.999821	0.999575	1	1	0.995005	0.999752	0.999099	1	0.977211	0.965078	1	0.958629	0.977694
Ma_2021_BGP_49	0.992903	0.991935	0.987139	0.984963	0.987864	0.971179	1	1	1	1	1	1	1	1	1	1	0.999334	1	1	1	0.999862	1	0.999873	0.999831	1	0.999051	0.999211	0.999098	0.999279	0.99906	0.999102	0.999418	0.999466	0.99877	0.996632	0.999369	0.999382	0.999762	1	1	0.995733	1	0.997199	0.99973	0.990589	0.98835	1	0.993086	0.99583
Ma_2021_BGP_29	0.986787	0.981583	0.982838	0.981337	0.978561	0.979566	0.995261	1	0.994762	1	1	0.999743	0.995508	0.995646	0.996514	0.99057	0.989601	0.99097	1	1	1	1	0.999508	0.999123	0.998337	0.99502	0.997953	0.998057	0.998359	0.998261	0.997858	0.999568	0.998486	0.997659	0.994054	0.990473	0.999808	0.997746	1	0.998301	0.999439	0.998639	0.992819	0.997039	0.984981	0.987007	1	0.974459	0.980943
Ma_2021_BGP_33	0.9743	0.971638	0.969111	0.966727	0.949907	0.930696	1	1	0.999418	1	1	0.999502	0.998389	0.998491	0.999564	0.998066	0.998066	0.998066	0.997418	1	0.999862	1	0.999662	0.99962	0.999658	0.979302	0.984719	0.984795	0.98179	0.982305	0.987788	0.989034	0.985382	0.988942	0.99585	0.986608	0.999382	0.998125	1	0.999833	0.910561	0.999718	0.991073	0.997053	0.97517	0.965045	1	0.937892	0.957279
Ma_2021_BGP_32	0.960139	0.956114	0.956526	0.953515	0.944179	0.931541	1	1	0.999747	1	1	1	0.998135	0.998135	0.998135	0.997183	0.996051	0.997183	1	1	1	1	1	1	1	0.997224	0.997515	0.99796	0.998159	0.998134	0.997548	0.998896	0.998454	0.997428	0.997659	1	1	1	1	1	1	0.999695	0.997679	1	0.990755	0.977156	1	0.975847	0.986998
Ma_2021_BGP_31	0.968536	0.962914	0.962913	0.960928	0.955983	0.94568	0.99768	1	0.990367	1	1	0.999109	0.996493	0.996493	0.997511	0.989985	0.990422	0.989985	0.999768	1	0.999862	1	0.999873	0.999831	0.999869	0.994486	0.995929	0.99597	0.997031	0.996677	0.996026	0.998743	0.997175	0.996666	0.995272	0.988789	0.999382	0.999531	1	1	0.985093	0.999718	0.990781	0.996794	0.986271	0.980532	1	0.951966	0.966394
Ma_2021_BGP_30	0.90225	0.89924	0.886435	0.916049	0.885477	0.877627	0.998946	1	0.998693	1	1	0.998868	0.994529	0.994529	0.994529	0.992501	0.990773	0.992501	1	1	0.999862	1	0.999873	0.999831	0.999875	0.99604	0.997842	0.997957	0.9983	0.997887	0.997719	0.998868	0.997494	0.99775	0.995877	0.993847	0.999382	0.999762	1	1	0.990539	1	0.994328	0.997577	0.974089	0.962483	1	0.894638	0.96834
Ma_2021_BGP_28	0.965266	0.964099	0.962894	0.963911	0.947811	0.94082	0.999796	1	0.999543	1	1	0.999743	0.997551	0.997551	0.997736	0.996072	0.99413	0.996323	1	1	0.999862	1	0.999873	0.999831	1	0.996398	0.997797	0.998013	0.997842	0.9982	0.997607	0.999418	0.998756	0.9983	0.996361	0.998032	0.999382	0.999762	1	0.999833	0.995531	0.999413	0.995531	0.998428	0.988177	0.98192	1	0.973655	0.979551
Ma_2021_BGP_27	0.985219	0.981574	0.987277	0.984257	0.972038	0.97247	0.999345	1	0.998763	1	1	0.999743	0.987191	0.987212	0.987438	0.983466	0.981198	0.983924	1	1	1	1	0.999723	0.999723	0.999723	0.996852	0.997797	0.998116	0.998491	0.998414	0.997547	0.999568	0.998953	0.9983	0.995931	0.998377	0.999808	1	1	1	0.999649	0.999718	0.997624	0.999286	0.983063	0.974148	1	0.984612	0.988878
Ma_2021_BGP_35	0.962711	0.961655	0.959643	0.963911	0.94578	0.922268	0.99783	1	0.997706	1	1	0.999113	0.99851	0.99851	0.99851	0.997923	0.997923	0.997923	1	1	0.999862	1	0.999873	0.999831	0.999869	0.99074	0.99437	0.994161	0.994934	0.994483	0.995102	0.997014	0.996848	0.995917	0.994302	0.989925	0.999382	0.999548	1	1	0.960837	1	0.98962	0.996794	0.980744	0.969299	1	0.945395	0.963362
Ma_2021_BGP_34	0.935241	0.939852	0.909684	0.919835	0.912605	0.871966	0.998372	1	0.99779	1	1	0.999502	0.994776	0.994776	0.994776	0.992997	0.992785	0.992997	1	1	0.999862	1	0.999873	0.999831	0.999869	0.994566	0.996177	0.996002	0.997059	0.996627	0.996347	0.998248	0.997844	0.997712	0.994183	0.993949	0.999382	0.999219	1	0.999597	0.937068	0.999413	0.993095	0.996794	0.973839	0.953133	1	0.947498	0.966097
Li_2020_BGP_3	0.973385	0.968224	0.987677	0.987487	0.974854	0.979807	0.983135	0.993381	0.997935	0.998153	0.997101	0.993611	1	1	1	1	1	1	0.950474	0.983892	0.983693	0.983843	0.982821	0.987199	0.994085	0.861989	0.875158	0.852098	0.866498	0.862849	0.861476	0.878218	0.791539	0.834087	0.9552	0.965397	0.932304	0.908878	0.935303	0.934043	0.955679	0.927482	0.872294	0.963269	0.949442	0.946293	0.976467	0.922572	0.927891
Li_2020_BGP_4	0.962605	0.956113	0.976081	0.97825	0.964736	0.968656	0.981475	0.993734	0.998186	0.998404	0.997351	0.995316	1	1	1	1	1	1	0.949689	0.982147	0.982416	0.982222	0.981175	0.987188	0.995053	0.836966	0.840463	0.814902	0.827107	0.817697	0.83147	0.843324	0.756903	0.804938	0.953257	0.960019	0.927089	0.911301	0.928462	0.928693	0.953505	0.925554	0.824254	0.965569	0.948319	0.942181	0.971898	0.91991	0.930139
Li_2020_BGP_1	0.941277	0.93485	0.943122	0.949958	0.932501	0.922385	0.989777	0.990809	0.99491	0.995782	0.993656	0.99277	1	1	1	1	1	1	0.981487	0.994505	0.993901	0.994368	0.993848	0.993759	0.995754	0.878635	0.883709	0.8611	0.869256	0.864192	0.866588	0.87703	0.834284	0.832612	0.981646	0.97682	0.971814	0.953646	0.974748	0.974074	0.89387	0.967193	0.927337	0.982298	0.972017	0.966638	0.989266	0.905722	0.945218
Li_2020_BGP_2	0.933616	0.928601	0.934012	0.945938	0.927032	0.916202	0.985304	0.990102	0.994774	0.994298	0.993077	0.990045	1	1	1	1	1	1	0.980439	0.991799	0.991195	0.991662	0.990187	0.990306	0.994564	0.855148	0.859868	0.83277	0.840577	0.836282	0.842718	0.860148	0.822151	0.819523	0.97444	0.972199	0.963276	0.941596	0.966298	0.96533	0.885944	0.955469	0.898144	0.976264	0.971433	0.965403	0.983729	0.901343	0.945048
Zhu_2020_CSTR_1	0.999413	0.99888	0.999493	0.999022	0.999689	1	0.906818	0.78853	0.930505	0.796606	0.841881	0.688902	0.996741	0.999077	1	0.996317	0.987466	0.996317	0.999575	0.932632	0.947693	0.934478	0.922689	0.944954	0.953623	0.734154	0.71017	0.840263	0.817723	0.802061	0.762265	0.816442	0.797675	0.802705	0.638373	0.734388	0.605278	0.687917	0.638106	0.610171	0.848783	0.561161	0.766624	0.700403	1	1	0.942653	1	1
Zhu_2020_CSTR_2	0.998843	0.99831	0.999493	0.999022	0.999689	1	0.908608	0.716396	0.933639	0.742053	0.84305	0.551864	0.996741	0.999077	1	0.99415	0.985299	0.99415	0.999575	0.939573	0.954	0.941121	0.929125	0.951259	0.960379	0.815763	0.785768	0.856917	0.86393	0.850274	0.844936	0.898965	0.879976	0.883971	0.749452	0.770613	0.712938	0.720997	0.738183	0.721821	0.855449	0.648339	0.806783	0.794222	1	1	0.949583	1	1
Zhu_2020_CSTR_3	0.998651	0.998	0.999493	0.999022	0.999689	1	0.929065	0.770918	0.94784	0.77857	0.85892	0.604856	0.996741	0.999077	1	0.995204	0.986353	0.995204	0.999575	0.94513	0.959686	0.946398	0.934108	0.95742	0.965519	0.812797	0.786764	0.855716	0.863291	0.848961	0.843938	0.899707	0.880201	0.882578	0.75074	0.772412	0.712198	0.716454	0.73659	0.721745	0.86205	0.634994	0.805202	0.788921	1	1	0.950157	1	1
Zhu_2020_CSTR_4	0.999413	0.99888	0.999493	0.999022	0.999689	1	0.898507	0.756305	0.921495	0.763946	0.8638	0.702853	0.996741	0.999077	1	0.995612	0.986762	0.995612	0.999575	0.934054	0.947916	0.933996	0.922801	0.945123	0.953669	0.79827	0.752593	0.859407	0.857621	0.845896	0.815803	0.869392	0.851128	0.863652	0.728189	0.772179	0.69234	0.72514	0.716485	0.702003	0.849296	0.650001	0.789371	0.724127	1	1	0.945108	1	1
Zhu_2020_CSTR_5	0.998678	0.998145	0.999493	0.999022	0.999689	1	0.910099	0.762932	0.932041	0.769859	0.843975	0.632561	0.996741	0.999077	1	0.99529	0.986439	0.99529	0.999575	0.942223	0.956539	0.943908	0.932227	0.954716	0.963545	0.825415	0.808592	0.880923	0.888485	0.875582	0.851929	0.904158	0.886628	0.893783	0.784966	0.805153	0.749555	0.760651	0.774502	0.759059	0.861801	0.677349	0.819908	0.739713	1	1	0.950821	1	1
Zhu_2020_CSTR_6	0.999413	0.99888	0.999493	0.999022	0.999689	1	0.764495	0.483729	0.77849	0.612063	0.70873	0.496757	0.996557	0.998893	1	0.991252	0.982401	0.991252	0.999575	0.812447	0.822885	0.81844	0.807488	0.829184	0.840066	0.93533	0.936355	0.937462	0.936502	0.935115	0.934371	0.950444	0.939783	0.959856	0.927453	0.942575	0.908867	0.893527	0.920878	0.909166	0.81053	0.835646	0.945581	0.802139	1	1	0.954948	1	1
Zhu_2020_CSTR_7	0.999413	0.99888	0.999493	0.999022	0.999689	1	0.647152	0.662936	0.67709	0.700559	0.713037	0.621361	0.996741	0.999077	1	0.996973	0.988123	0.996973	0.999575	0.732102	0.711427	0.77594	0.69244	0.71675	0.756339	0.894369	0.897187	0.921555	0.927527	0.915874	0.886023	0.932705	0.91773	0.9318	0.889617	0.905778	0.851232	0.855271	0.873	0.859998	0.748853	0.779798	0.908223	0.822746	1	1	0.955551	1	1
Zhu_2020_CSTR_8	0.999413	0.99888	0.999493	0.999022	0.999689	1	0.827918	0.580387	0.83715	0.64635	0.769562	0.571487	0.994793	0.997129	1	0.992438	0.983588	0.992438	0.999575	0.858578	0.871245	0.863332	0.851151	0.875241	0.884066	0.917085	0.918864	0.920728	0.926565	0.915448	0.90481	0.932042	0.916943	0.931286	0.911648	0.927779	0.87796	0.87605	0.896545	0.886623	0.845846	0.823662	0.930612	0.816163	0.998145	0.998145	0.961974	1	1
Zhu_2020_CSTR_9	0.999413	0.99888	0.999493	0.999022	0.999689	1	0.690537	0.593113	0.702433	0.618947	0.707711	0.599191	0.996741	0.999077	1	0.995723	0.986872	0.995723	0.999575	0.760582	0.768674	0.775929	0.754607	0.776561	0.785963	0.936129	0.938804	0.939297	0.938592	0.937021	0.938798	0.952556	0.94174	0.96101	0.931199	0.946544	0.911846	0.899373	0.923457	0.913585	0.801819	0.848469	0.947822	0.826483	0.999462	0.999462	0.958588	1	1
Chao_np_Batch_1	0.980068	0.975502	0.979315	0.977231	0.962904	0.967755	0.993036	0.998057	0.986914	0.998057	0.998057	0.9978	0.993896	0.993896	1	1	1	1	0.890797	1	0.999862	1	0.999382	0.999003	0.9992	0.98685	0.988066	0.981381	0.986678	0.989869	0.983603	0.987671	0.985804	0.983804	0.999767	0.993554	0.999095	0.997871	0.999688	0.998944	0.998632	0.999293	0.995916	1	0.872991	0.873721	0.992657	0.779007	0.847755
Chao_np_Batch_2	0.980826	0.9763	0.979952	0.977961	0.963465	0.968237	0.993398	0.998436	0.987719	0.998436	0.998436	0.99818	0.993456	0.993456	1	1	1	1	0.890797	1	0.999862	1	0.999382	0.999055	0.999224	0.986817	0.988069	0.981384	0.986608	0.989798	0.983455	0.987601	0.985807	0.983733	0.999767	0.993606	0.999095	0.997871	0.999688	0.998985	0.998511	0.999293	0.995916	1	0.871619	0.87292	0.99258	0.777879	0.847211
Chao_np_Batch_3	0.979957	0.975444	0.979257	0.977241	0.962468	0.967632	0.992636	0.997947	0.987663	0.997947	0.997947	0.99769	0.994347	0.994347	1	1	1	1	0.890797	1	0.999862	1	0.999382	0.999056	0.999225	0.986931	0.988124	0.981439	0.986714	0.989904	0.983353	0.987707	0.985863	0.983839	0.999767	0.993606	0.999095	0.997871	0.999688	0.998953	0.998686	0.999293	0.995916	1	0.87227	0.872702	0.992373	0.777725	0.846269
Chao_np_Batch_4	0.992773	0.987376	0.991921	0.990249	0.9818	0.990248	0.999579	1	0.999034	1	1	0.999743	1	1	1	1	1	1	0.920475	1	1	1	0.999508	0.999107	0.9992	0.995696	0.995768	0.992565	0.994056	0.99554	0.994932	0.994858	0.992689	0.989427	1	0.993291	1	0.998702	1	0.999035	1	1	0.999351	1	0.912162	0.912712	1	0.720811	0.871589
Chao_np_Batch_5	0.99339	0.987981	0.992526	0.990699	0.982963	0.990893	0.999567	1	0.999022	1	1	0.999743	1	1	1	1	1	1	0.919313	1	1	1	0.999508	0.999107	0.9992	0.99597	0.996227	0.992827	0.994414	0.9962	0.995117	0.995111	0.993338	0.989889	1	0.993291	1	0.999575	1	0.999338	1	1	1	1	0.912304	0.912854	1	0.722031	0.872639
Chao_np_Batch_6	0.993419	0.987989	0.992534	0.990417	0.982136	0.990582	0.999546	1	0.999002	1	1	0.999743	1	1	1	1	1	1	0.924831	1	1	1	0.999508	0.999107	0.9992	0.995689	0.995761	0.992558	0.994049	0.995526	0.994932	0.994858	0.992682	0.989427	1	0.993291	1	0.998702	1	0.999313	1	1	0.999344	1	0.912409	0.912959	1	0.72109	0.871599
Chao_np_Batch_7	0.980616	0.972607	0.974309	0.966048	0.973703	0.977795	0.989989	0.991602	0.989899	0.991602	0.991602	0.991346	0.998133	0.999414	0.999178	0.999506	0.998869	0.999541	0.984099	1	0.999862	1	0.999382	0.998938	0.998694	0.989798	0.994742	0.991012	0.992463	0.99482	0.994059	0.994712	0.993239	0.990736	0.999748	0.992328	0.999753	0.997974	1	1	0.991084	1	0.998697	1	0.944399	0.938162	1	0.901188	0.929489
Chao_np_Batch_8	0.981013	0.973005	0.974707	0.966446	0.973794	0.978193	0.98915	0.990593	0.98889	0.990593	0.990593	0.990336	0.998133	0.999414	0.999178	0.999506	0.998869	0.999541	0.981581	1	0.999862	1	0.999382	0.998938	0.998694	0.990023	0.994742	0.991183	0.992634	0.99482	0.994059	0.994712	0.993239	0.990115	0.999748	0.992328	0.999753	0.997974	1	1	0.99097	1	0.998697	1	0.940556	0.934177	1	0.893126	0.923221
Chao_np_Batch_9	0.981394	0.973794	0.975203	0.967201	0.974167	0.978198	0.990178	0.990178	0.989634	0.990178	0.990178	0.989921	0.998133	0.999414	0.999178	0.999506	0.998869	0.999541	0.983343	1	0.999862	1	0.999382	0.998938	0.998694	0.991785	0.996101	0.992626	0.994077	0.995828	0.994059	0.994712	0.993239	0.990351	0.999748	0.992732	0.999753	0.997974	1	1	0.991405	1	0.998697	1	0.943017	0.936851	1	0.90087	0.929524
[truncated: 264 more columns]
