# Supplementary material for: A unified compendium of prokaryotic and viral genomes from over 300 anaerobic digestion microbiomes
Source: Environ Microbiome. 2024 Jan 2;19:1. doi: 10.1186/s40793-023-00545-2 (PMC10762816; doi:10.1186/s40793-023-00545-2)
Supplement: Supplementary file 3 — Additional file 3. Archaeal MAGs with complete and one-block-missing M00357 and M00567 and their relative abundance across samples. [file 40793_2023_545_MOESM3_ESM.xlsx]

## Sheet: arc_kemet_abundance
Additional file 3: Archaeal MAGs with complete and one-block-missing M00357: Methanogenesis, acetate => methane and M00567: Methanogenesis, CO2 => methane and their relative abundance across samples.
Samples	Relative abundance (%) of methanogenesis-related KEGG Modules		Temperature	Genus percentage of archaeal MAGs in each sample
	M00357	M00567		Methanobacterium	Methanobrevibacter	Methanocorpusculum	Methanoculleus	Methanofollis	Methanolinea	Methanomethylovorans	Methanoregula	Methanosarcina	Methanospirillum	Methanothermobacter	Methanothrix
Bremges_2015_BGP	1.48889	1.73701	Mesophilic	3.2	0.19	0	95.72	0.2	0	0	0.01	0.43	0.01	0.12	0.13
Calusinska_2016_BGP_1	0	0	Not Reported	21.24	0.05	0	29.21	23.19	0.56	0.7	0.28	22.59	1.02	0.19	0.98
Calusinska_2016_BGP_10	0	0	Not Reported	9.83	0	0	80.81	1.74	0.05	0	0.13	4.71	0.03	0.03	2.68
Calusinska_2016_BGP_11	0.14559	0.14559	Not Reported	1.16	0.02	0	93.4	1.99	0.05	0	0.01	2.09	0.05	0.63	0.61
Calusinska_2016_BGP_2	0	0	Not Reported	6.64	0	0	59.62	4.73	0	0	0.32	25.11	0.57	0.05	2.97
Calusinska_2016_BGP_3	0	0	Not Reported	7.01	0.05	0	59.1	3.05	0.11	0.05	0.32	24.42	0.99	0.11	4.78
Calusinska_2016_BGP_4	0	0	Not Reported	1.87	0.01	0	26.76	0	0.01	0.02	0.33	70.66	0.17	0	0.15
Calusinska_2016_BGP_5	0	0	Not Reported	0.01	0	0	1.26	0	0	0	0	98.73	0	0	0
Calusinska_2016_BGP_6	5.54804	5.54804	Not Reported	0.21	0	0	71.31	0	0	0	0	28.43	0	0.03	0.01
Calusinska_2016_BGP_7	5.76931	5.76931	Not Reported	0.03	0	0	10.46	0	0	0	0	89.5	0	0.01	0
Calusinska_2016_BGP_8	0	0	Not Reported	0.05	0	0	2.89	0	0	0	0.02	97.04	0	0	0
Calusinska_2016_BGP_9	0.279117	0.279117	Not Reported	0.05	0	0	2.6	0	0	0	0	97.31	0	0.03	0
Campanaro_2016_CSTR_1	13.2834	13.2834	Thermophilic	0.09	0	0	86.69	0	0	0	0	13.18	0	0.03	0
Campanaro_2016_CSTR_2	8.14164	7.19479	Thermophilic	0.17	0	0	80.24	0	0	0	0	18.21	0	1.36	0.01
Campanaro_2016_CSTR_3	3.6246	3.48645	Thermophilic	0.03	0	0	11.93	0	0	0	0	88	0	0.03	0
Campanaro_2016_CSTR_4	14.0407	14.0407	Thermophilic	0.05	0	0	57.58	0.01	0	0	0	42.33	0	0.02	0
Campanaro_2016_CSTR_5	25.3046	25.3046	Thermophilic	0.04	0	0	66.67	0	0	0	0	33.26	0	0.02	0
Campanaro_2016_CSTR_6	6.46081	6.36036	Thermophilic	0.07	0	0	39.07	0.01	0	0	0	60.79	0	0.05	0
Campanaro_2016_CSTR_7	23.1024	23.06	Thermophilic	0.08	0	0	99.85	0	0	0	0	0	0	0.06	0
Campanaro_2016_CSTR_8	16.8901	16.8901	Thermophilic	0.06	0	0	99.91	0	0	0	0	0.01	0	0.01	0
Campanaro_2016_CSTR_9	9.29266	9.29266	Thermophilic	0.08	0.01	0	99.84	0	0	0	0	0.03	0	0.03	0
Campanaro_2018_BGP_1	0.118296	0.118296	Mesophilic	37	4.46	0.02	19.1	0.01	0.07	0.02	0.11	2.05	0.07	0.91	36.18
Campanaro_2018_BGP_10	1.76798	1.76798	Mesophilic	1.12	0.03	0	30.16	0	0.07	0.01	0.05	0.17	0.31	0.01	68.07
Campanaro_2018_BGP_11	1.88929	1.88929	Thermophilic	0.76	0.03	0	98.94	0	0	0	0.01	0.13	0	0.07	0.07
Campanaro_2018_BGP_12	1.86317	1.86317	Thermophilic	0.9	0.03	0	98.33	0	0	0	0	0.52	0	0.13	0.07
Campanaro_2018_BGP_13	11.2804	11.2804	Thermophilic	0.1	0.01	0	99.84	0.01	0	0	0	0.02	0	0.01	0.01
Campanaro_2018_BGP_14	11.7131	11.636	Thermophilic	0.12	0	0	99.81	0.01	0	0	0	0.03	0	0.01	0.01
Campanaro_2018_BGP_2	6.18242	6.62873	Mesophilic	5.93	0.09	0.01	91.67	0.45	0.01	0	0.08	0.75	0.03	0.29	0.69
Campanaro_2018_BGP_3	3.83093	3.83093	Mesophilic	14.18	0.11	0	0.31	0.08	0.85	0.13	0.05	0.1	0.03	0.01	84.17
Campanaro_2018_BGP_4	5.1816	0.224568	Thermophilic	7.67	0.15	0.01	88.83	0.52	0	0	0.01	1.31	0.01	0.39	1.1
Campanaro_2018_BGP_5	8.25781	6.89775	Thermophilic	0.27	0.03	0	99.56	0.03	0	0	0	0.03	0	0.04	0.02
Campanaro_2018_BGP_6	2.02756	2.02756	Mesophilic	6.87	0.02	0	2.27	0.46	0.62	0.04	1	4.27	0.47	0.02	83.95
Campanaro_2018_BGP_7	0.262725	0.187716	Mesophilic	15.85	1.05	0.02	9.84	1.81	0.02	0	0.02	58.01	0.03	0.71	12.64
Campanaro_2018_BGP_8	4.89182	4.89182	Mesophilic	1.09	0.01	0	0.42	0.08	0.17	0.01	0.26	12.53	2.73	0	82.71
Campanaro_2018_BGP_9	3.3878	3.3878	Mesophilic	0.6	0	0	1.32	0	0.84	0.01	0.39	0.18	3.75	0.01	92.89
Chao_np_Batch_1	0.833229	0.833229	Not Reported	64.99	0.03	0	0.37	0	0.07	0	0.18	1.41	0.01	3.45	29.49
Chao_np_Batch_2	0.735934	0.735934	Not Reported	64.73	0.03	0	0.48	0.06	0.09	0	0.19	0.37	0.01	3.1	30.94
Chao_np_Batch_3	0.862258	0.862258	Not Reported	13.11	0.01	0	0.07	0	0.01	0	0.03	80.2	0	0.7	5.86
Chao_np_Batch_4	0.392326	0.392326	Not Reported	73.82	0.09	0	0.53	0.05	0.94	0.04	0.06	0.24	0.1	1.97	22.15
Chao_np_Batch_5	0.317358	0.317358	Not Reported	73.89	0.1	0	0.66	0.06	0.98	0.04	0.09	0.48	0.17	1.96	21.57
Chao_np_Batch_6	0.374463	0.374463	Not Reported	70.69	0.08	0	0.49	0	0.82	0.03	0.07	8.78	0.16	2.45	16.43
Chao_np_Batch_7	0.908799	0.908799	Not Reported	65.38	0.15	0	0.45	0.04	0.83	0.03	0.03	9.43	0.04	6.96	16.67
Chao_np_Batch_8	0.865886	0.865886	Not Reported	71.63	0.23	0.01	0.51	0.09	0.72	0.03	0.03	0.28	0.03	8.69	17.76
Chao_np_Batch_9	0.982811	0.982811	Not Reported	74.3	0.17	0	0.49	0	0.77	0.03	0.03	0.33	0.02	7.99	15.86
Chen_2020_Batch_1	2.93522	2.93522	Mesophilic	7.22	0.01	0	7.5	0	0.19	0.02	0.34	0.18	0.14	0.02	84.38
Chen_2020_Batch_2	2.70905	2.70905	Mesophilic	8.03	0.02	0	8.3	0	0.14	0.03	0.26	0.54	0.15	0.02	82.53
Chen_2020_Batch_3	2.40293	2.40293	Mesophilic	9.32	0.01	0	6.89	0	0.08	0.03	0.21	0.49	0.15	0.02	82.8
Chen_2020_CSTR_1	40.9701	31.5958	Mesophilic	0.25	0	0	25.77	0	0.08	0	0.01	0.08	0.02	37.04	36.76
DeBernardini_2022_CSTR_1	8.40188	8.40188	Thermophilic	0.08	0	0	16.14	0	0	0	0	0.03	0	83.74	0
DeBernardini_2022_CSTR_2	9.5673	9.5673	Thermophilic	0.03	0	0	1.5	0	0	0	0	0.23	0	98.23	0.01
DeBernardini_2022_CSTR_3	10.3922	10.3922	Thermophilic	0.04	0	0	1.72	0	0	0	0	0.45	0	97.79	0
DeBernardini_2022_CSTR_4	19.0938	19.0938	Thermophilic	0.03	0	0	0.7	0	0	0	0	0.01	0	99.24	0
Delforno_2020_CSTR_1	0.681511	0.681511	Mesophilic	12.01	0.01	0	0.14	0.23	0.43	0.88	3.42	0.49	0.18	0.18	82.03
Delforno_2020_CSTR_2	7.30505	7.15057	Mesophilic	14.09	0.02	0	0.04	0.01	0.07	2.24	0.39	0.05	0.13	0.04	82.93
Delforno_2020_CSTR_3	1.15901	1.10862	Mesophilic	41.22	0.01	0	0.13	0.22	0.26	3.81	0.79	1.03	0.13	0.18	52.22
Detman_2021_CSTR_1	22.8624	28.4509	Room	5.11	0.02	7.93	37.44	0	0.01	0	0.02	0.03	0.1	0	49.33
Detman_2021_CSTR_2	20.3197	21.9692	Room	6.65	0.02	2.6	39.02	0	0.02	0	0.02	0.03	0.14	0	51.49
Detman_2021_CSTR_3	24.5819	25.9674	Room	6.28	0.02	1.62	47.39	0	0.01	0.01	0.02	0.03	0.24	0	44.37
Detman_2021_CSTR_4	29.2488	29.7684	Room	3.88	0.02	0.46	33.24	0	0	0	0.01	0.02	0.08	0	62.29
Detman_2021_CSTR_5	23.1858	24.6354	Room	4.07	0.04	2.09	47.76	0	0.01	0	0.02	0	0.09	0	45.91
Detman_2021_CSTR_6	25.8081	28.3158	Room	7.12	0.02	2.85	37.67	0	0.01	0	0.02	0	0.07	0	52.24
Detman_2021_CSTR_7	28.7576	29.8613	Room	3.71	0.02	1.09	59.05	0	0.01	0	0.02	0.01	0.12	0	35.95
Detman_2021_CSTR_8	33.4617	33.7032	Room	2.18	0.03	0.22	39.31	0	0	0	0.01	0.01	0.05	0	58.18
Dyksma_2020_Batch_1	18.7858	5.84352	Thermophilic	0.09	0	0	3.05	0	0	0	0	0.01	0	96.4	0.45
Dyksma_2020_Batch_2	24.6548	9.53266	Thermophilic	0.04	0	0	1.26	0.01	0	0	0	0.1	0	98.34	0.25
Dyksma_2020_Batch_3	7.55528	7.55528	Thermophilic	0.34	0	0	78.23	0.59	0	0	0.01	10.86	0	9.95	0.01
Fontana_2018_CSTR_1	1.42539	1.39835	Thermophilic	1.49	0	0	25.94	0.26	0	0	0.02	0.82	0	71.47	0
Fontana_2018_CSTR_2	0	0	Thermophilic	0.11	0	0	0	4.26	0	0	0	95.55	0	0.08	0
Fontana_2018_CSTR_3	1.05446	0.624585	Thermophilic	2.5	0	0	8	0.7	0	0	0.01	49.22	0.01	39.54	0.02
Fontana_2018_CSTR_4	0.786861	0.786861	Thermophilic	0.15	0	0	4.38	0.11	0	0	0	93.32	0	2.05	0
Fontana_2018_CSTR_5	0	0	Thermophilic	0.32	0	0	0	7.65	0	0	0	91.83	0	0.19	0
Fontana_2018_CSTR_6	0.847696	0.636666	Thermophilic	2.87	0	0	3.95	0.4	0	0	0	66.51	0.01	26.24	0.02
Frank_2016_Batch	0	0	Mesophilic	0.51	0	0	0.1	0.28	0	0	0	99.11	0	0	0
Gullert_2016_BGP	0.746783	0.8087	Mesophilic	9.25	0.14	0.01	88.45	0.17	0	0.01	0.04	1.35	0.08	0.18	0.32
Gullert_2016_CSTR	0.911269	0.752437	Mesophilic	25.96	0.16	0.01	72.77	0.1	0	0	0.03	0.41	0.04	0.17	0.35
Hao_2020_Batch_1	1.4183	1.63348	Mesophilic	1.92	0.02	0	25.91	0	0.01	0.01	0.02	0.38	0.02	0.12	71.6
Hao_2020_Batch_2	3.92742	4.0975	Mesophilic	0.62	0	0	3.24	0	0	0.01	0	32.63	0	0.02	63.47
Hao_2020_Batch_3	1.59409	1.59409	Mesophilic	1.07	0.03	0.01	15.33	0	0.12	0.08	0.27	1.78	0.29	0.04	81
Hao_2020_Batch_4	2.63464	2.63464	Mesophilic	1.15	0.03	0	2.2	0	0.03	0.07	0.05	60.45	0.15	0.01	35.87
Hao_2020_CSTR_1	2.05392	2.4222	Mesophilic	1.73	0.02	0	33.43	0	0.01	0.01	0.02	30.03	0.04	0.11	34.6
Hao_2020_CSTR_2	3.28972	3.5476	Mesophilic	1.18	0.01	0	7.48	0	0	0.02	0.01	27.56	0.01	0.04	63.7
Hao_2020_CSTR_3	2.48341	2.47118	Mesophilic	0.18	0.01	0	6.99	0	0.08	0.01	0.08	58.92	0.15	0	33.59
Hao_2020_CSTR_4	2.5026	2.5026	Mesophilic	0.63	0.02	0	2.73	0	0.05	0.02	0.05	64.97	0.11	0.01	31.41
Inaba_2019_Batch_1	0.417577	3.13675	Mesophilic	1.8	0.01	0.01	0.49	2.64	0.04	0.28	0.03	93.42	0.03	0.2	1.04
Inaba_2019_Batch_2	0.181917	2.42527	Mesophilic	0.88	0.01	0	0.29	0.09	0.02	0.1	0.02	97.97	0.02	0.1	0.49
Inaba_2019_Batch_3	0.791928	47.9375	Mesophilic	2.71	0.07	0	1.05	0.1	0.02	0.89	0.03	89.91	0.01	0.9	4.31
Inaba_2019_Batch_4	8.81691	10.21	Mesophilic	0.64	0	0.04	1.21	0.12	0.02	1	0.17	89.76	0.33	0.55	6.15
Inaba_2019_Batch_5	2.83356	20.9578	Mesophilic	20.7	0.19	0.24	9.66	0.52	1.39	10.35	0.98	13.1	1.22	6.07	35.59
Inaba_2019_Batch_6	8.32843	9.65565	Mesophilic	6.33	0.07	0.39	10.42	0.39	0.22	8.9	1.1	8.48	3.31	5.44	54.95
Jia_2018_Batch_1	0	0	Mesophilic	78.63	0.57	0.07	0.19	0.26	0	0.1	0.04	6.77	0.96	12.38	0.03
Jia_2018_Batch_10	0.292735	0.292735	Mesophilic	94.8	0.11	0	1.2	0.04	0	0.02	0.05	2.1	0	1.67	0.02
Jia_2018_Batch_11	0	0	Mesophilic	65.27	0.55	0.01	6.14	1.55	0	0.05	1.04	14.64	0	10.59	0.16
Jia_2018_Batch_12	0	0	Thermophilic	52.61	0	0	4.27	4.48	0	0	0.13	33.67	0	3.96	0.88
Jia_2018_Batch_13	0	0	Thermophilic	61.38	0.02	0	20.31	2.61	0	0	0.05	14.72	0	0.49	0.41
Jia_2018_Batch_14	0	0	Mesophilic	14.01	0.01	0	0.03	0.09	0	0	0	85.65	0.01	0.19	0.02
Jia_2018_Batch_15	0	0	Mesophilic	79.98	1.2	0.08	0.5	0.73	0.21	0	0.1	6.88	0.35	9.32	0.65
Jia_2018_Batch_16	0	0	Mesophilic	8.3	0.08	0	0.02	0.19	0.01	0	0.01	90.32	0.01	1.02	0.04
Jia_2018_Batch_2	0	0	Mesophilic	1.82	0.01	0	0.01	0	0	0	0	97.88	0.02	0.26	0
Jia_2018_Batch_3	0	0	Mesophilic	81.32	0.35	0.05	0.25	0.44	0.01	1.43	0.23	4.45	0.05	10.79	0.64
Jia_2018_Batch_4	0	0	Mesophilic	27.22	0.16	0.08	0.12	1.55	0.01	2.07	0.29	62.95	0.03	3.9	1.64
Jia_2018_Batch_5	0	0	Mesophilic	74.32	0.77	0.04	0.18	4.59	0.01	0	0.09	9.98	0	10.02	0
Jia_2018_Batch_6	0	0	Mesophilic	79.26	0.97	0.16	0.43	1.25	0.12	0	1.83	4.58	0.09	11.01	0.28
Jia_2018_Batch_7	0	0	Mesophilic	79.38	0.77	0.18	1.55	2.16	0	0	0.17	2.86	0.02	12.26	0.65
Jia_2018_Batch_8	0	0	Mesophilic	68.66	0.72	0	10.48	1.85	0.02	0.09	0.06	9.31	0.01	8.69	0.12
Jia_2018_Batch_9	0	0	Mesophilic	36.53	0.28	0	7.1	0.03	0	0.08	0.01	50.99	0.03	4.91	0.03
Jing_2017_Batch_1	7.30755	5.61008	Mesophilic	32.75	0	0	1.82	0	0.53	0	0.1	52.09	0.34	0.01	12.37
Jing_2017_Batch_2	7.71552	6.62156	Mesophilic	24.63	0	0	3.11	0	0.31	0	0.05	70.43	0.1	0.01	1.37
Jing_2017_CSTR_1	8.02745	8.02745	Mesophilic	46.76	0	0	0.03	0	0.35	0.05	0.03	0.03	0.02	0.01	52.73
Jing_2017_CSTR_2	5.23519	5.23519	Mesophilic	37.48	0	0	0.04	0.02	0.37	0.01	0.04	0.19	0.01	0.01	61.83
Kanger_2020_CSTR_1	0	0	Mesophilic	51.91	1.06	0.14	0.47	2.57	0.05	0.08	0.23	13.05	0.38	29.22	0.86
Kanger_2020_CSTR_2	0	0	Mesophilic	46.38	1.48	0.11	0.32	7.38	0.21	0.21	0.35	36.4	0.42	4.78	1.97
Kanger_2020_CSTR_3	7.79747	7.88861	Mesophilic	7.73	0	0	5.22	0	33.58	0.01	0.09	0.03	0.11	0.01	53.21
Kanger_2020_CSTR_4	6.48236	6.68656	Mesophilic	6.59	0	0	7.21	0	30.13	0.01	0.22	0	0.07	0.01	55.76
Kanger_2020_CSTR_5	4.77447	4.77447	Mesophilic	8.56	0	0	0.36	0	4.35	6.03	0.22	0.07	0.08	0.01	80.31
Kanger_2020_CSTR_6	0	0	Mesophilic	22.26	1.21	0.07	0.43	0	0.11	0.2	0.08	65	0.35	8.31	1.97
Kanger_2020_CSTR_7	0	0	Mesophilic	52.5	1.88	0.19	1.15	5.79	2.54	0.27	0.19	15.2	1.03	3.84	15.42
Kougias_2016_Batch_1	7.73906	7.4731	Thermophilic	0.26	0	0	99.56	0.01	0	0	0	0.03	0	0.15	0
Kougias_2016_Batch_10	1.17311	0.966601	Thermophilic	1.52	0	0	52.94	27.49	0	0	0	14.66	0	3.38	0.01
Kougias_2016_Batch_11	1.35579	0.328903	Thermophilic	5.43	0.03	0	29.25	33.73	0	0	0	23.55	0	7.96	0.05
Kougias_2016_Batch_12	0.966133	0.65387	Thermophilic	4.76	0.01	0	61.98	18.97	0	0	0	2.01	0	12.25	0.02
Kougias_2016_Batch_13	1.27265	0.916002	Thermophilic	2.56	0.02	0	79.59	12.39	0	0	0	1.96	0	3.45	0.02
Kougias_2016_Batch_14	1.91684	1.56585	Thermophilic	1.12	0	0	59.73	33.73	0	0	0	2.08	0	3.33	0.01
Kougias_2016_Batch_15	1.15176	0.753679	Thermophilic	2.31	0.01	0	41.5	52.41	0	0	0	1.42	0	2.33	0.01
Kougias_2016_Batch_16	1.59344	1.0623	Thermophilic	1.11	0	0	26.67	66.96	0	0	0	0.57	0	4.68	0.01
Kougias_2016_Batch_17	6.94871	6.72362	Thermophilic	0.13	0.01	0	71.36	28.08	0	0	0	0.23	0	0.17	0
Kougias_2016_Batch_2	3.96621	3.08644	Thermophilic	0.53	0	0	98.79	0.01	0	0	0	0.15	0	0.5	0.01
Kougias_2016_Batch_3	4.92837	3.61965	Thermophilic	0.77	0	0	98.2	0.02	0	0	0.01	0.21	0	0.75	0.02
Kougias_2016_Batch_4	4.37995	2.24554	Thermophilic	0.89	0	0	94.11	0.06	0	0	0	3.05	0	1.84	0.04
Kougias_2016_Batch_5	4.80675	3.53719	Thermophilic	0.74	0.01	0.01	86.13	0.01	0	0	0	12.06	0	1.05	0.01
Kougias_2016_Batch_6	2.70506	1.27222	Thermophilic	1.61	0.01	0	91.3	0.01	0	0	0	2.98	0	4.04	0.04
Kougias_2016_Batch_7	9.0255	8.75998	Thermophilic	0.24	0	0	99.55	0	0	0	0	0.02	0	0.18	0
Kougias_2016_Batch_8	1.88671	1.04837	Thermophilic	4.12	0.01	0	89.72	0	0	0	0	0.15	0	5.96	0.03
Kougias_2016_Batch_9	1.41207	0.576789	Thermophilic	5.32	0.03	0.01	89.24	0	0	0	0.01	0.13	0	5.2	0.05
Kougias_2018_CSTR_1	0.431631	0.372053	Thermophilic	19.58	6.06	0.05	18.29	0.02	0.01	0	0	5.62	0.02	49.98	0.37
Kougias_2018_CSTR_2	3.52317	3.55415	Thermophilic	1.05	0.68	0.21	89.47	0	0	0	0.02	0.02	0.01	8.52	0.03
Kougias_2018_CSTR_3	1.07609	1.07383	Thermophilic	4.53	2.7	1.13	49.55	0.01	0	0	0.02	0.06	0.01	41.87	0.12
Kouzuma_2017_CSTR_1	2.77759	2.72917	Thermophilic	0.43	0	0	8.38	0	0	0	0	0.52	0	90.66	0
Kouzuma_2017_CSTR_2	49.7207	22.8038	Thermophilic	0.01	0	0	0.83	0	0	0	0	0.07	0	99.05	0.04
Kouzuma_2017_CSTR_3	5.81572	5.13835	Thermophilic	0.41	0	0	4.12	0	0	0	0	0.01	0	95.45	0.01
Kouzuma_2017_CSTR_4	55.5631	37.652	Thermophilic	0.01	0	0	0.37	0	0	0	0	0	0	99.61	0.01
Kouzuma_2017_CSTR_5	6.42362	2.35224	Thermophilic	0.48	0	0	5.59	0.01	0	0	0	0.07	0	93.79	0.05
Kouzuma_2017_CSTR_6	29.6825	8.98731	Thermophilic	0.1	0	0	2.9	0	0	0	0	0	0	96.94	0.06
Li_2020_BGP_1	5.66372	7.44214	Mesophilic	0.55	0	0	9.64	0	0	0.01	0.01	0	0.01	0	89.77
Li_2020_BGP_2	4.66174	5.98351	Mesophilic	0.41	0	0	9.41	0	0	0.01	0.01	0.01	0.01	0.01	90.13
Li_2020_BGP_3	0.840651	1.56999	Mesophilic	3.09	0.01	0	96.64	0	0.02	0.01	0.03	0.02	0.08	0.01	0.09
Li_2020_BGP_4	1.74416	3.37661	Mesophilic	3.59	0.01	0	95.78	0.05	0.02	0.03	0.05	0.27	0.07	0.02	0.1
Ma_2021_BGP_1	0.996814	0.982294	Mesophilic	6.42	0.12	0.01	0.72	0.08	0	0.01	0	0.23	0.06	0.02	92.32
Ma_2021_BGP_10	1.81927	2.17426	Room	6.62	0.36	2.91	0.62	0.1	0.05	0.02	0.56	0.27	29.61	0.1	58.77
Ma_2021_BGP_11	1.35015	1.41248	Room	3.36	0.1	2.65	0.23	0.03	0.03	0.01	0.91	20.85	6.4	0.03	65.39
Ma_2021_BGP_12	3.64574	3.74494	Mesophilic	0.32	0.03	0.04	0.77	0.01	0	0.01	0.17	15.93	0.13	0.01	82.58
Ma_2021_BGP_13	1.11491	1.07976	Mesophilic	0.82	0.15	0.34	3.47	0.12	0.01	0.03	0.87	3.84	1.14	0.01	89.21
Ma_2021_BGP_14	3.98972	3.97908	Mesophilic	0.64	0.04	0	0.12	0	5.46	0.05	26.99	3.82	1.77	0	61.1
Ma_2021_BGP_15	0.133405	0.235757	Mesophilic	34.09	29.42	0.04	19.88	1.21	0.08	0.01	0.07	12.74	0.07	0.26	2.15
Ma_2021_BGP_16	6.46702	0.355433	Mesophilic	41.34	0.3	0.08	4.95	0.09	0.01	0.01	0.01	24.55	0.16	0.21	28.3
Ma_2021_BGP_17	0.299385	0.336979	Psychrophilic	14.76	73.95	0	1.78	0.32	0	0.01	0	8.92	0.01	0.09	0.15
Ma_2021_BGP_18	0.114181	0.114181	Mesophilic	13.41	26.1	0.02	6.98	0.06	0.02	0.01	0.01	46.72	0.09	0.16	6.42
Ma_2021_BGP_19	0.445146	0.497337	Mesophilic	13.27	17.97	0.02	20.35	0.11	0.01	0	0.04	39.52	0.08	0.1	8.52
Ma_2021_BGP_2	4.50959	4.4939	Mesophilic	0.37	0.01	0.1	0.32	0.02	10.5	0.01	11.58	0.35	1.1	0	75.65
Ma_2021_BGP_20	1.44629	1.06196	Mesophilic	2.27	0.03	2.46	13.27	0.03	0.1	0	16.79	13.6	2.02	0.03	49.41
Ma_2021_BGP_21	1.72248	1.69707	Mesophilic	1.48	0.79	0.24	0.58	0.01	0.01	0	0.01	43.49	0.37	0.01	53.01
Ma_2021_BGP_22	2.91554	2.87385	Mesophilic	4.68	7.45	0.08	1.58	0.02	0.01	0	0.01	80.05	0.57	0.03	5.52
Ma_2021_BGP_23	1.20011	1.23672	Mesophilic	2.18	5.68	0.02	0.62	0.01	0	0	0.01	76.15	1.22	0.02	14.08
Ma_2021_BGP_24	0.669154	0.721045	Room	9.4	1.9	0	0.53	0.01	0	0	0	63	0.23	0.02	24.91
Ma_2021_BGP_25	0.578842	0.62634	Mesophilic	31.35	2.22	0	5.17	0.19	0	0	0.01	60.11	0.36	0.09	0.5
Ma_2021_BGP_26	3.808	3.808	Mesophilic	4.99	1.15	0	0.57	0	0.01	0.01	0	89.85	0.51	0.04	2.87
Ma_2021_BGP_27	0.978078	1.05254	Psychrophilic	2.41	3.39	0.41	0.15	0	0.08	0.42	5.65	34.1	29.05	0.03	24.29
Ma_2021_BGP_28	1.26929	1.26829	Psychrophilic	1.23	1.55	1.11	0.49	0	0.06	0.08	0.25	29.85	6.39	0.02	58.98
Ma_2021_BGP_29	0.309446	0.310848	Psychrophilic	4.07	9.83	0.04	0.39	0	0.01	0.04	0.04	73.23	1.67	0.18	10.51
Ma_2021_BGP_3	1.20881	1.20881	Mesophilic	5.67	0.16	0.01	0.64	0	0.81	0.02	0.01	9.79	1.28	0.04	81.54
Ma_2021_BGP_30	4.65742	4.70976	Room	0.44	2.03	0.51	3.69	0	0.08	0.01	0.02	3.68	3.05	0.01	86.48
Ma_2021_BGP_31	1.47199	1.41244	Room	8.78	0.86	0.06	0.26	0	0.03	0.02	0.03	19.73	1.34	0.03	68.86
Ma_2021_BGP_32	2.14988	1.56157	Mesophilic	0.44	0.13	0.15	0.15	0	0.01	0.09	0.08	14.58	10.93	0.01	73.43
Ma_2021_BGP_33	0.226071	0.278868	Psychrophilic	18.46	2.77	0.04	12.91	0.02	0.03	0.01	0.01	60.13	0.81	0.28	4.54
Ma_2021_BGP_34	2.26938	2.18814	Psychrophilic	1.16	1.31	0.45	2.12	0	11.72	0.03	0.15	14.24	5.9	0.02	62.89
Ma_2021_BGP_35	1.73755	1.70164	Psychrophilic	4.83	1.47	0.19	0.94	0.03	0.01	0	0.01	9.67	7.96	0.02	74.86
Ma_2021_BGP_36	1.83552	1.87808	Room	0.81	3.02	0.5	0.62	0.03	0	0.01	0.01	52.63	4.17	0.01	38.19
Ma_2021_BGP_37	7.15698	7.15698	Mesophilic	15.82	5.4	0.07	2.17	0.07	0.02	0.03	0.02	74.18	0.41	0.04	1.77
Ma_2021_BGP_38	1.54601	0.301734	Mesophilic	19.43	3.31	0.32	18.26	0.12	0.07	0.04	0.04	43.55	0.11	0.29	14.45
Ma_2021_BGP_39	1.66818	1.5424	Room	1.41	1.89	0.08	0.28	0.01	0.05	0.03	0.09	16.28	2.21	0.02	77.65
Ma_2021_BGP_4	1.86324	1.88958	Thermophilic	34.09	1.33	0.01	59.43	0.1	0.15	0.11	0.05	1.11	1.06	0.39	2.17
Ma_2021_BGP_40	6.99178	6.97693	Mesophilic	20.64	9.55	0.02	4.95	0.39	0.01	0.01	0.08	1.23	12.54	0.29	50.3
Ma_2021_BGP_41	1.74923	1.71376	Room	81.6	2.41	0.01	2.59	0.09	0.03	0.01	0.01	1.4	0.98	0.09	10.78
Ma_2021_BGP_42	1.56767	1.51382	Mesophilic	9.98	0.34	0.01	0.82	0.14	0	0.01	0.01	7.27	0.42	0.01	80.99
Ma_2021_BGP_43	0.0835602	0.107853	Mesophilic	51.13	13.16	0.01	2.71	0.08	0	0.02	0.01	29.21	0.18	0.26	3.22
Ma_2021_BGP_44	0.471425	0.585486	Room	1.8	0.24	0.01	0.32	0	0.02	0.35	42.81	25.32	1.53	0.05	27.54
Ma_2021_BGP_45	1.03622	1.41577	Room	3.38	0.59	1.23	5.94	0.02	0.03	0.01	0.02	10.25	3.31	0.05	75.18
Ma_2021_BGP_46	0.626644	0.452526	Mesophilic	9.34	10.17	0.33	2.62	0.17	0.02	0.01	0.04	72.85	0.88	0.18	3.38
Ma_2021_BGP_47	3.13759	2.97721	Mesophilic	2.11	0.66	0.14	0.13	0.01	0.08	0.18	3.16	1.17	3.43	0.03	88.88
Ma_2021_BGP_48	0.701673	0.693117	Room	3.53	0.48	1.45	0.86	0.02	0.13	0.77	0.92	0.18	3.34	0.04	88.27
Ma_2021_BGP_49	0.239119	0.2205	Psychrophilic	17.63	1.16	0.02	0.25	0.74	2.07	0.06	1.06	1.18	5.34	0.12	70.38
Ma_2021_BGP_5	1.10172	0.980899	Mesophilic	2	0.07	0.15	1.92	0.44	0.05	0.11	7.01	4.04	6.68	0.02	77.52
Ma_2021_BGP_50	1.29625	1.33282	Mesophilic	0.56	2.5	0.02	0.29	0	5.46	0.02	8.94	0.01	19.15	0.01	63.05
Ma_2021_BGP_51	6.61661	6.61661	Mesophilic	29.64	52.59	0.01	2.79	0	0	0.05	0.01	6.36	0.44	0.16	7.94
Ma_2021_BGP_52	5.62441	0.713699	Mesophilic	19.69	0.02	0	3.72	0	0.04	0.19	0.01	25.77	0.07	0.14	50.35
Ma_2021_BGP_53	0.907568	0.961605	Mesophilic	1.19	0.06	0.03	0.33	0	10	0.49	5.76	0.18	0.94	0.01	81.01
Ma_2021_BGP_54	0.148818	0.262983	Psychrophilic	29	57.52	0.33	8.9	0	0.03	0.01	0.04	0.94	0.53	0.35	2.34
Ma_2021_BGP_55	3.5073	3.31351	Room	0.43	0.36	0.04	0.33	0	0	0	0	0	1.18	0.01	97.64
Ma_2021_BGP_56	0.721501	0.900813	Mesophilic	68.02	7.43	0.15	16.83	0.02	0.03	0.01	0.08	0.29	0.22	0.41	6.54
Ma_2021_BGP_57	2.64787	2.64724	Psychrophilic	3.54	0.7	0.58	1.34	0	0.01	0.03	0	0.01	1.91	0.04	91.85
Ma_2021_BGP_58	1.52454	1.90514	Psychrophilic	2.3	0.4	0.33	0.48	0	5.76	0.01	11.45	0	1.58	0.01	77.68
Ma_2021_BGP_59	1.20843	0.885051	Mesophilic	11.41	24.49	0.1	23.41	0	0.01	0.02	0.02	0.05	0.12	1.62	38.75
Ma_2021_BGP_6	1.09231	1.09231	Psychrophilic	2.15	0.21	0.47	3.23	0	2.47	0.01	0.63	0.02	4.93	0.02	85.86
Ma_2021_BGP_7	1.54995	1.47209	Psychrophilic	1.44	0.04	0.63	7.17	0	2.65	0.01	2.23	0.02	3.9	0.01	81.89
Ma_2021_BGP_8	2.69336	2.75106	Mesophilic	2.7	0.05	0.18	2.13	0	0.01	0	0.02	0.02	0.01	0.02	94.87
Ma_2021_BGP_9	0.0181978	0.0986168	Psychrophilic	29.78	28.39	0.01	12.97	0.01	0.02	0.04	0.09	0.17	0.16	0.75	27.63
Macedo_2020_CSTR_1	0.271987	0.271987	Not Reported	10.84	0.05	0.01	0.51	0	0.07	0.32	0.07	0.05	0.35	0.06	87.66
Macedo_2020_CSTR_2	0.0957647	0.0957647	Not Reported	12.19	0.11	0.04	0.85	0.02	0.14	0.34	0.23	0.18	0.76	0.22	84.93
Maus_2016_BGP	5.98296	5.98296	Thermophilic	0.75	0.04	0	91.51	0	0	0	0.02	0	0	7.63	0.05
Maus_2020_CSTR_1	0.138094	0.138094	Mesophilic	22.31	0.7	0	23.9	0	0.02	0.19	0.02	1.44	2.13	0.1	49.2
Maus_2020_CSTR_2	0.230189	0.230189	Mesophilic	14.68	1.1	0.01	22.66	0.01	0.04	0.09	0	0.15	2.74	0.11	58.4
Maus_2020_CSTR_3	3.15408	3.15408	Mesophilic	12.31	0.01	0	0.65	0	0	0.37	0	0.3	0.14	0.01	86.2
Maus_2020_CSTR_4	0.673027	0.673027	Mesophilic	30.42	0.12	0	2.12	0	0	0.71	0	0.82	0.24	0.02	65.53
Maus_2020_CSTR_5	0.190368	0.190368	Thermophilic	1.75	0.08	0	14.42	0.01	0	0.01	0	81.67	0.01	2	0.04
Maus_2020_CSTR_6	0.721935	0.554506	Thermophilic	8.22	0.08	0	75.09	0.04	0.03	0	0.02	7.61	0.02	8.43	0.47
Maus_2020_CSTR_7	0.982477	0.676422	Thermophilic	7.47	0.17	0	79.49	0.03	0.01	0.01	0.01	8.89	0.01	3.69	0.23
Mosbaek_2016_Batch_1	3.68667	3.66839	Thermophilic	0.28	0.01	0	99.4	0.06	0	0	0.01	0.21	0	0.02	0.01
Mosbaek_2016_Batch_2	0.0554017	0.0554017	Thermophilic	6.59	2.02	0.04	81.25	0.87	0.03	0.03	0.12	7.33	0.09	0.55	1.07
Ruiz.Sanchez_2018_BGP_1	1.1707	11.4596	Mesophilic	1.48	1.22	0.01	91.4	0.11	0.23	0	0.34	2.3	0.14	0.05	2.73
Ruiz.Sanchez_2018_BGP_2	0.548552	6.52996	Mesophilic	1.59	0.66	0	86.64	0	0.1	0.01	0.16	0.43	0.21	0.03	10.16
Ruiz.Sanchez_2018_BGP_3	2.19144	2.33438	Mesophilic	5.75	0.2	0.17	6.75	0	0	0.01	0.02	0.55	0.44	0.04	86.06
Ruiz.Sanchez_2018_BGP_4	0.430614	0.430614	Mesophilic	1.41	0.06	0	12.01	0.21	0.04	0.05	0.05	1.69	0.2	0.39	83.91
Shi_2021_Batch_1	36.7082	36.682	Mesophilic	72.26	0	0	0.02	0	3.26	0.02	0.01	0.03	0.01	0.02	24.37
Shi_2021_Batch_2	20.9361	20.9572	Mesophilic	73.75	0	0	0.86	0	1.34	0.01	0.01	0.05	0.01	0.02	23.95
Shi_2021_Batch_3	20.9035	20.9353	Mesophilic	70.31	0	0	1.37	0.01	1.17	0.01	0.01	0.05	0	0.02	27.06
Shi_2021_Batch_4	20.2209	20.4058	Mesophilic	68.64	0	0	5.56	0.01	0.72	0.01	0.01	0.07	0.01	0.02	24.95
Shi_2021_Batch_5	16.9556	17.0306	Mesophilic	70.4	0	0	3.95	0.01	1.67	0.02	0.03	0.07	0.03	0.02	23.8
Shi_2021_Batch_6	16.1803	16.216	Mesophilic	71.76	0	0	2.07	0.01	1.27	0.02	0.01	0.06	0.01	0.02	24.78
Shi_2021_Batch_7	17.3799	17.4208	Mesophilic	75.6	0	0	2.35	0	0.74	0.01	0.01	0.05	0.01	0.02	21.2
Sibilla_np_BGP	0.1659	0.1659	Thermophilic	28.1	0.19	0.03	4.37	0.98	0	0	0.01	8.02	0.01	57.36	0.93
Stolze_2016_BGP_1	1.81257	2.17045	Mesophilic	10.43	0.05	0.01	88.79	0.07	0	0	0.02	0.48	0.01	0.03	0.1
Stolze_2016_BGP_2	2.73209	2.95867	Mesophilic	2.46	0.2	0	95.99	0.08	0	0	0.03	0.75	0.02	0.43	0.05
Stolze_2016_BGP_3	1.656	2.36053	Mesophilic	8.9	0.15	0	89.42	0.09	0.02	0	0.06	0.76	0.04	0.11	0.46
Stolze_2016_BGP_4	5.01476	4.97113	Thermophilic	0.39	0	0	40.81	0.02	0	0	0.01	55.16	0	3.59	0.02
Sun_2014_Batch_2	2.42306	2.42306	Mesophilic	6.76	0.06	0	40.06	0	0	0	0	53.09	0	0	0.02
Sun_2014_CSTR_1	4.0334	4.49686	Mesophilic	5.79	0.05	0	72.57	0	0.01	0	0.01	21.51	0.01	0.01	0.05
Treu_2018_CSTR_1	0.923687	1.61081	Mesophilic	1.34	0.02	0.11	29.33	0.01	0.03	0	0.03	68.98	0.07	0.02	0.07
Treu_2018_CSTR_2	0.570131	0.888604	Mesophilic	3.52	0.11	8.02	13.77	0.01	0.02	0.01	0.03	73.92	0.29	0.05	0.25
Treu_2018_CSTR_3	4.23141	4.23141	Thermophilic	0.32	0	0	81.36	0	0	0	0	17.96	0	0.35	0.01
Treu_2018_CSTR_4	3.6531	3.6268	Thermophilic	0.09	0	0	27.54	0	0	0	0	72.32	0	0.04	0
Tsapekos_2021_CSTR_1	0.670406	0.64701	Thermophilic	61.15	0.01	0	12.65	0.06	0	0	0.01	2.86	0.02	23.14	0.11
Tsapekos_2021_CSTR_2	3.82697	3.82697	Thermophilic	35.41	0	0	2.74	0	0	0	0	11.73	0	50.08	0.02
Tsapekos_2021_CSTR_3	2.01362	1.98353	Thermophilic	8.47	0	0	0.34	0	0	0	0	79.6	0	11.57	0.01
Tsapekos_2021_CSTR_4	22.5522	22.5522	Thermophilic	93.43	0	0	0.44	0	0	0	0	0.57	0	5.55	0
Tsapekos_2021_CSTR_5	23.0856	23.0856	Thermophilic	84.51	0	0	0.33	0	0	0	0	12.27	0	2.89	0
Unpublished_np_Batch_1	0.017978	0.017978	Thermophilic	1.91	0.09	0	2.07	0.01	0	0	0	94.93	0	0.98	0.01
Unpublished_np_Batch_10	2.23784	2.46028	Thermophilic	1.42	0.01	0	37.74	0	0	0	0.01	59.86	0	0.73	0.22
Unpublished_np_Batch_11	7.36432	7.84594	Thermophilic	0.35	0	0	91.88	0	0	0	0.01	7.56	0	0.12	0.08
Unpublished_np_Batch_12	10.1719	10.7608	Thermophilic	0.32	0	0	98.7	0	0	0	0.01	0.85	0	0.05	0.06
Unpublished_np_Batch_13	3.41197	3.70313	Thermophilic	3.05	0.01	0	95.74	0.01	0	0	0.02	0.16	0	0.67	0.32
Unpublished_np_Batch_14	22.6558	23.3943	Thermophilic	0.08	0	0	85.94	0	0	0	0.01	13.89	0	0.06	0.01
Unpublished_np_Batch_15	15.8266	16.7162	Thermophilic	0.43	0	0	99.17	0.01	0	0	0.02	0.31	0	0.01	0.05
Unpublished_np_Batch_16	12.0592	12.5424	Thermophilic	0.47	0	0	94.57	0	0	0	0.01	4.82	0	0.08	0.03
Unpublished_np_Batch_17	0.105427	0.105427	Thermophilic	5	0.22	0.24	64.47	0.02	0.01	0	0.02	11.2	0.05	18.19	0.57
Unpublished_np_Batch_18	0.265174	0.265174	Thermophilic	13.16	0.07	0	15.65	0.06	0	0	0.02	43.25	0.13	27.22	0.44
Unpublished_np_Batch_2	51.7208	51.7208	Thermophilic	0.03	0	0	0.55	0	0	0	0	0.27	0	99.15	0
Unpublished_np_Batch_3	25.261	25.261	Thermophilic	0.01	0	0	1.94	0	0	0	0	10.25	0	87.8	0
Unpublished_np_Batch_4	36.0905	36.0905	Thermophilic	0.07	0	0	0.71	0	0	0	0	0.83	0	98.39	0
Unpublished_np_Batch_5	10.2525	10.2525	Thermophilic	0.13	0	0	4.44	0	0	0	0	3.52	0	91.9	0
Unpublished_np_Batch_6	4.70443	4.70443	Thermophilic	0.29	0	0	6.33	0	0	0	0.01	1.69	0	91.6	0.07
Unpublished_np_Batch_7	46.8874	46.8767	Thermophilic	0.04	0	0	0.67	0	0	0	0	0.03	0	99.26	0
Unpublished_np_Batch_8	1.44004	1.44004	Thermophilic	1.14	0.03	0	96.88	0	0	0	0.01	1.52	0	0.12	0.29
Unpublished_np_Batch_9	6.75304	7.09142	Thermophilic	0.4	0	0	99.09	0.01	0	0	0.01	0.38	0	0.01	0.09
Yan_2020_Batch_1	0.771522	0.771522	Thermophilic	1.22	0.05	0.02	90.36	0.02	0	0	0.01	5.55	0.01	2.59	0.17
Yan_2020_Batch_2	0.420421	0.393229	Thermophilic	1.08	0	0	39.19	0.04	0	0	0	50.69	0	8.99	0
Yan_2020_Batch_3	20.2325	20.2325	Thermophilic	0.81	0	0	92.08	0	0	0	0	0.31	0	6.73	0.06
Yan_2020_Batch_4	5.05723	5.05723	Thermophilic	0.16	0	0	5.51	0	0	0	0	14.67	0	79.65	0
Yan_2020_Batch_5	29.2082	29.2082	Thermophilic	0.03	0	0	1.37	0	0	0	0	0.27	0	98.33	0
Yan_2020_CSTR_1	2.04562	2.26511	Mesophilic	4.24	0.07	0	81.88	0.01	0.02	0.01	0.07	11.37	0.01	0.58	1.73
Yan_2020_CSTR_2	1.76353	1.97309	Mesophilic	1.68	0	0	29.18	0.05	0.01	0	0.04	68.77	0	0.12	0.15
Yan_2020_CSTR_3	1.51873	1.7062	Mesophilic	0.07	0	0	1.51	0	0	0	0	98.39	0	0.01	0.01
Yan_2020_CSTR_4	0.418382	0.492387	Mesophilic	0.73	0	0	4.36	0.01	0	0	0	94.81	0	0.08	0.01
Zampieri_np_BGP_1	2.91558	2.91558	Thermophilic	0.77	0.01	0	82.04	0	0	0	0	16.74	0	0.41	0.02
Zampieri_np_BGP_2	6.97334	0.109425	Thermophilic	19.75	0.23	0	54.48	0.06	0.01	0.01	0.02	7.14	0.03	14.97	3.29
Zampieri_np_BGP_3	1.37933	1.37933	Thermophilic	1.71	0.01	0	96.71	0	0.01	0	0.01	1.12	0	0.4	0.04
Zampieri_np_BGP_4	0.72837	0.72837	Thermophilic	5.78	0.02	0	83.63	0	0	0	0	5.17	0.01	5.32	0.05
Zhang_2020_Batch_1	9.10941	8.85582	Mesophilic	9.89	0	0	0.02	0	0.03	2.23	0.01	32.86	0.03	0.01	54.91
Zhang_2020_Batch_10	4.70796	4.34772	Mesophilic	46.99	0.01	0	0.1	0	0.02	1	0.01	3.25	0.05	0.18	48.38
Zhang_2020_Batch_11	7.14092	6.61835	Mesophilic	47.57	0.03	0	0.04	0.01	0.02	0.57	0.01	0.16	0.05	0.17	51.38
Zhang_2020_Batch_12	4.075	3.7019	Mesophilic	50.03	0.04	0	0.32	0	0.04	1.52	0.02	1.37	0.07	0.22	46.36
Zhang_2020_Batch_2	21.2604	21.028	Mesophilic	7.46	0	0	0.03	0	0.03	0.77	0.01	1.04	0.02	0.01	90.64
Zhang_2020_Batch_3	17.1249	16.8832	Mesophilic	7.2	0	0	0.03	0	0.03	0.38	0.01	7.54	0.02	0.02	84.78
Zhang_2020_Batch_4	4.43301	4.08611	Mesophilic	27.76	0.02	0	0.02	0.03	0.02	7.45	0	31.79	0.06	0.07	32.77
Zhang_2020_Batch_5	8.55142	7.97319	Mesophilic	18.61	0.01	0	0.03	0	0.01	0.72	0	0.13	0.04	0.08	80.36
Zhang_2020_Batch_6	12.8506	12.4087	Mesophilic	7.23	0.01	0	0.03	0	0.01	0.26	0	1.92	0.03	0.02	90.5
Zhang_2020_Batch_7	9.26301	8.43838	Mesophilic	22.07	0.01	0	0.03	0	0.01	0.75	0.01	1.96	0.05	0.06	75.05
Zhang_2020_Batch_8	7.85979	7.34197	Mesophilic	22.54	0.01	0	0.04	0	0.01	0.55	0.01	1.07	0.05	0.06	75.65
Zhang_2020_Batch_9	9.24868	8.24435	Mesophilic	30.84	0.01	0	0.03	0	0.02	1.13	0.01	8.98	0.05	0.08	58.85
Zhang_2020_CSTR_1	6.76744	6.75946	Mesophilic	81.86	0.01	0	0.04	0.01	0.07	0.01	0.01	3.35	1.53	0.03	13.09
Zhang_2020_CSTR_2	6.96834	6.954	Mesophilic	80.44	0.01	0	0.05	0	0.2	0.01	0.01	2.03	1.57	0.03	15.63
Zhang_2020_CSTR_3	1.7684	1.7684	Room	51.84	0.01	0	0.11	0.01	0.07	0.5	0.01	16.43	7.3	0.05	23.66
Zhang_2020_CSTR_4	1.90535	1.90535	Room	53.13	0.02	0	0.13	0.01	0.1	0.53	0.01	5.58	9.45	0.06	30.99
Zhu_2019_CSTR_1	0	0	Thermophilic	4.59	0	0	5.61	0.25	0	0	0	89.52	0	0.02	0
Zhu_2019_CSTR_2	12.1237	1.95683	Thermophilic	0.78	0	0	29.44	1.51	0	0	0	0.48	0	67.27	0.51
Zhu_2019_CSTR_3	21.8335	21.4861	Thermophilic	0.27	0	0	99.22	0.39	0	0	0.01	0.1	0	0.01	0
Zhu_2019_CSTR_4	23.9668	1.67338	Thermophilic	2.34	0.01	0	33.61	1.03	0	0	0	0.92	0	60.84	1.24
Zhu_2019_CSTR_5	14.3551	10.5388	Thermophilic	1.79	0	0	96.82	0.16	0	0	0.02	0.2	0	0.95	0.05
Zhu_2019_CSTR_6	10.9554	6.40878	Thermophilic	0.02	0	0	16.8	0	0	0	0	80.88	0	2.27	0.01
Zhu_2019_CSTR_7	15.186	2.51663	Thermophilic	0.06	0	0	3.34	0	0	0	0	94.47	0	2.11	0.02
Zhu_2019_CSTR_8	40.917	15.7675	Thermophilic	0.01	0	0	23.31	0	0	0	0.01	76.3	0	0.34	0.03
Zhu_2020_CSTR_1	13.2515	1.11732	Thermophilic	0.05	0	0	10.02	0	0	0	0	89.82	0	0.05	0.07
Zhu_2020_CSTR_2	20.1929	1.22406	Thermophilic	0.08	0	0	10.21	0	0	0	0	89.46	0	0.14	0.11
Zhu_2020_CSTR_3	16.957	1.35766	Thermophilic	0.02	0	0	6.78	0	0	0	0	93.12	0	0.02	0.05
Zhu_2020_CSTR_4	31.7354	16.5254	Thermophilic	0.04	0	0	69.32	0	0	0	0.01	30.56	0	0.03	0.04
Zhu_2020_CSTR_5	32.8286	17.2371	Thermophilic	0.03	0	0	51.39	0	0	0	0	48.38	0	0.17	0.03
Zhu_2020_CSTR_6	38.3908	9.96229	Thermophilic	0.05	0	0	43.61	0	0	0	0	53.82	0	2.43	0.08
Zhu_2020_CSTR_7	20.6017	10.8312	Thermophilic	20.23	0	0	37.02	0	0	0	0	0.05	0	42.62	0.07
Zhu_2020_CSTR_8	39.8297	15.876	Thermophilic	0.96	0	0	69	0	0	0	0	0.04	0	29.89	0.11
Zhu_2020_CSTR_9	30.7071	15.3513	Thermophilic	3.84	0	0	56.62	0	0	0	0	0.04	0	39.42	0.08
Ziels_2018_Batch_1	29.0643	28.6879	Mesophilic	0.06	0	0	10.16	0	0	0	0.02	0.02	1.99	0	87.76
Ziels_2018_Batch_2	31.2061	30.6848	Mesophilic	0.05	0	0	14.66	0	0	0	0.01	0.02	4	0	81.26
Ziels_2018_Batch_3	14.6753	14.07	Mesophilic	0.14	0	0	17.64	0	0	0	0.04	0.05	2.35	0.01	79.76
Ziels_2018_Batch_4	13.2944	12.7465	Mesophilic	0.11	0	0	39.97	0	0	0	0.03	0.02	3.75	0.01	56.11
Ziels_2018_Batch_5	17.402	12.9847	Mesophilic	0.7	0	0	8.38	0	0	0	0.04	0.02	2.34	0.01	88.5
Ziels_2018_Batch_6	11.2107	7.74918	Mesophilic	0.6	0	0	19.58	0	0	0.02	0.07	0.03	0.77	0.02	78.89
