# Supplementary material for: A unified compendium of prokaryotic and viral genomes from over 300 anaerobic digestion microbiomes
Source: Environ Microbiome. 2024 Jan 2;19:1. doi: 10.1186/s40793-023-00545-2 (PMC10762816; doi:10.1186/s40793-023-00545-2)
Supplement: Supplementary file 4 — Additional file 4. Bacterial MAGs with complete and one-block-missing modules for selected functions and their relative abundance. For every considered function, the cumulative abundance of all the MAGs satisfying these criteria within any identified phylum is reported for each sample. [file 40793_2023_545_MOESM4_ESM.xlsx]

## Sheet: bac_kemet_abundance
Additional file 4: Bacterial MAGs with complete and one-block-missing modules for selected functions and their relative abundance. For every considered function, the cumulative abundance of all the MAGs satisfying these criteria within any identified phylum is reported for each sample.
mags_id	mags_names	KEGG modules	Function	Module Completeness	Taxonomy							Samples
					Domain	Phylum	Class	Order	Family	Genus	Species	Ziels_2018_Batch_1	Ziels_2018_Batch_2	Ziels_2018_Batch_3	Ziels_2018_Batch_4	Ziels_2018_Batch_5	Ziels_2018_Batch_6	Kouzuma_2017_CSTR_1	Kouzuma_2017_CSTR_2	Kouzuma_2017_CSTR_3	Kouzuma_2017_CSTR_4	Kouzuma_2017_CSTR_5	Kouzuma_2017_CSTR_6	Inaba_2019_Batch_1	Inaba_2019_Batch_2	Inaba_2019_Batch_3	Inaba_2019_Batch_4	Inaba_2019_Batch_5	Inaba_2019_Batch_6	Unpublished_np_Batch_1	Unpublished_np_Batch_2	Unpublished_np_Batch_3	Unpublished_np_Batch_4	Unpublished_np_Batch_5	Unpublished_np_Batch_6	Unpublished_np_Batch_7	Unpublished_np_Batch_8	Unpublished_np_Batch_9	Unpublished_np_Batch_10	Unpublished_np_Batch_11	Unpublished_np_Batch_12	Unpublished_np_Batch_13	Unpublished_np_Batch_14	Unpublished_np_Batch_15	Unpublished_np_Batch_16	Unpublished_np_Batch_17	Unpublished_np_Batch_18	Zampieri_np_BGP_1	Zampieri_np_BGP_2
01afH2_13	Clostridia sp. 01afH2_13	M00530	Dissimilatory nitrate reduction, nitrate => ammonia	1 BLOCK MISSING	Bacteria	Firmicutes	Clostridia					0	0	0	0	0	0	0	0	0	0	0	0	0	0	0	0	0	0	0	0	0	0	0	0	0	0	0	0	0	0	0	0	0	0	0	0	0	0
01afH2_27	Pseudomonas lundensis 01afH2_27	M00087	beta-Oxidation	COMPLETE	Bacteria	Proteobacteria	Gammaproteobacteria	Pseudomonadales	Pseudomonadaceae	Pseudomonas		0	0	0	0	0	0	0	0	0	0	0	0	0	0	0	0	0	0	0	0	0	0	0	0	0	0	0	0	0	0	0	0	0	0	0	0	0	0
01afH2_27	Pseudomonas lundensis 01afH2_27	M00531	Assimilatory nitrate reduction, nitrate => ammonia	1 BLOCK MISSING	Bacteria	Proteobacteria	Gammaproteobacteria	Pseudomonadales	Pseudomonadaceae	Pseudomonas	Pseudomonas lundensis	0	0	0	0	0	0	0	0	0	0	0	0	0	0	0	0	0	0	0	0	0	0	0	0	0	0	0	0	0	0	0	0	0	0	0	0	0	0
01afH2_27	Pseudomonas lundensis 01afH2_27	M00176	Assimilatory sulfate reduction, sulfate => H2S	COMPLETE	Bacteria	Proteobacteria	Gammaproteobacteria	Pseudomonadales	Pseudomonadaceae	Pseudomonas	Pseudomonas lundensis	0	0	0	0	0	0	0	0	0	0	0	0	0	0	0	0	0	0	0	0	0	0	0	0	0	0	0	0	0	0	0	0	0	0	0	0	0	0
01afH2_28	Acetobacter pasteurianus 01afH2_28	M00176	Assimilatory sulfate reduction, sulfate => H2S	1 BLOCK MISSING	Bacteria	Proteobacteria	Alphaproteobacteria	Rhodospirillales	Acetobacteraceae	Acetobacter	Acetobacter pasteurianus	0	0	0	0	0	0	0	0	0	0	0	0	0	0	0	0	0	0	0	0	0	0	0	0	0	0	0	0	0	0	0	0	0	0	0	0	0	0
01afH2_3	Phycisphaerae sp. 01afH2_3	M00531	Assimilatory nitrate reduction, nitrate => ammonia	COMPLETE	Bacteria	Planctomycetes	Phycisphaerae					0	0	0	0	0	0	0	0	0	0	0	0	0	0	0	0	0	0	0	0	0	0	0	0	0	0	0	0	0	0	0	0	0	0	0	0	0	0
01afH2_3	Phycisphaerae sp. 01afH2_3	M00176	Assimilatory sulfate reduction, sulfate => H2S	1 BLOCK MISSING	Bacteria	Planctomycetes	Phycisphaerae					0	0	0	0	0	0	0	0	0	0	0	0	0	0	0	0	0	0	0	0	0	0	0	0	0	0	0	0	0	0	0	0	0	0	0	0	0	0
01afH2_33	Tepidanaerobacter acetatoxydans 01afH2_33	M00618	Acetogen	1 BLOCK MISSING	Bacteria	Firmicutes	Clostridia	Thermosediminibacterales	Tepidanaerobacteraceae	Tepidanaerobacter	Tepidanaerobacter acetatoxydans	0	0	0	0	0	0	0	0	0	0	0	0	0	0	0	0	0	0	0	0	0	0	0	0	0	0	0	0	0	0	0	0	0	0	0	0	0	0
01afH2_33	Tepidanaerobacter acetatoxydans 01afH2_33	M00377	Reductive acetyl-CoA pathway (Wood-Ljungdahl pathway)	1 BLOCK MISSING	Bacteria	Firmicutes	Clostridia	Thermosediminibacterales	Tepidanaerobacteraceae	Tepidanaerobacter	Tepidanaerobacter acetatoxydans	0	0	0	0	0	0	0	0	0	0	0	0	0	0	0	0	0	0	0	0	0	0	0	0	0	0	0	0	0	0	0	0	0	0	0	0	0	0
01afH2_34	Clostridium sp. 01afH2_34	M00531	Assimilatory nitrate reduction, nitrate => ammonia	COMPLETE	Bacteria	Firmicutes	Clostridia	Clostridiales	Clostridiaceae	Clostridium		0	0	0	0	0	0	0	0	0	0	0	0	0	0	0	0	0	0	0	0	0	0	0	0	0	0	0	0	0	0	0	0	0	0	0	0	0	0
01afH2_34	Clostridium sp. 01afH2_34	M00615	Nitrate_assimilation	1 BLOCK MISSING	Bacteria	Firmicutes	Clostridia	Clostridiales	Clostridiaceae	Clostridium		0	0	0	0	0	0	0	0	0	0	0	0	0	0	0	0	0	0	0	0	0	0	0	0	0	0	0	0	0	0	0	0	0	0	0	0	0	0
01afH2_34	Clostridium sp. 01afH2_34	M00618	Acetogen	COMPLETE	Bacteria	Firmicutes	Clostridia	Clostridiales	Clostridiaceae	Clostridium		0	0	0	0	0	0	0	0	0	0	0	0	0	0	0	0	0	0	0	0	0	0	0	0	0	0	0	0	0	0	0	0	0	0	0	0	0	0
01afH2_34	Clostridium sp. 01afH2_34	M00377	Reductive acetyl-CoA pathway (Wood-Ljungdahl pathway)	COMPLETE	Bacteria	Firmicutes	Clostridia	Clostridiales	Clostridiaceae	Clostridium		0	0	0	0	0	0	0	0	0	0	0	0	0	0	0	0	0	0	0	0	0	0	0	0	0	0	0	0	0	0	0	0	0	0	0	0	0	0
01afH2_42	Pseudomonas sp. 01afH2_42	M00087	beta-Oxidation	COMPLETE	Bacteria	Proteobacteria	Gammaproteobacteria	Pseudomonadales	Pseudomonadaceae	Pseudomonas		0	0	0	0	0	0	0	0	0	0	0	0	0	0	0	0	0	0	0	0	0	0	0	0	0	0	0	0	0	0	0	0	0	0	0	0	0	0
01afH2_42	Pseudomonas sp. 01afH2_42	M00615	Nitrate_assimilation	1 BLOCK MISSING	Bacteria	Proteobacteria	Gammaproteobacteria	Pseudomonadales	Pseudomonadaceae	Pseudomonas		0	0	0	0	0	0	0	0	0	0	0	0	0	0	0	0	0	0	0	0	0	0	0	0	0	0	0	0	0	0	0	0	0	0	0	0	0	0
01afH2_42	Pseudomonas sp. 01afH2_42	M00531	Assimilatory nitrate reduction, nitrate => ammonia	COMPLETE	Bacteria	Proteobacteria	Gammaproteobacteria	Pseudomonadales	Pseudomonadaceae	Pseudomonas		0	0	0	0	0	0	0	0	0	0	0	0	0	0	0	0	0	0	0	0	0	0	0	0	0	0	0	0	0	0	0	0	0	0	0	0	0	0
01afH2_42	Pseudomonas sp. 01afH2_42	M00530	Dissimilatory nitrate reduction, nitrate => ammonia	1 BLOCK MISSING	Bacteria	Proteobacteria	Gammaproteobacteria	Pseudomonadales	Pseudomonadaceae	Pseudomonas		0	0	0	0	0	0	0	0	0	0	0	0	0	0	0	0	0	0	0	0	0	0	0	0	0	0	0	0	0	0	0	0	0	0	0	0	0	0
01afH2_42	Pseudomonas sp. 01afH2_42	M00176	Assimilatory sulfate reduction, sulfate => H2S	COMPLETE	Bacteria	Proteobacteria	Gammaproteobacteria	Pseudomonadales	Pseudomonadaceae	Pseudomonas		0	0	0	0	0	0	0	0	0	0	0	0	0	0	0	0	0	0	0	0	0	0	0	0	0	0	0	0	0	0	0	0	0	0	0	0	0	0
01afH2_43	Serratia liquefaciens 01afH2_43	M00087	beta-Oxidation	COMPLETE	Bacteria	Proteobacteria	Gammaproteobacteria	Enterobacterales	Yersiniaceae	Serratia		0	0	0	0	0	0	0	0	0	0	0	0	0	0	0	0	0	0	0	0	0	0	0	0	0	0	0	0	0	0	0	0	0	0	0	0	0	0
01afH2_43	Serratia liquefaciens 01afH2_43	M00530	Dissimilatory nitrate reduction, nitrate => ammonia	COMPLETE	Bacteria	Proteobacteria	Gammaproteobacteria	Enterobacterales	Yersiniaceae	Serratia	Serratia liquefaciens	0	0	0	0	0	0	0	0	0	0	0	0	0	0	0	0	0	0	0	0	0	0	0	0	0	0	0	0	0	0	0	0	0	0	0	0	0	0
01afH2_43	Serratia liquefaciens 01afH2_43	M00176	Assimilatory sulfate reduction, sulfate => H2S	COMPLETE	Bacteria	Proteobacteria	Gammaproteobacteria	Enterobacterales	Yersiniaceae	Serratia	Serratia liquefaciens	0	0	0	0	0	0	0	0	0	0	0	0	0	0	0	0	0	0	0	0	0	0	0	0	0	0	0	0	0	0	0	0	0	0	0	0	0	0
01afH2_43	Serratia liquefaciens 01afH2_43	M00531	Assimilatory nitrate reduction, nitrate => ammonia	1 BLOCK MISSING	Bacteria	Proteobacteria	Gammaproteobacteria	Enterobacterales	Yersiniaceae	Serratia	Serratia liquefaciens	0	0	0	0	0	0	0	0	0	0	0	0	0	0	0	0	0	0	0	0	0	0	0	0	0	0	0	0	0	0	0	0	0	0	0	0	0	0
01afH2_7	Anaerolinea sp. 01afH2_7	M00530	Dissimilatory nitrate reduction, nitrate => ammonia	1 BLOCK MISSING	Bacteria	Chloroflexi	Anaerolineae	Anaerolineales	Anaerolineaceae	Anaerolinea		0	0	0	0	0	0	0	0	0	0	0	0	0	0	0	0	0	0	0	0	0	0	0	0	0	0	0	0	0	0	0	0	0	0	0	0	0	0
02xzSI_19	Hungateiclostridium thermocellum 02xzSI_19	M00176	Assimilatory sulfate reduction, sulfate => H2S	1 BLOCK MISSING	Bacteria	Firmicutes	Clostridia	Clostridiales	Hungateiclostridiaceae	Hungateiclostridium	Hungateiclostridium thermocellum	0	0	0	0	0	0	0	0	0	0	0	0	0	0	0	0	0	0	0	0	0	0	0	0	0	0	0	0	0	0	0	0	0	0	0	0	0	0
02xzSI_42	Porphyromonadaceae sp. 02xzSI_42	M00530	Dissimilatory nitrate reduction, nitrate => ammonia	1 BLOCK MISSING	Bacteria	Bacteroidetes	Bacteroidia	Bacteroidales	Porphyromonadaceae			0	0	0	0	0	0	0	0	0	0	0	0.0220862	0	0	0	0	0	0	0	0	0	0	0	0	0	0	0	0	0	0	0	0	0	0	0	0	0	0
02xzSI_46	Clostridiaceae sp. 02xzSI_46	M00176	Assimilatory sulfate reduction, sulfate => H2S	1 BLOCK MISSING	Bacteria	Firmicutes	Clostridia	Clostridiales	Clostridiaceae			0	0	0	0	0	0	0	0	0	0	0	0	0	0	0	0	0	0	0	0	0	0	0	0	0	0	0	0	0	0	0	0	0	0	0	0	0	0
02xzSI_62	Gammaproteobacteria sp. 02xzSI_62	M00176	Assimilatory sulfate reduction, sulfate => H2S	COMPLETE	Bacteria	Proteobacteria	Gammaproteobacteria					0	0	0	0	0	0	0	0	0	0	0	0	0	0	0	0	0	0	0	0	0	0	0	0	0	0	0	0	0	0	0	0	0	0	0	0	0	0
02xzSI_62	Gammaproteobacteria sp. 02xzSI_62	M00087	beta-Oxidation	COMPLETE	Bacteria	Proteobacteria	Gammaproteobacteria					0	0	0	0	0	0	0	0	0	0	0	0	0	0	0	0	0	0	0	0	0	0	0	0	0	0	0	0	0	0	0	0	0	0	0	0	0	0
02xzSI_62	Gammaproteobacteria sp. 02xzSI_62	M00529	Denitrification, nitrate => nitrogen	1 BLOCK MISSING	Bacteria	Proteobacteria	Gammaproteobacteria					0	0	0	0	0	0	0	0	0	0	0	0	0	0	0	0	0	0	0	0	0	0	0	0	0	0	0	0	0	0	0	0	0	0	0	0	0	0
02xzSI_68	Wolinella succinogenes 02xzSI_68	M00530	Dissimilatory nitrate reduction, nitrate => ammonia	COMPLETE	Bacteria	Proteobacteria	Epsilonproteobacteria	Campylobacterales	Helicobacteraceae	Wolinella	Wolinella succinogenes	0	0	0	0	0	0	0	0	0	0	0	0	0	0	0	0	0	0	0	0	0	0	0	0	0	0	0	0	0	0	0	0	0	0	0	0	0	0
02xzSI_68	Wolinella succinogenes 02xzSI_68	M00176	Assimilatory sulfate reduction, sulfate => H2S	COMPLETE	Bacteria	Proteobacteria	Epsilonproteobacteria	Campylobacterales	Helicobacteraceae	Wolinella	Wolinella succinogenes	0	0	0	0	0	0	0	0	0	0	0	0	0	0	0	0	0	0	0	0	0	0	0	0	0	0	0	0	0	0	0	0	0	0	0	0	0	0
02xzSI_72	Syntrophomonadaceae sp. 02xzSI_72	M00087	beta-Oxidation	1 BLOCK MISSING	Bacteria	Firmicutes	Clostridia	Clostridiales	Syntrophomonadaceae			0	0	0	0	0	0	0.0230086	0.0225286	0.0217329	0.0312652	0	0	0	0	0	0	0	0	0	0	0	0	0	0	0	0	0	0	0	0	0	0	0	0	0	0	0	0
02xzSI_83	Firmicutes sp. 02xzSI_83	M00087	beta-Oxidation	1 BLOCK MISSING	Bacteria	Firmicutes						0	0	0	0	0	0	0	0	0	0	0	0	0	0	0	0	0	0	0	0.0414952	0.167484	0	0	0	0	0	0	0	0	0	0	0	0	0	0	0	0	0
02xzSI_83	Firmicutes sp. 02xzSI_83	M00176	Assimilatory sulfate reduction, sulfate => H2S	1 BLOCK MISSING	Bacteria	Firmicutes						0	0	0	0	0	0	0	0	0	0	0	0	0	0	0	0	0	0	0	0.0414952	0.167484	0	0	0	0	0	0	0	0	0	0	0	0	0	0	0	0	0
04akNA_105	Bacillus sp. 04akNA_105	M00176	Assimilatory sulfate reduction, sulfate => H2S	1 BLOCK MISSING	Bacteria	Firmicutes	Bacilli	Bacillales	Bacillaceae	Bacillus		0	0	0	0	0	0	1.6921	0	0.281095	0	0.571579	0	0	0	0	0	0	0	0	0	0	0	0	0	0	0	0	0	0	0	0	0	0	0	0	0	0	0
04akNA_105	Bacillus sp. 04akNA_105	M00087	beta-Oxidation	COMPLETE	Bacteria	Firmicutes	Bacilli	Bacillales	Bacillaceae	Bacillus		0	0	0	0	0	0	1.6921	0	0.281095	0	0.571579	0	0	0	0	0	0	0	0	0	0	0	0	0	0	0	0	0	0	0	0	0	0	0	0	0	0	0
04akNA_105	Bacillus sp. 04akNA_105	M00529	Denitrification, nitrate => nitrogen	1 BLOCK MISSING	Bacteria	Firmicutes	Bacilli	Bacillales	Bacillaceae	Bacillus		0	0	0	0	0	0	1.6921	0	0.281095	0	0.571579	0	0	0	0	0	0	0	0	0	0	0	0	0	0	0	0	0	0	0	0	0	0	0	0	0	0	0
04akNA_105	Bacillus sp. 04akNA_105	M00531	Assimilatory nitrate reduction, nitrate => ammonia	1 BLOCK MISSING	Bacteria	Firmicutes	Bacilli	Bacillales	Bacillaceae	Bacillus		0	0	0	0	0	0	1.6921	0	0.281095	0	0.571579	0	0	0	0	0	0	0	0	0	0	0	0	0	0	0	0	0	0	0	0	0	0	0	0	0	0	0
04akNA_105	Bacillus sp. 04akNA_105	M00530	Dissimilatory nitrate reduction, nitrate => ammonia	1 BLOCK MISSING	Bacteria	Firmicutes	Bacilli	Bacillales	Bacillaceae	Bacillus		0	0	0	0	0	0	1.6921	0	0.281095	0	0.571579	0	0	0	0	0	0	0	0	0	0	0	0	0	0	0	0	0	0	0	0	0	0	0	0	0	0	0
04akNA_110	Bacillales sp. 04akNA_110	M00087	beta-Oxidation	COMPLETE	Bacteria	Firmicutes	Bacilli	Bacillales				0	0	0	0	0	0	0.876396	0	0	0	0	0	0	0	0	0	0	0	0	0	0	0	0	0	0	0	0	0	0	0	0	0	0	0	0	0	0	0
04akNA_110	Bacillales sp. 04akNA_110	M00176	Assimilatory sulfate reduction, sulfate => H2S	1 BLOCK MISSING	Bacteria	Firmicutes	Bacilli	Bacillales				0	0	0	0	0	0	0.876396	0	0	0	0	0	0	0	0	0	0	0	0	0	0	0	0	0	0	0	0	0	0	0	0	0	0	0	0	0	0	0
04akNA_112	Syntrophomonadaceae sp. 04akNA_112	M00377	Reductive acetyl-CoA pathway (Wood-Ljungdahl pathway)	COMPLETE	Bacteria	Firmicutes	Clostridia	Clostridiales	Syntrophomonadaceae			0	0	0	0	0	0	0	0	0.169661	0.090644	1.57927	0.159691	0	0	0	0	0	0	0	0	0	0	0	0	0	0	0	0	0	0	0	0	0	0	0	0	0	0
04akNA_112	Syntrophomonadaceae sp. 04akNA_112	M00618	Acetogen	COMPLETE	Bacteria	Firmicutes	Clostridia	Clostridiales	Syntrophomonadaceae			0	0	0	0	0	0	0	0	0.169661	0.090644	1.57927	0.159691	0	0	0	0	0	0	0	0	0	0	0	0	0	0	0	0	0	0	0	0	0	0	0	0	0	0
04akNA_115	Syntrophomonadaceae sp. 04akNA_115	M00530	Dissimilatory nitrate reduction, nitrate => ammonia	1 BLOCK MISSING	Bacteria	Firmicutes	Clostridia	Clostridiales	Syntrophomonadaceae			0	0	0	0	0	0	0.168222	0.809199	0.134521	0.314766	0	0	0	0	0	0	0	0	0	0.995039	1.88641	2.91611	0.479705	4.20723	1.32843	0	0	0	0	0	0	0	0	0	0.0391027	0	0.129682	0.0218568
04akNA_119	Clostridiales sp. 04akNA_119	M00176	Assimilatory sulfate reduction, sulfate => H2S	1 BLOCK MISSING	Bacteria	Firmicutes	Clostridia	Clostridiales				0	0	0	0	0	0	0.475906	0.155068	0.908087	0.130616	0.296203	0.1134	0	0	0	0	0	0	0	0	0	0	0	0	0	0	0	0	0	0	0	0	0	0	0	0	0	0
04akNA_125	Paracoccus solventivorans 04akNA_125	M00176	Assimilatory sulfate reduction, sulfate => H2S	1 BLOCK MISSING	Bacteria	Proteobacteria	Alphaproteobacteria	Rhodobacterales	Rhodobacteraceae	Paracoccus	Paracoccus solventivorans	0.0274349	0.0574391	0.0347078	0.0534514	0.0147197	0	0.183999	0	0.0906393	0	0	0	0	0	0	0	0	0	0	0	0	0	0	0	0	0.149896	0.100955	0.118713	0.128131	0.0736676	0	0	0	0	0	0.0291591	0	0
04akNA_125	Paracoccus solventivorans 04akNA_125	M00530	Dissimilatory nitrate reduction, nitrate => ammonia	1 BLOCK MISSING	Bacteria	Proteobacteria	Alphaproteobacteria	Rhodobacterales	Rhodobacteraceae	Paracoccus	Paracoccus solventivorans	0.0274349	0.0574391	0.0347078	0.0534514	0.0147197	0	0.183999	0	0.0906393	0	0	0	0	0	0	0	0	0	0	0	0	0	0	0	0	0.149896	0.100955	0.118713	0.128131	0.0736676	0	0	0	0	0	0.0291591	0	0
04akNA_125	Paracoccus solventivorans 04akNA_125	M00087	beta-Oxidation	COMPLETE	Bacteria	Proteobacteria	Alphaproteobacteria	Rhodobacterales	Rhodobacteraceae	Paracoccus		0.0274349	0.0574391	0.0347078	0.0534514	0.0147197	0	0.183999	0	0.0906393	0	0	0	0	0	0	0	0	0	0	0	0	0	0	0	0	0.149896	0.100955	0.118713	0.128131	0.0736676	0	0	0	0	0	0.0291591	0	0
04akNA_125	Paracoccus solventivorans 04akNA_125	M00529	Denitrification, nitrate => nitrogen	COMPLETE	Bacteria	Proteobacteria	Alphaproteobacteria	Rhodobacterales	Rhodobacteraceae	Paracoccus	Paracoccus solventivorans	0.0274349	0.0574391	0.0347078	0.0534514	0.0147197	0	0.183999	0	0.0906393	0	0	0	0	0	0	0	0	0	0	0	0	0	0	0	0	0.149896	0.100955	0.118713	0.128131	0.0736676	0	0	0	0	0	0.0291591	0	0
04akNA_127	Desulfotomaculum sp. 04akNA_127	M00596	Dissimilatory sulfate reduction, sulfate => H2S	COMPLETE	Bacteria	Firmicutes	Clostridia	Clostridiales	Peptococcaceae	Desulfotomaculum		0	0	0	0	0	0	0	0	0	0	0.587477	0	0	0	0	0	0	0	0	0	0	0	0	0	0	0	0	0	0	0	0	0	0	0	0	0	0	0
04akNA_127	Desulfotomaculum sp. 04akNA_127	M00530	Dissimilatory nitrate reduction, nitrate => ammonia	1 BLOCK MISSING	Bacteria	Firmicutes	Clostridia	Clostridiales	Peptococcaceae	Desulfotomaculum		0	0	0	0	0	0	0	0	0	0	0.587477	0	0	0	0	0	0	0	0	0	0	0	0	0	0	0	0	0	0	0	0	0	0	0	0	0	0	0
04akNA_127	Desulfotomaculum sp. 04akNA_127	M00377	Reductive acetyl-CoA pathway (Wood-Ljungdahl pathway)	COMPLETE	Bacteria	Firmicutes	Clostridia	Clostridiales	Peptococcaceae	Desulfotomaculum		0	0	0	0	0	0	0	0	0	0	0.587477	0	0	0	0	0	0	0	0	0	0	0	0	0	0	0	0	0	0	0	0	0	0	0	0	0	0	0
04akNA_131	Thermodesulfovibrio thiophilus 04akNA_131	M00596	Dissimilatory sulfate reduction, sulfate => H2S	COMPLETE	Bacteria	Nitrospirae	Nitrospira	Nitrospirales	Nitrospiraceae	Thermodesulfovibrio	Thermodesulfovibrio thiophilus	0	0	0	0	0	0	0.0404084	0.211757	0.183043	0.282537	0.695596	0.203727	0	0	0	0	0	0	0	0	0	0	0	0	0	0	0	0	0	0	0	0	0	0	0	0	0	0
04akNA_132	Firmicutes sp. 04akNA_132	M00596	Dissimilatory sulfate reduction, sulfate => H2S	1 BLOCK MISSING	Bacteria	Firmicutes						0	0	0	0	0	0	0.0506356	0.019459	0	0	0	0	0	0	0	0	0	0	0	0	0	0	0	0	0	0	0	0	0	0	0	0	0	0	0	0	0	0
04akNA_132	Firmicutes sp. 04akNA_132	M00377	Reductive acetyl-CoA pathway (Wood-Ljungdahl pathway)	COMPLETE	Bacteria	Firmicutes						0	0	0	0	0	0	0.0506356	0.019459	0	0	0	0	0	0	0	0	0	0	0	0	0	0	0	0	0	0	0	0	0	0	0	0	0	0	0	0	0	0
04akNA_17	Clostridia sp. 04akNA_17	M00531	Assimilatory nitrate reduction, nitrate => ammonia	1 BLOCK MISSING	Bacteria	Firmicutes	Clostridia					0	0	0	0	0	0	0.0619257	0.0170803	0	0	0	0	0	0	0	0	0	0	0	0	0	0	0	0.631693	0	0	0	0	0	0	0	0	0	0	0	0	0	0
04akNA_17	Clostridia sp. 04akNA_17	M00530	Dissimilatory nitrate reduction, nitrate => ammonia	1 BLOCK MISSING	Bacteria	Firmicutes	Clostridia					0	0	0	0	0	0	0.0619257	0.0170803	0	0	0	0	0	0	0	0	0	0	0	0	0	0	0	0.631693	0	0	0	0	0	0	0	0	0	0	0	0	0	0
04akNA_17	Clostridia sp. 04akNA_17	M00377	Reductive acetyl-CoA pathway (Wood-Ljungdahl pathway)	COMPLETE	Bacteria	Firmicutes	Clostridia					0	0	0	0	0	0	0.0619257	0.0170803	0	0	0	0	0	0	0	0	0	0	0	0	0	0	0	0.631693	0	0	0	0	0	0	0	0	0	0	0	0	0	0
04akNA_17	Clostridia sp. 04akNA_17	M00618	Acetogen	COMPLETE	Bacteria	Firmicutes	Clostridia					0	0	0	0	0	0	0.0619257	0.0170803	0	0	0	0	0	0	0	0	0	0	0	0	0	0	0	0.631693	0	0	0	0	0	0	0	0	0	0	0	0	0	0
04akNA_31	Thermoanaerobacterales sp. 04akNA_31	M00618	Acetogen	1 BLOCK MISSING	Bacteria	Firmicutes	Clostridia	Thermoanaerobacterales				0	0	0	0	0	0	0.216587	0.0570023	0.225072	0.0451333	4.30313	0.0569554	0	0	0	0	0	0	0	0	0	0	0	0	0	0	0	0	0	0	0	0	0	0	0	0	0	0
04akNA_31	Thermoanaerobacterales sp. 04akNA_31	M00377	Reductive acetyl-CoA pathway (Wood-Ljungdahl pathway)	1 BLOCK MISSING	Bacteria	Firmicutes	Clostridia	Thermoanaerobacterales				0	0	0	0	0	0	0.216587	0.0570023	0.225072	0.0451333	4.30313	0.0569554	0	0	0	0	0	0	0	0	0	0	0	0	0	0	0	0	0	0	0	0	0	0	0	0	0	0
04akNA_44	Thermoanaerobacterium sp. 04akNA_44	M00176	Assimilatory sulfate reduction, sulfate => H2S	1 BLOCK MISSING	Bacteria	Firmicutes	Clostridia	Thermoanaerobacterales		Thermoanaerobacterium		0	0	0	0	0	0	0	0	0	0	8.03101	0.814841	0	0	0	0	0	0	0	0	0	0	0	0	0	0	0	0	0	0	0	0	0	0	0	0	0	0
04akNA_45	Petrimonas sp. 04akNA_45	M00530	Dissimilatory nitrate reduction, nitrate => ammonia	COMPLETE	Bacteria	Bacteroidetes	Bacteroidia	Bacteroidales	Dysgonomonadaceae	Petrimonas		0	0	0	0	0	0	0.29829	0	0.711577	0	0	0	0	0	0	0	0	0	0	0	0	0	0	0	0	0	0	0	0	0	0	0	0	0	0	0	0	0
04akNA_46	Tepidanaerobacter syntrophicus 04akNA_46	M00377	Reductive acetyl-CoA pathway (Wood-Ljungdahl pathway)	1 BLOCK MISSING	Bacteria	Firmicutes	Clostridia	Thermosediminibacterales	Tepidanaerobacteraceae	Tepidanaerobacter	Tepidanaerobacter syntrophicus	0	0	0	0	0	0	0.0851315	0.0389475	0.169154	0.104247	0.0559043	0.0480157	0	0	0	0	0	0	0	0	0	0	0	0	0	0	0	0	0	0	0	0	0	0	0	0	0	0
04akNA_46	Tepidanaerobacter syntrophicus 04akNA_46	M00618	Acetogen	1 BLOCK MISSING	Bacteria	Firmicutes	Clostridia	Thermosediminibacterales	Tepidanaerobacteraceae	Tepidanaerobacter	Tepidanaerobacter syntrophicus	0	0	0	0	0	0	0.0851315	0.0389475	0.169154	0.104247	0.0559043	0.0480157	0	0	0	0	0	0	0	0	0	0	0	0	0	0	0	0	0	0	0	0	0	0	0	0	0	0
04akNA_48	Clostridia sp. 04akNA_48	M00377	Reductive acetyl-CoA pathway (Wood-Ljungdahl pathway)	COMPLETE	Bacteria	Firmicutes	Clostridia					0	0	0	0	0	0	0.0518564	0	0	0.0218757	0.0190598	0.0774384	0	0	0	0	0	0	0	0	0	0	0	0	0	0	0	0	0	0	0	0	0	0	0	0	0	0
04akNA_52	Pseudomonas aeruginosa 04akNA_52	M00529	Denitrification, nitrate => nitrogen	COMPLETE	Bacteria	Proteobacteria	Gammaproteobacteria	Pseudomonadales	Pseudomonadaceae	Pseudomonas	Pseudomonas aeruginosa	0	0	0	0	0	0	0.246618	0	0.0675148	0	0	0	0.109847	0.122614	0	0	0	0	0	0	0	0	0	0	0	0	0	0	0	0	0	0	0	0	0	0	0	0
04akNA_52	Pseudomonas aeruginosa 04akNA_52	M00176	Assimilatory sulfate reduction, sulfate => H2S	COMPLETE	Bacteria	Proteobacteria	Gammaproteobacteria	Pseudomonadales	Pseudomonadaceae	Pseudomonas	Pseudomonas aeruginosa	0	0	0	0	0	0	0.246618	0	0.0675148	0	0	0	0.109847	0.122614	0	0	0	0	0	0	0	0	0	0	0	0	0	0	0	0	0	0	0	0	0	0	0	0
04akNA_52	Pseudomonas aeruginosa 04akNA_52	M00530	Dissimilatory nitrate reduction, nitrate => ammonia	COMPLETE	Bacteria	Proteobacteria	Gammaproteobacteria	Pseudomonadales	Pseudomonadaceae	Pseudomonas	Pseudomonas aeruginosa	0	0	0	0	0	0	0.246618	0	0.0675148	0	0	0	0.109847	0.122614	0	0	0	0	0	0	0	0	0	0	0	0	0	0	0	0	0	0	0	0	0	0	0	0
04akNA_52	Pseudomonas aeruginosa 04akNA_52	M00087	beta-Oxidation	COMPLETE	Bacteria	Proteobacteria	Gammaproteobacteria	Pseudomonadales	Pseudomonadaceae	Pseudomonas		0	0	0	0	0	0	0.246618	0	0.0675148	0	0	0	0.109847	0.122614	0	0	0	0	0	0	0	0	0	0	0	0	0	0	0	0	0	0	0	0	0	0	0	0
04akNA_52	Pseudomonas aeruginosa 04akNA_52	M00531	Assimilatory nitrate reduction, nitrate => ammonia	1 BLOCK MISSING	Bacteria	Proteobacteria	Gammaproteobacteria	Pseudomonadales	Pseudomonadaceae	Pseudomonas	Pseudomonas aeruginosa	0	0	0	0	0	0	0.246618	0	0.0675148	0	0	0	0.109847	0.122614	0	0	0	0	0	0	0	0	0	0	0	0	0	0	0	0	0	0	0	0	0	0	0	0
04akNA_62	Candidatus Carbobacillus altaicus 04akNA_62	M00087	beta-Oxidation	COMPLETE	Bacteria	Firmicutes	Bacilli	Bacillales		Candidatus Carbobacillus		0	0	0	0	0	0	0.0528581	0	0.0164787	0	0	0	0	0	0	0	0	0	0	0	0	0	0	0	0	0	0	0	0	0	0	0	0	0	0	0	0	0
04akNA_66	Ochrobactrum sp. 04akNA_66	M00176	Assimilatory sulfate reduction, sulfate => H2S	COMPLETE	Bacteria	Proteobacteria	Alphaproteobacteria	Rhizobiales	Brucellaceae	Ochrobactrum		0	0	0	0	0	0	0.0236559	0	0.098626	0	0	0	0	0	0	0	0	0	0	0	0	0	0	0	0	0	0	0	0	0	0	0	0	0	0	0	0	0
04akNA_66	Ochrobactrum sp. 04akNA_66	M00087	beta-Oxidation	COMPLETE	Bacteria	Proteobacteria	Alphaproteobacteria	Rhizobiales	Brucellaceae	Ochrobactrum		0	0	0	0	0	0	0.0236559	0	0.098626	0	0	0	0	0	0	0	0	0	0	0	0	0	0	0	0	0	0	0	0	0	0	0	0	0	0	0	0	0
04akNA_66	Ochrobactrum sp. 04akNA_66	M00531	Assimilatory nitrate reduction, nitrate => ammonia	1 BLOCK MISSING	Bacteria	Proteobacteria	Alphaproteobacteria	Rhizobiales	Brucellaceae	Ochrobactrum		0	0	0	0	0	0	0.0236559	0	0.098626	0	0	0	0	0	0	0	0	0	0	0	0	0	0	0	0	0	0	0	0	0	0	0	0	0	0	0	0	0
04akNA_66	Ochrobactrum sp. 04akNA_66	M00087	beta-Oxidation	COMPLETE	Bacteria	Proteobacteria	Alphaproteobacteria	Rhizobiales	Brucellaceae	Ochrobactrum		0	0	0	0	0	0	0.0236559	0	0.098626	0	0	0	0	0	0	0	0	0	0	0	0	0	0	0	0	0	0	0	0	0	0	0	0	0	0	0	0	0
04akNA_66	Ochrobactrum sp. 04akNA_66	M00531	Assimilatory nitrate reduction, nitrate => ammonia	1 BLOCK MISSING	Bacteria	Proteobacteria	Alphaproteobacteria	Rhizobiales	Brucellaceae	Ochrobactrum		0	0	0	0	0	0	0.0236559	0	0.098626	0	0	0	0	0	0	0	0	0	0	0	0	0	0	0	0	0	0	0	0	0	0	0	0	0	0	0	0	0
04akNA_66	Ochrobactrum sp. 04akNA_66	M00176	Assimilatory sulfate reduction, sulfate => H2S	COMPLETE	Bacteria	Proteobacteria	Alphaproteobacteria	Rhizobiales	Brucellaceae	Ochrobactrum		0	0	0	0	0	0	0.0236559	0	0.098626	0	0	0	0	0	0	0	0	0	0	0	0	0	0	0	0	0	0	0	0	0	0	0	0	0	0	0	0	0
04akNA_79	Firmicutes sp. 04akNA_79	M00530	Dissimilatory nitrate reduction, nitrate => ammonia	1 BLOCK MISSING	Bacteria	Firmicutes						0	0	0	0	0	0	0.0567767	0	0	0	0	0	0	0	0	0	0	0	0	0	0	0	0	0	0	0	0	0	0	0	0	0	0	0	0	0	0	0
04akNA_9	Kyrpidia spormannii 04akNA_9	M00176	Assimilatory sulfate reduction, sulfate => H2S	1 BLOCK MISSING	Bacteria	Firmicutes	Bacilli	Bacillales	Alicyclobacillaceae	Kyrpidia	Kyrpidia spormannii	0	0	0	0	0	0	0	0	0.0672341	0	0.0974409	0	0	0	0	0	0	0	0	0	0	0	0	0	0	0	0	0	0	0	0	0	0	0	0	0	0	0
04akNA_9	Kyrpidia spormannii 04akNA_9	M00531	Assimilatory nitrate reduction, nitrate => ammonia	1 BLOCK MISSING	Bacteria	Firmicutes	Bacilli	Bacillales	Alicyclobacillaceae	Kyrpidia	Kyrpidia spormannii	0	0	0	0	0	0	0	0	0.0672341	0	0.0974409	0	0	0	0	0	0	0	0	0	0	0	0	0	0	0	0	0	0	0	0	0	0	0	0	0	0	0
04akNA_9	Kyrpidia spormannii 04akNA_9	M00087	beta-Oxidation	1 BLOCK MISSING	Bacteria	Firmicutes	Bacilli	Bacillales	Alicyclobacillaceae	Kyrpidia		0	0	0	0	0	0	0	0	0.0672341	0	0.0974409	0	0	0	0	0	0	0	0	0	0	0	0	0	0	0	0	0	0	0	0	0	0	0	0	0	0	0
04akNA_97	Rhodocyclaceae sp. 04akNA_97	M00087	beta-Oxidation	COMPLETE	Bacteria	Proteobacteria	Betaproteobacteria	Rhodocyclales	Rhodocyclaceae			0	0	0	0	0	0	0.0212422	0	0.574149	0	0	0	0	0	0	0	0	0	0	0	0	0	0	0	0	0	0	0	0	0	0	0	0	0	0	0	0	0
04akNA_97	Rhodocyclaceae sp. 04akNA_97	M00529	Denitrification, nitrate => nitrogen	1 BLOCK MISSING	Bacteria	Proteobacteria	Betaproteobacteria	Rhodocyclales	Rhodocyclaceae			0	0	0	0	0	0	0.0212422	0	0.574149	0	0	0	0	0	0	0	0	0	0	0	0	0	0	0	0	0	0	0	0	0	0	0	0	0	0	0	0	0
05jafA_101	Gammaproteobacteria sp. 05jafA_101	M00529	Denitrification, nitrate => nitrogen	1 BLOCK MISSING	Bacteria	Proteobacteria	Gammaproteobacteria					0	0	0	0	0	0	0	0	0	0	0	0	0	0	0	0	0	0	0	0	0	0	0	0	0	0	0	0	0	0	0	0	0	0	0	0	0	0
05jafA_101	Gammaproteobacteria sp. 05jafA_101	M00176	Assimilatory sulfate reduction, sulfate => H2S	COMPLETE	Bacteria	Proteobacteria	Gammaproteobacteria					0	0	0	0	0	0	0	0	0	0	0	0	0	0	0	0	0	0	0	0	0	0	0	0	0	0	0	0	0	0	0	0	0	0	0	0	0	0
05jafA_101	Gammaproteobacteria sp. 05jafA_101	M00087	beta-Oxidation	COMPLETE	Bacteria	Proteobacteria	Gammaproteobacteria					0	0	0	0	0	0	0	0	0	0	0	0	0	0	0	0	0	0	0	0	0	0	0	0	0	0	0	0	0	0	0	0	0	0	0	0	0	0
05jafA_110	Alcaligenaceae sp. 05jafA_110	M00530	Dissimilatory nitrate reduction, nitrate => ammonia	1 BLOCK MISSING	Bacteria	Proteobacteria	Betaproteobacteria	Burkholderiales	Alcaligenaceae			0	0	0	0	0	0	0	0	0	0	0	0	0	0	0	0	0	0	0	0	0	0	0	0	0	0.0114018	0	0	0	0	0	0	0	0	0	0	0	0
05jafA_30	Petrimonas sp. 05jafA_30	M00530	Dissimilatory nitrate reduction, nitrate => ammonia	1 BLOCK MISSING	Bacteria	Bacteroidetes	Bacteroidia	Bacteroidales	Dysgonomonadaceae	Petrimonas		0	0	0	0	0	0	0	0	0	0	0	0	0	0	0	0	0	0	0	0	0	0	0	0	0	0.161105	0.225052	0.415823	0.277399	0.215819	0.178307	0.0540246	0.0860321	0.0509285	0	0	0	0
05jafA_47	Firmicutes sp. 05jafA_47	M00531	Assimilatory nitrate reduction, nitrate => ammonia	1 BLOCK MISSING	Bacteria	Firmicutes						0	0	0	0	0	0	0	0	0	0	0	0	0	0	0	0	0	0	0	0	0	0	0	0	0	0.0789566	0.0715401	0.0365065	0.0534223	0.0889351	0.114802	0.0994492	0.0739549	0.136654	0	0	0	0
05jafA_47	Firmicutes sp. 05jafA_47	M00176	Assimilatory sulfate reduction, sulfate => H2S	1 BLOCK MISSING	Bacteria	Firmicutes						0	0	0	0	0	0	0	0	0	0	0	0	0	0	0	0	0	0	0	0	0	0	0	0	0	0.0789566	0.0715401	0.0365065	0.0534223	0.0889351	0.114802	0.0994492	0.0739549	0.136654	0	0	0	0
05jafA_47	Firmicutes sp. 05jafA_47	M00531	Assimilatory nitrate reduction, nitrate => ammonia	1 BLOCK MISSING	Bacteria	Firmicutes						0	0	0	0	0	0	0	0	0	0	0	0	0	0	0	0	0	0	0	0	0	0	0	0	0	0.0789566	0.0715401	0.0365065	0.0534223	0.0889351	0.114802	0.0994492	0.0739549	0.136654	0	0	0	0
05jafA_47	Firmicutes sp. 05jafA_47	M00176	Assimilatory sulfate reduction, sulfate => H2S	1 BLOCK MISSING	Bacteria	Firmicutes						0	0	0	0	0	0	0	0	0	0	0	0	0	0	0	0	0	0	0	0	0	0	0	0	0	0.0789566	0.0715401	0.0365065	0.0534223	0.0889351	0.114802	0.0994492	0.0739549	0.136654	0	0	0	0
05jafA_52	Bacillales sp. 05jafA_52	M00087	beta-Oxidation	COMPLETE	Bacteria	Firmicutes	Bacilli	Bacillales				0	0	0	0	0	0	0	0	0	0	0	0	0	0	0	0	0	0	0	0	0	0	0	0	0	0.0291405	0	0	0	0	0	0	0	0	0	0	0	0
05jafA_73	Clostridium sp. 05jafA_73	M00176	Assimilatory sulfate reduction, sulfate => H2S	1 BLOCK MISSING	Bacteria	Firmicutes	Clostridia	Clostridiales	Clostridiaceae	Clostridium		0	0	0	0	0	0	0	0	0	0	0	0	0	0	0	0	0	0	0	0	0	0	0	0	0	0	0	0	0	0	0	0	0	0	0	0	0	0
05jafA_90	Clostridiales sp. 05jafA_90	M00531	Assimilatory nitrate reduction, nitrate => ammonia	1 BLOCK MISSING	Bacteria	Firmicutes	Clostridia	Clostridiales				0	0	0	0	0	0	0	0	0	0	0	0	0	0	0	0	0	0	0	0	0	0	0	0	0	0	0	0	0	0	0	0	0	0	0	0	0	0
05jafA_90	Clostridiales sp. 05jafA_90	M00087	beta-Oxidation	1 BLOCK MISSING	Bacteria	Firmicutes	Clostridia	Clostridiales				0	0	0	0	0	0	0	0	0	0	0	0	0	0	0	0	0	0	0	0	0	0	0	0	0	0	0	0	0	0	0	0	0	0	0	0	0	0
05jafA_90	Clostridiales sp. 05jafA_90	M00176	Assimilatory sulfate reduction, sulfate => H2S	COMPLETE	Bacteria	Firmicutes	Clostridia	Clostridiales				0	0	0	0	0	0	0	0	0	0	0	0	0	0	0	0	0	0	0	0	0	0	0	0	0	0	0	0	0	0	0	0	0	0	0	0	0	0
06rmzA_108	Xanthomonadaceae sp. 06rmzA_108	M00087	beta-Oxidation	COMPLETE	Bacteria	Proteobacteria	Gammaproteobacteria	Xanthomonadales	Xanthomonadaceae			0	0.0204229	0.0383787	0.0348665	0	0	0	0	0	0	0	0	0	0	0	0	0	0	0	0	0	0	0	0	0	0	0	0	0	0	0	0	0	0	0	0	0	0
06rmzA_108	Xanthomonadaceae sp. 06rmzA_108	M00530	Dissimilatory nitrate reduction, nitrate => ammonia	1 BLOCK MISSING	Bacteria	Proteobacteria	Gammaproteobacteria	Xanthomonadales	Xanthomonadaceae			0	0.0204229	0.0383787	0.0348665	0	0	0	0	0	0	0	0	0	0	0	0	0	0	0	0	0	0	0	0	0	0	0	0	0	0	0	0	0	0	0	0	0	0
06rmzA_108	Xanthomonadaceae sp. 06rmzA_108	M00531	Assimilatory nitrate reduction, nitrate => ammonia	1 BLOCK MISSING	Bacteria	Proteobacteria	Gammaproteobacteria	Xanthomonadales	Xanthomonadaceae			0	0.0204229	0.0383787	0.0348665	0	0	0	0	0	0	0	0	0	0	0	0	0	0	0	0	0	0	0	0	0	0	0	0	0	0	0	0	0	0	0	0	0	0
06rmzA_108	Xanthomonadaceae sp. 06rmzA_108	M00176	Assimilatory sulfate reduction, sulfate => H2S	COMPLETE	Bacteria	Proteobacteria	Gammaproteobacteria	Xanthomonadales	Xanthomonadaceae			0	0.0204229	0.0383787	0.0348665	0	0	0	0	0	0	0	0	0	0	0	0	0	0	0	0	0	0	0	0	0	0	0	0	0	0	0	0	0	0	0	0	0	0
06rmzA_109	Actinomycetales sp. 06rmzA_109	M00530	Dissimilatory nitrate reduction, nitrate => ammonia	COMPLETE	Bacteria	Actinobacteria	Actinobacteria	Actinomycetales				0.0263684	0.0514517	0.0937874	0.111324	0	0.0145419	0	0	0	0	0	0	0	0	0	0	0	0	0	0	0	0	0	0	0	0	0	0	0	0	0	0	0	0	0	0	0	0
06rmzA_109	Actinomycetales sp. 06rmzA_109	M00531	Assimilatory nitrate reduction, nitrate => ammonia	COMPLETE	Bacteria	Actinobacteria	Actinobacteria	Actinomycetales				0.0263684	0.0514517	0.0937874	0.111324	0	0.0145419	0	0	0	0	0	0	0	0	0	0	0	0	0	0	0	0	0	0	0	0	0	0	0	0	0	0	0	0	0	0	0	0
06rmzA_109	Actinomycetales sp. 06rmzA_109	M00176	Assimilatory sulfate reduction, sulfate => H2S	COMPLETE	Bacteria	Actinobacteria	Actinobacteria	Actinomycetales				0.0263684	0.0514517	0.0937874	0.111324	0	0.0145419	0	0	0	0	0	0	0	0	0	0	0	0	0	0	0	0	0	0	0	0	0	0	0	0	0	0	0	0	0	0	0	0
06rmzA_109	Actinomycetales sp. 06rmzA_109	M00176	Assimilatory sulfate reduction, sulfate => H2S	COMPLETE	Bacteria	Actinobacteria	Actinobacteria	Actinomycetales				0.0263684	0.0514517	0.0937874	0.111324	0	0.0145419	0	0	0	0	0	0	0	0	0	0	0	0	0	0	0	0	0	0	0	0	0	0	0	0	0	0	0	0	0	0	0	0
06rmzA_109	Actinomycetales sp. 06rmzA_109	M00531	Assimilatory nitrate reduction, nitrate => ammonia	COMPLETE	Bacteria	Actinobacteria	Actinobacteria	Actinomycetales				0.0263684	0.0514517	0.0937874	0.111324	0	0.0145419	0	0	0	0	0	0	0	0	0	0	0	0	0	0	0	0	0	0	0	0	0	0	0	0	0	0	0	0	0	0	0	0
06rmzA_109	Actinomycetales sp. 06rmzA_109	M00530	Dissimilatory nitrate reduction, nitrate => ammonia	COMPLETE	Bacteria	Actinobacteria	Actinobacteria	Actinomycetales				0.0263684	0.0514517	0.0937874	0.111324	0	0.0145419	0	0	0	0	0	0	0	0	0	0	0	0	0	0	0	0	0	0	0	0	0	0	0	0	0	0	0	0	0	0	0	0
06rmzA_109	Actinomycetales sp. 06rmzA_109	M00615	Nitrate_assimilation	1 BLOCK MISSING	Bacteria	Actinobacteria	Actinobacteria	Actinomycetales				0.0263684	0.0514517	0.0937874	0.111324	0	0.0145419	0	0	0	0	0	0	0	0	0	0	0	0	0	0	0	0	0	0	0	0	0	0	0	0	0	0	0	0	0	0	0	0
06rmzA_109	Actinomycetales sp. 06rmzA_109	M00615	Nitrate_assimilation	1 BLOCK MISSING	Bacteria	Actinobacteria	Actinobacteria	Actinomycetales				0.0263684	0.0514517	0.0937874	0.111324	0	0.0145419	0	0	0	0	0	0	0	0	0	0	0	0	0	0	0	0	0	0	0	0	0	0	0	0	0	0	0	0	0	0	0	0
06rmzA_121	Syntrophorhabdus sp. 06rmzA_121	M00377	Reductive acetyl-CoA pathway (Wood-Ljungdahl pathway)	COMPLETE	Bacteria	Proteobacteria	Deltaproteobacteria	Syntrophobacterales	Syntrophorhabdaceae	Syntrophorhabdus		0.139322	0.0960978	0.0743533	0.058857	0.0464978	0.0374652	0	0	0	0	0	0	0	0	0	0	0	0	0	0	0	0	0	0	0	0	0	0	0	0	0	0	0	0	0	0	0	0
06rmzA_123	Gaiellales sp. 06rmzA_123	M00377	Reductive acetyl-CoA pathway (Wood-Ljungdahl pathway)	COMPLETE	Bacteria	Actinobacteria	Rubrobacteria	Gaiellales				0.0828629	0.1645	0.0724358	0.118273	0.0259162	0.0240876	0	0	0	0	0	0	0	0	0	0	0	0	0	0	0	0	0	0	0	0	0	0	0	0	0	0	0	0	0	0	0	0
06rmzA_128	Actinobacteria sp. 06rmzA_128	M00531	Assimilatory nitrate reduction, nitrate => ammonia	1 BLOCK MISSING	Bacteria	Actinobacteria	Actinobacteria					0.0145436	0.025861	0.0225294	0.0363804	0	0	0	0	0	0	0	0	0	0	0	0	0	0	0	0	0	0	0	0	0	0	0	0	0	0	0.123346	0	0.0328288	0.0392649	0	0	0	0
06rmzA_140	Gammaproteobacteria sp. 06rmzA_140	M00530	Dissimilatory nitrate reduction, nitrate => ammonia	1 BLOCK MISSING	Bacteria	Proteobacteria	Gammaproteobacteria					0.0298657	0.0623121	0.0614558	0.100201	0.015559	0.0182953	0	0	0	0	0	0	0	0	0	0	0	0	0	0	0	0	0	0	0	0.318971	0.0525815	0.0402961	0.0802755	0.0743888	0.0165917	0	0	0.0167251	0	0	0	0
06rmzA_140	Gammaproteobacteria sp. 06rmzA_140	M00087	beta-Oxidation	COMPLETE	Bacteria	Proteobacteria	Gammaproteobacteria					0.0298657	0.0623121	0.0614558	0.100201	0.015559	0.0182953	0	0	0	0	0	0	0	0	0	0	0	0	0	0	0	0	0	0	0	0.318971	0.0525815	0.0402961	0.0802755	0.0743888	0.0165917	0	0	0.0167251	0	0	0	0
06rmzA_140	Gammaproteobacteria sp. 06rmzA_140	M00529	Denitrification, nitrate => nitrogen	COMPLETE	Bacteria	Proteobacteria	Gammaproteobacteria					0.0298657	0.0623121	0.0614558	0.100201	0.015559	0.0182953	0	0	0	0	0	0	0	0	0	0	0	0	0	0	0	0	0	0	0	0.318971	0.0525815	0.0402961	0.0802755	0.0743888	0.0165917	0	0	0.0167251	0	0	0	0
06rmzA_142	Ignavibacteria sp. 06rmzA_142	M00530	Dissimilatory nitrate reduction, nitrate => ammonia	1 BLOCK MISSING	Bacteria	Ignavibacteriae	Ignavibacteria					0	0	0	0	0	0.14634	0	0	0	0	0	0	0	0	0	0	0	0	0	0	0	0	0	0	0	0	0	0	0	0	0	0	0	0	0	0	0	0
06rmzA_144	Gemmatimonadetes sp. 06rmzA_144	M00087	beta-Oxidation	COMPLETE	Bacteria	Gemmatimonadetes						0	0.0206972	0.0286373	0.043633	0	0	0	0	0	0	0	0	0	0	0	0	0	0	0	0	0	0	0	0	0	0	0	0	0	0	0	0	0	0	0	0	0	0
06rmzA_144	Gemmatimonadetes sp. 06rmzA_144	M00530	Dissimilatory nitrate reduction, nitrate => ammonia	1 BLOCK MISSING	Bacteria	Gemmatimonadetes						0	0.0206972	0.0286373	0.043633	0	0	0	0	0	0	0	0	0	0	0	0	0	0	0	0	0	0	0	0	0	0	0	0	0	0	0	0	0	0	0	0	0	0
06rmzA_153	Syntrophomonadaceae sp. 06rmzA_153	M00530	Dissimilatory nitrate reduction, nitrate => ammonia	1 BLOCK MISSING	Bacteria	Firmicutes	Clostridia	Clostridiales	Syntrophomonadaceae			0	0	0	0	0.017091	0.0341366	0	0	0	0	0	0	0	0	0	0	0	0	0	0	0	0	0	0	0	0	0	0	0	0	0	0	0	0	0	0	0	0
06rmzA_153	Syntrophomonadaceae sp. 06rmzA_153	M00531	Assimilatory nitrate reduction, nitrate => ammonia	1 BLOCK MISSING	Bacteria	Firmicutes	Clostridia	Clostridiales	Syntrophomonadaceae			0	0	0	0	0.017091	0.0341366	0	0	0	0	0	0	0	0	0	0	0	0	0	0	0	0	0	0	0	0	0	0	0	0	0	0	0	0	0	0	0	0
06rmzA_159	Clostridiales sp. 06rmzA_159	M00618	Acetogen	1 BLOCK MISSING	Bacteria	Firmicutes	Clostridia	Clostridiales				0.0575337	0.0743818	0.128864	0.167395	0.0995118	0.177211	0	0	0	0	0	0	0	0	0	0	0	0	0	0	0	0	0	0	0	0	0	0	0	0	0	0	0	0	0	0	0	0
06rmzA_159	Clostridiales sp. 06rmzA_159	M00377	Reductive acetyl-CoA pathway (Wood-Ljungdahl pathway)	1 BLOCK MISSING	Bacteria	Firmicutes	Clostridia	Clostridiales				0.0575337	0.0743818	0.128864	0.167395	0.0995118	0.177211	0	0	0	0	0	0	0	0	0	0	0	0	0	0	0	0	0	0	0	0	0	0	0	0	0	0	0	0	0	0	0	0
06rmzA_16	Deinococcales sp. 06rmzA_16	M00087	beta-Oxidation	COMPLETE	Bacteria	Deinococcus-Thermus	Deinococci	Deinococcales				0.0677746	0.147979	0.142043	0.226049	0.0340245	0.0371488	0	0	0	0	0	0	0	0	0	0	0	0	0	0	0	0	0	0	0	0	0	0	0	0	0	0	0	0	0	0	0	0
06rmzA_161	Rhodococcus sp. 06rmzA_161	M00087	beta-Oxidation	COMPLETE	Bacteria	Actinobacteria	Actinobacteria	Corynebacteriales	Nocardiaceae	Rhodococcus		0.0171326	0.0348399	0.0169712	0.0276488	0	0	0	0	0	0	0	0	0	0	0	0	0	0	0	0	0	0	0	0	0	0	0	0	0	0	0	0	0	0	0	0	0	0
06rmzA_161	Rhodococcus sp. 06rmzA_161	M00531	Assimilatory nitrate reduction, nitrate => ammonia	1 BLOCK MISSING	Bacteria	Actinobacteria	Actinobacteria	Corynebacteriales	Nocardiaceae	Rhodococcus		0.0171326	0.0348399	0.0169712	0.0276488	0	0	0	0	0	0	0	0	0	0	0	0	0	0	0	0	0	0	0	0	0	0	0	0	0	0	0	0	0	0	0	0	0	0
06rmzA_161	Rhodococcus sp. 06rmzA_161	M00530	Dissimilatory nitrate reduction, nitrate => ammonia	1 BLOCK MISSING	Bacteria	Actinobacteria	Actinobacteria	Corynebacteriales	Nocardiaceae	Rhodococcus		0.0171326	0.0348399	0.0169712	0.0276488	0	0	0	0	0	0	0	0	0	0	0	0	0	0	0	0	0	0	0	0	0	0	0	0	0	0	0	0	0	0	0	0	0	0
06rmzA_164	Gordonia sp. 06rmzA_164	M00176	Assimilatory sulfate reduction, sulfate => H2S	COMPLETE	Bacteria	Actinobacteria	Actinobacteria	Corynebacteriales	Gordoniaceae	Gordonia		0.0427452	0.0888127	0.0556207	0.0961602	0.0181422	0.0208661	0	0	0	0	0	0	0	0	0	0	0	0	0	0	0	0	0	0	0	0	0	0	0	0	0	0	0	0	0	0	0	0
06rmzA_164	Gordonia sp. 06rmzA_164	M00530	Dissimilatory nitrate reduction, nitrate => ammonia	COMPLETE	Bacteria	Actinobacteria	Actinobacteria	Corynebacteriales	Gordoniaceae	Gordonia		0.0427452	0.0888127	0.0556207	0.0961602	0.0181422	0.0208661	0	0	0	0	0	0	0	0	0	0	0	0	0	0	0	0	0	0	0	0	0	0	0	0	0	0	0	0	0	0	0	0
06rmzA_164	Gordonia sp. 06rmzA_164	M00087	beta-Oxidation	1 BLOCK MISSING	Bacteria	Actinobacteria	Actinobacteria	Corynebacteriales	Gordoniaceae	Gordonia		0.0427452	0.0888127	0.0556207	0.0961602	0.0181422	0.0208661	0	0	0	0	0	0	0	0	0	0	0	0	0	0	0	0	0	0	0	0	0	0	0	0	0	0	0	0	0	0	0	0
06rmzA_164	Gordonia sp. 06rmzA_164	M00531	Assimilatory nitrate reduction, nitrate => ammonia	1 BLOCK MISSING	Bacteria	Actinobacteria	Actinobacteria	Corynebacteriales	Gordoniaceae	Gordonia		0.0427452	0.0888127	0.0556207	0.0961602	0.0181422	0.0208661	0	0	0	0	0	0	0	0	0	0	0	0	0	0	0	0	0	0	0	0	0	0	0	0	0	0	0	0	0	0	0	0
06rmzA_167	Microbacteriaceae sp. 06rmzA_167	M00087	beta-Oxidation	COMPLETE	Bacteria	Actinobacteria	Actinobacteria	Micrococcales	Microbacteriaceae			0	0.0291722	0.0461418	0.0694611	0	0	0	0	0	0	0	0	0	0	0	0	0	0	0	0	0	0	0	0	0	0	0	0	0	0	0	0	0	0	0	0.015206	0	0
06rmzA_174	Verrucomicrobiaceae sp. 06rmzA_174	M00176	Assimilatory sulfate reduction, sulfate => H2S	1 BLOCK MISSING	Bacteria	Verrucomicrobia	Verrucomicrobiae	Verrucomicrobiales	Verrucomicrobiaceae			0.0237464	0.0501989	0.0222578	0.0412064	0.0145572	0.0184924	0	0	0	0	0	0	0	0	0	0	0	0	0	0	0	0	0	0	0	0	0	0	0	0	0	0	0	0	0	0	0	0
06rmzA_174	Verrucomicrobiaceae sp. 06rmzA_174	M00531	Assimilatory nitrate reduction, nitrate => ammonia	COMPLETE	Bacteria	Verrucomicrobia	Verrucomicrobiae	Verrucomicrobiales	Verrucomicrobiaceae			0.0237464	0.0501989	0.0222578	0.0412064	0.0145572	0.0184924	0	0	0	0	0	0	0	0	0	0	0	0	0	0	0	0	0	0	0	0	0	0	0	0	0	0	0	0	0	0	0	0
06rmzA_188	Syntrophomonadaceae sp. 06rmzA_188	M00087	beta-Oxidation	1 BLOCK MISSING	Bacteria	Firmicutes	Clostridia	Clostridiales	Syntrophomonadaceae			0.0420132	0	0.0246766	0	0.0249221	0.0165928	0	0	0	0	0	0	0	0	0	0	0	0	0	0	0	0	0	0	0	0	0	0	0	0	0	0	0	0	0	0	0	0
06rmzA_198	Actinomycetales sp. 06rmzA_198	M00530	Dissimilatory nitrate reduction, nitrate => ammonia	1 BLOCK MISSING	Bacteria	Actinobacteria	Actinobacteria	Actinomycetales				0.0470736	0.0954252	0.190223	0.286687	0.050479	0.0786711	0	0	0	0	0	0	0	0	0	0	0	0	0	0	0	0	0	0	0	0	0	0	0	0	0	0	0	0	0	0	0	0
06rmzA_198	Actinomycetales sp. 06rmzA_198	M00087	beta-Oxidation	COMPLETE	Bacteria	Actinobacteria	Actinobacteria	Actinomycetales				0.0470736	0.0954252	0.190223	0.286687	0.050479	0.0786711	0	0	0	0	0	0	0	0	0	0	0	0	0	0	0	0	0	0	0	0	0	0	0	0	0	0	0	0	0	0	0	0
06rmzA_210	Deinococcales sp. 06rmzA_210	M00087	beta-Oxidation	COMPLETE	Bacteria	Deinococcus-Thermus	Deinococci	Deinococcales				0.079206	0.162963	0.155601	0.263521	0.0335106	0.0343188	0	0	0	0	0	0	0	0	0	0	0	0	0	0	0	0	0	0	0	0	0	0	0	0	0	0	0	0	0	0	0	0
06rmzA_219	Planctomycetaceae sp. 06rmzA_219	M00176	Assimilatory sulfate reduction, sulfate => H2S	COMPLETE	Bacteria	Planctomycetes	Planctomycetia	Planctomycetales	Planctomycetaceae			0.209493	0.404337	0.389363	0.639522	0.122616	0.231473	0	0	0	0	0	0	0	0	0	0	0	0	0	0	0	0	0	0	0	0	0	0	0	0	0	0	0	0	0	0	0	0
06rmzA_219	Planctomycetaceae sp. 06rmzA_219	M00087	beta-Oxidation	1 BLOCK MISSING	Bacteria	Planctomycetes	Planctomycetia	Planctomycetales	Planctomycetaceae			0.209493	0.404337	0.389363	0.639522	0.122616	0.231473	0	0	0	0	0	0	0	0	0	0	0	0	0	0	0	0	0	0	0	0	0	0	0	0	0	0	0	0	0	0	0	0
06rmzA_220	Verrucomicrobia sp. 06rmzA_220	M00530	Dissimilatory nitrate reduction, nitrate => ammonia	1 BLOCK MISSING	Bacteria	Verrucomicrobia						0.0186585	0.0279897	0.0187332	0.0280904	0.0189977	0.0132522	0	0	0	0	0	0	0	0	0	0	0	0	0	0	0	0	0	0	0	0	0	0	0	0	0	0	0	0	0	0	0	0
06rmzA_230	Clostridia sp. 06rmzA_230	M00531	Assimilatory nitrate reduction, nitrate => ammonia	1 BLOCK MISSING	Bacteria	Firmicutes	Clostridia					0	0	0	0	0.0604457	0.0239565	0	0	0	0	0	0	0	0	0	0	0	0	0	0	0	0	0	0	0	0	0	0	0	0	0	0	0	0	0	0	0	0
06rmzA_232	Candidatus Melainabacteria sp. 06rmzA_232	M00531	Assimilatory nitrate reduction, nitrate => ammonia	1 BLOCK MISSING	Bacteria	Candidatus Melainabacteria						0	0	0	0	0.0717263	0	0	0	0	0	0	0	0	0	0	0	0	0	0	0	0	0	0	0	0	0	0	0	0	0	0	0	0	0	0	0	0	0
06rmzA_237	Bacteroidia sp. 06rmzA_237	M00530	Dissimilatory nitrate reduction, nitrate => ammonia	1 BLOCK MISSING	Bacteria	Bacteroidetes	Bacteroidia					0	0	0.332434	0.456648	0	1.46075	0	0	0	0	0	0	0	0	0	0	0	0	0	0	0	0	0	0	0	0	0	0	0	0	0	0	0	0	0	0	0	0
06rmzA_237	Bacteroidia sp. 06rmzA_237	M00530	Dissimilatory nitrate reduction, nitrate => ammonia	1 BLOCK MISSING	Bacteria	Bacteroidetes	Bacteroidia					0	0	0.332434	0.456648	0	1.46075	0	0	0	0	0	0	0	0	0	0	0	0	0	0	0	0	0	0	0	0	0	0	0	0	0	0	0	0	0	0	0	0
06rmzA_248	Chloroflexi sp. 06rmzA_248	M00087	beta-Oxidation	COMPLETE	Bacteria	Chloroflexi						0.054338	0.0990383	0.130044	0.186567	0.024685	0.0281468	0	0	0	0	0	0	0	0	0	0	0	0	0	0	0	0	0	0	0	0	0	0	0	0	0	0	0	0	0	0	0	0
06rmzA_248	Chloroflexi sp. 06rmzA_248	M00530	Dissimilatory nitrate reduction, nitrate => ammonia	1 BLOCK MISSING	Bacteria	Chloroflexi						0.054338	0.0990383	0.130044	0.186567	0.024685	0.0281468	0	0	0	0	0	0	0	0	0	0	0	0	0	0	0	0	0	0	0	0	0	0	0	0	0	0	0	0	0	0	0	0
06rmzA_249	Actinobacteria sp. 06rmzA_249	M00176	Assimilatory sulfate reduction, sulfate => H2S	1 BLOCK MISSING	Bacteria	Actinobacteria						0.238519	0.494306	0.347653	0.579689	0.0782165	0.0691262	0	0	0	0	0	0	0	0	0	0	0	0	0	0	0	0	0	0	0	0	0	0	0	0	0	0	0	0	0	0	0	0
06rmzA_249	Actinobacteria sp. 06rmzA_249	M00530	Dissimilatory nitrate reduction, nitrate => ammonia	COMPLETE	Bacteria	Actinobacteria						0.238519	0.494306	0.347653	0.579689	0.0782165	0.0691262	0	0	0	0	0	0	0	0	0	0	0	0	0	0	0	0	0	0	0	0	0	0	0	0	0	0	0	0	0	0	0	0
06rmzA_251	Candidatus Anammoximicrobium sp. 06rmzA_251	M00530	Dissimilatory nitrate reduction, nitrate => ammonia	1 BLOCK MISSING	Bacteria	Planctomycetes	Planctomycetia	Pirellulales	Pirellulaceae	Candidatus Anammoximicrobium		0.289082	0.529519	0.853561	1.39474	0.142946	0.554539	0	0	0	0	0	0	0	0	0	0	0	0	0	0	0	0	0	0	0	0	0	0	0	0	0	0	0	0	0	0	0	0
06rmzA_251	Candidatus Anammoximicrobium sp. 06rmzA_251	M00087	beta-Oxidation	1 BLOCK MISSING	Bacteria	Planctomycetes	Planctomycetia	Pirellulales	Pirellulaceae	Candidatus Anammoximicrobium		0.289082	0.529519	0.853561	1.39474	0.142946	0.554539	0	0	0	0	0	0	0	0	0	0	0	0	0	0	0	0	0	0	0	0	0	0	0	0	0	0	0	0	0	0	0	0
06rmzA_251	Candidatus Anammoximicrobium sp. 06rmzA_251	M00176	Assimilatory sulfate reduction, sulfate => H2S	COMPLETE	Bacteria	Planctomycetes	Planctomycetia	Pirellulales	Pirellulaceae	Candidatus Anammoximicrobium		0.289082	0.529519	0.853561	1.39474	0.142946	0.554539	0	0	0	0	0	0	0	0	0	0	0	0	0	0	0	0	0	0	0	0	0	0	0	0	0	0	0	0	0	0	0	0
06rmzA_255	Thauera butanivorans 06rmzA_255	M00529	Denitrification, nitrate => nitrogen	COMPLETE	Bacteria	Proteobacteria	Betaproteobacteria	Rhodocyclales	Zoogloeaceae	Thauera	Thauera butanivorans	0.0302317	0.06504	0.0252912	0.032891	0.0191582	0	0	0	0	0	0	0	0	0	0	0	0	0	0	0	0	0	0	0	0	0	0	0	0	0	0	0	0	0	0	0	0	0
06rmzA_255	Thauera butanivorans 06rmzA_255	M00531	Assimilatory nitrate reduction, nitrate => ammonia	1 BLOCK MISSING	Bacteria	Proteobacteria	Betaproteobacteria	Rhodocyclales	Zoogloeaceae	Thauera	Thauera butanivorans	0.0302317	0.06504	0.0252912	0.032891	0.0191582	0	0	0	0	0	0	0	0	0	0	0	0	0	0	0	0	0	0	0	0	0	0	0	0	0	0	0	0	0	0	0	0	0
06rmzA_255	Thauera butanivorans 06rmzA_255	M00529	Denitrification, nitrate => nitrogen	COMPLETE	Bacteria	Proteobacteria	Betaproteobacteria	Rhodocyclales	Zoogloeaceae	Thauera	Thauera butanivorans	0.0302317	0.06504	0.0252912	0.032891	0.0191582	0	0	0	0	0	0	0	0	0	0	0	0	0	0	0	0	0	0	0	0	0	0	0	0	0	0	0	0	0	0	0	0	0
06rmzA_255	Thauera butanivorans 06rmzA_255	M00531	Assimilatory nitrate reduction, nitrate => ammonia	1 BLOCK MISSING	Bacteria	Proteobacteria	Betaproteobacteria	Rhodocyclales	Zoogloeaceae	Thauera	Thauera butanivorans	0.0302317	0.06504	0.0252912	0.032891	0.0191582	0	0	0	0	0	0	0	0	0	0	0	0	0	0	0	0	0	0	0	0	0	0	0	0	0	0	0	0	0	0	0	0	0
06rmzA_255	Thauera butanivorans 06rmzA_255	M00087	beta-Oxidation	COMPLETE	Bacteria	Proteobacteria	Betaproteobacteria	Rhodocyclales	Zoogloeaceae	Thauera		0.0302317	0.06504	0.0252912	0.032891	0.0191582	0	0	0	0	0	0	0	0	0	0	0	0	0	0	0	0	0	0	0	0	0	0	0	0	0	0	0	0	0	0	0	0	0
06rmzA_255	Thauera butanivorans 06rmzA_255	M00176	Assimilatory sulfate reduction, sulfate => H2S	1 BLOCK MISSING	Bacteria	Proteobacteria	Betaproteobacteria	Rhodocyclales	Zoogloeaceae	Thauera	Thauera butanivorans	0.0302317	0.06504	0.0252912	0.032891	0.0191582	0	0	0	0	0	0	0	0	0	0	0	0	0	0	0	0	0	0	0	0	0	0	0	0	0	0	0	0	0	0	0	0	0
06rmzA_255	Thauera butanivorans 06rmzA_255	M00176	Assimilatory sulfate reduction, sulfate => H2S	1 BLOCK MISSING	Bacteria	Proteobacteria	Betaproteobacteria	Rhodocyclales	Zoogloeaceae	Thauera	Thauera butanivorans	0.0302317	0.06504	0.0252912	0.032891	0.0191582	0	0	0	0	0	0	0	0	0	0	0	0	0	0	0	0	0	0	0	0	0	0	0	0	0	0	0	0	0	0	0	0	0
06rmzA_255	Thauera butanivorans 06rmzA_255	M00530	Dissimilatory nitrate reduction, nitrate => ammonia	COMPLETE	Bacteria	Proteobacteria	Betaproteobacteria	Rhodocyclales	Zoogloeaceae	Thauera	Thauera butanivorans	0.0302317	0.06504	0.0252912	0.032891	0.0191582	0	0	0	0	0	0	0	0	0	0	0	0	0	0	0	0	0	0	0	0	0	0	0	0	0	0	0	0	0	0	0	0	0
06rmzA_255	Thauera butanivorans 06rmzA_255	M00530	Dissimilatory nitrate reduction, nitrate => ammonia	COMPLETE	Bacteria	Proteobacteria	Betaproteobacteria	Rhodocyclales	Zoogloeaceae	Thauera	Thauera butanivorans	0.0302317	0.06504	0.0252912	0.032891	0.0191582	0	0	0	0	0	0	0	0	0	0	0	0	0	0	0	0	0	0	0	0	0	0	0	0	0	0	0	0	0	0	0	0	0
06rmzA_255	Thauera butanivorans 06rmzA_255	M00087	beta-Oxidation	COMPLETE	Bacteria	Proteobacteria	Betaproteobacteria	Rhodocyclales	Zoogloeaceae	Thauera		0.0302317	0.06504	0.0252912	0.032891	0.0191582	0	0	0	0	0	0	0	0	0	0	0	0	0	0	0	0	0	0	0	0	0	0	0	0	0	0	0	0	0	0	0	0	0
06rmzA_262	Solirubrobacterales sp. 06rmzA_262	M00176	Assimilatory sulfate reduction, sulfate => H2S	COMPLETE	Bacteria	Actinobacteria	Thermoleophilia	Solirubrobacterales				0.0409806	0.0971442	0.0701204	0.112	0.0194128	0.0136571	0	0	0	0	0	0	0	0	0	0	0	0	0	0	0	0	0	0	0	0	0	0	0	0	0	0	0	0	0	0	0	0
06rmzA_262	Solirubrobacterales sp. 06rmzA_262	M00531	Assimilatory nitrate reduction, nitrate => ammonia	1 BLOCK MISSING	Bacteria	Actinobacteria	Thermoleophilia	Solirubrobacterales				0.0409806	0.0971442	0.0701204	0.112	0.0194128	0.0136571	0	0	0	0	0	0	0	0	0	0	0	0	0	0	0	0	0	0	0	0	0	0	0	0	0	0	0	0	0	0	0	0
06rmzA_262	Solirubrobacterales sp. 06rmzA_262	M00087	beta-Oxidation	COMPLETE	Bacteria	Actinobacteria	Thermoleophilia	Solirubrobacterales				0.0409806	0.0971442	0.0701204	0.112	0.0194128	0.0136571	0	0	0	0	0	0	0	0	0	0	0	0	0	0	0	0	0	0	0	0	0	0	0	0	0	0	0	0	0	0	0	0
06rmzA_269	Clostridiales sp. 06rmzA_269	M00377	Reductive acetyl-CoA pathway (Wood-Ljungdahl pathway)	1 BLOCK MISSING	Bacteria	Firmicutes	Clostridia	Clostridiales				0.0495301	0.0358182	0.0476307	0.0303145	0.0693777	0.043205	0	0	0	0	0	0	0	0	0	0	0	0	0	0	0	0	0	0	0	0	0	0	0	0	0	0	0	0	0	0	0	0
06rmzA_272	Chloroflexi sp. 06rmzA_272	M00531	Assimilatory nitrate reduction, nitrate => ammonia	1 BLOCK MISSING	Bacteria	Chloroflexi						0.0948554	0.179847	0.171611	0.258846	0.0415118	0.0381044	0	0	0	0	0	0	0	0	0	0	0	0	0	0	0	0	0	0	0	0	0	0	0	0	0	0	0	0	0	0	0	0
06rmzA_272	Chloroflexi sp. 06rmzA_272	M00087	beta-Oxidation	COMPLETE	Bacteria	Chloroflexi						0.0948554	0.179847	0.171611	0.258846	0.0415118	0.0381044	0	0	0	0	0	0	0	0	0	0	0	0	0	0	0	0	0	0	0	0	0	0	0	0	0	0	0	0	0	0	0	0
06rmzA_272	Chloroflexi sp. 06rmzA_272	M00530	Dissimilatory nitrate reduction, nitrate => ammonia	1 BLOCK MISSING	Bacteria	Chloroflexi						0.0948554	0.179847	0.171611	0.258846	0.0415118	0.0381044	0	0	0	0	0	0	0	0	0	0	0	0	0	0	0	0	0	0	0	0	0	0	0	0	0	0	0	0	0	0	0	0
06rmzA_274	Candidatus Hydrogenedens sp. 06rmzA_274	M00087	beta-Oxidation	1 BLOCK MISSING	Bacteria	Candidatus Hydrogenedentes				Candidatus Hydrogenedens		0.0287295	0.0577173	0	0	0	0	0	0	0	0	0	0	0	0	0	0	0	0	0	0	0	0	0	0	0	0	0	0	0	0	0	0	0	0	0	0	0	0
06rmzA_274	Candidatus Hydrogenedens sp. 06rmzA_274	M00531	Assimilatory nitrate reduction, nitrate => ammonia	1 BLOCK MISSING	Bacteria	Candidatus Hydrogenedentes				Candidatus Hydrogenedens		0.0287295	0.0577173	0	0	0	0	0	0	0	0	0	0	0	0	0	0	0	0	0	0	0	0	0	0	0	0	0	0	0	0	0	0	0	0	0	0	0	0
06rmzA_274	Candidatus Hydrogenedens sp. 06rmzA_274	M00176	Assimilatory sulfate reduction, sulfate => H2S	1 BLOCK MISSING	Bacteria	Candidatus Hydrogenedentes				Candidatus Hydrogenedens		0.0287295	0.0577173	0	0	0	0	0	0	0	0	0	0	0	0	0	0	0	0	0	0	0	0	0	0	0	0	0	0	0	0	0	0	0	0	0	0	0	0
06rmzA_274	Candidatus Hydrogenedens sp. 06rmzA_274	M00530	Dissimilatory nitrate reduction, nitrate => ammonia	1 BLOCK MISSING	Bacteria	Candidatus Hydrogenedentes				Candidatus Hydrogenedens		0.0287295	0.0577173	0	0	0	0	0	0	0	0	0	0	0	0	0	0	0	0	0	0	0	0	0	0	0	0	0	0	0	0	0	0	0	0	0	0	0	0
06rmzA_294	Bacteria sp. 06rmzA_294	M00176	Assimilatory sulfate reduction, sulfate => H2S	1 BLOCK MISSING	Bacteria							0	0.0213053	0.0282478	0.0505435	0	0	0	0	0	0	0	0	0	0	0	0	0	0	0	0	0	0	0	0	0	0	0	0	0	0	0	0	0	0	0	0	0	0
06rmzA_294	Bacteria sp. 06rmzA_294	M00531	Assimilatory nitrate reduction, nitrate => ammonia	1 BLOCK MISSING	Bacteria							0	0.0213053	0.0282478	0.0505435	0	0	0	0	0	0	0	0	0	0	0	0	0	0	0	0	0	0	0	0	0	0	0	0	0	0	0	0	0	0	0	0	0	0
06rmzA_301	Candidatus Hydrogenedentes sp. 06rmzA_301	M00530	Dissimilatory nitrate reduction, nitrate => ammonia	1 BLOCK MISSING	Bacteria	Candidatus Hydrogenedentes						0.0174405	0	0.0875559	0.0865203	0.0226599	0.093563	0	0	0	0	0	0	0	0	0	0	0	0	0	0	0	0	0	0	0	0	0	0	0	0	0	0	0	0	0	0	0	0
06rmzA_307	Deltaproteobacteria sp. 06rmzA_307	M00087	beta-Oxidation	1 BLOCK MISSING	Bacteria	Proteobacteria	Deltaproteobacteria					0	0	0	0	0.0465607	0.0213979	0	0	0	0	0	0	0	0	0	0	0	0	0	0	0	0	0	0	0	0	0	0	0	0	0	0	0	0	0	0	0	0
06rmzA_316	Planctomycetes sp. 06rmzA_316	M00531	Assimilatory nitrate reduction, nitrate => ammonia	1 BLOCK MISSING	Bacteria	Planctomycetes						0.0212189	0.0399288	0.0389405	0.0702768	0	0	0	0	0	0	0	0	0	0	0	0	0	0	0	0	0	0	0	0	0	0	0	0	0	0	0	0	0	0	0	0	0	0
06rmzA_316	Planctomycetes sp. 06rmzA_316	M00176	Assimilatory sulfate reduction, sulfate => H2S	COMPLETE	Bacteria	Planctomycetes						0.0212189	0.0399288	0.0389405	0.0702768	0	0	0	0	0	0	0	0	0	0	0	0	0	0	0	0	0	0	0	0	0	0	0	0	0	0	0	0	0	0	0	0	0	0
06rmzA_319	Actinomycetales sp. 06rmzA_319	M00531	Assimilatory nitrate reduction, nitrate => ammonia	1 BLOCK MISSING	Bacteria	Actinobacteria	Actinobacteria	Actinomycetales				0.0219142	0.0474448	0.037358	0.0570748	0.0141221	0	0	0	0	0	0	0	0	0	0	0	0	0	0	0	0	0	0	0	0	0	0	0	0	0	0	0	0	0	0	0	0	0
06rmzA_319	Actinomycetales sp. 06rmzA_319	M00087	beta-Oxidation	1 BLOCK MISSING	Bacteria	Actinobacteria	Actinobacteria	Actinomycetales				0.0219142	0.0474448	0.037358	0.0570748	0.0141221	0	0	0	0	0	0	0	0	0	0	0	0	0	0	0	0	0	0	0	0	0	0	0	0	0	0	0	0	0	0	0	0	0
06rmzA_319	Actinomycetales sp. 06rmzA_319	M00530	Dissimilatory nitrate reduction, nitrate => ammonia	COMPLETE	Bacteria	Actinobacteria	Actinobacteria	Actinomycetales				0.0219142	0.0474448	0.037358	0.0570748	0.0141221	0	0	0	0	0	0	0	0	0	0	0	0	0	0	0	0	0	0	0	0	0	0	0	0	0	0	0	0	0	0	0	0	0
06rmzA_320	Planctomycetes sp. 06rmzA_320	M00530	Dissimilatory nitrate reduction, nitrate => ammonia	1 BLOCK MISSING	Bacteria	Planctomycetes						0.0221819	0.0259849	0.151522	0.203468	0	0.111517	0	0	0	0	0	0	0	0	0	0	0	0	0	0	0	0	0	0	0	0	0	0	0	0	0	0	0	0	0	0	0	0
06rmzA_321	Victivallales sp. 06rmzA_321	M00087	beta-Oxidation	1 BLOCK MISSING	Bacteria	Lentisphaerae	Lentisphaeria	Victivallales				0.0275696	0.0660141	0	0.0243935	0.0204743	0	0	0	0	0	0	0	0	0	0	0	0	0	0	0	0	0	0	0	0	0	0	0	0	0	0	0	0	0	0	0	0	0
06rmzA_324	Propionibacterium sp. 06rmzA_324	M00530	Dissimilatory nitrate reduction, nitrate => ammonia	COMPLETE	Bacteria	Actinobacteria	Actinobacteria	Propionibacteriales	Propionibacteriaceae	Propionibacterium		0.0212319	0.0451191	0	0	0.0217122	0	0	0	0	0	0	0	0	0	0	0	0	0	0	0	0	0	0	0	0	0	0	0	0	0	0	0	0	0	0	0	0	0
06rmzA_328	Janibacter anophelis 06rmzA_328	M00530	Dissimilatory nitrate reduction, nitrate => ammonia	1 BLOCK MISSING	Bacteria	Actinobacteria	Actinobacteria	Micrococcales	Intrasporangiaceae	Janibacter	Janibacter anophelis	0.0253392	0.0564906	0.0538378	0.0773617	0.0208315	0.0226133	0	0	0	0	0	0	0	0	0	0	0	0	0	0	0	0	0	0	0	0	0	0	0	0	0	0	0	0	0	0	0	0
06rmzA_328	Janibacter anophelis 06rmzA_328	M00531	Assimilatory nitrate reduction, nitrate => ammonia	1 BLOCK MISSING	Bacteria	Actinobacteria	Actinobacteria	Micrococcales	Intrasporangiaceae	Janibacter	Janibacter anophelis	0.0253392	0.0564906	0.0538378	0.0773617	0.0208315	0.0226133	0	0	0	0	0	0	0	0	0	0	0	0	0	0	0	0	0	0	0	0	0	0	0	0	0	0	0	0	0	0	0	0
06rmzA_328	Janibacter anophelis 06rmzA_328	M00087	beta-Oxidation	COMPLETE	Bacteria	Actinobacteria	Actinobacteria	Micrococcales	Intrasporangiaceae	Janibacter		0.0253392	0.0564906	0.0538378	0.0773617	0.0208315	0.0226133	0	0	0	0	0	0	0	0	0	0	0	0	0	0	0	0	0	0	0	0	0	0	0	0	0	0	0	0	0	0	0	0
06rmzA_331	Anaerolineaceae sp. 06rmzA_331	M00176	Assimilatory sulfate reduction, sulfate => H2S	1 BLOCK MISSING	Bacteria	Chloroflexi	Anaerolineae	Anaerolineales	Anaerolineaceae			0.0139755	0.0259528	0.0488124	0.0745157	0	0	0	0	0	0	0	0	0	0	0	0	0	0	0	0	0	0	0	0	0	0	0	0	0	0	0	0	0	0	0	0	0	0
06rmzA_331	Anaerolineaceae sp. 06rmzA_331	M00087	beta-Oxidation	1 BLOCK MISSING	Bacteria	Chloroflexi	Anaerolineae	Anaerolineales	Anaerolineaceae			0.0139755	0.0259528	0.0488124	0.0745157	0	0	0	0	0	0	0	0	0	0	0	0	0	0	0	0	0	0	0	0	0	0	0	0	0	0	0	0	0	0	0	0	0	0
06rmzA_331	Anaerolineaceae sp. 06rmzA_331	M00377	Reductive acetyl-CoA pathway (Wood-Ljungdahl pathway)	COMPLETE	Bacteria	Chloroflexi	Anaerolineae	Anaerolineales	Anaerolineaceae			0.0139755	0.0259528	0.0488124	0.0745157	0	0	0	0	0	0	0	0	0	0	0	0	0	0	0	0	0	0	0	0	0	0	0	0	0	0	0	0	0	0	0	0	0	0
06rmzA_331	Anaerolineaceae sp. 06rmzA_331	M00618	Acetogen	COMPLETE	Bacteria	Chloroflexi	Anaerolineae	Anaerolineales	Anaerolineaceae			0.0139755	0.0259528	0.0488124	0.0745157	0	0	0	0	0	0	0	0	0	0	0	0	0	0	0	0	0	0	0	0	0	0	0	0	0	0	0	0	0	0	0	0	0	0
06rmzA_334	Acidimicrobiales sp. 06rmzA_334	M00176	Assimilatory sulfate reduction, sulfate => H2S	COMPLETE	Bacteria	Actinobacteria	Acidimicrobiia	Acidimicrobiales				0.0689586	0.14624	0.173981	0.285666	0.0385404	0.0429003	0	0	0	0	0	0	0	0	0	0	0	0	0	0	0	0	0	0	0	0	0	0	0	0	0	0	0	0	0	0	0	0
06rmzA_334	Acidimicrobiales sp. 06rmzA_334	M00087	beta-Oxidation	1 BLOCK MISSING	Bacteria	Actinobacteria	Acidimicrobiia	Acidimicrobiales				0.0689586	0.14624	0.173981	0.285666	0.0385404	0.0429003	0	0	0	0	0	0	0	0	0	0	0	0	0	0	0	0	0	0	0	0	0	0	0	0	0	0	0	0	0	0	0	0
06rmzA_334	Acidimicrobiales sp. 06rmzA_334	M00531	Assimilatory nitrate reduction, nitrate => ammonia	1 BLOCK MISSING	Bacteria	Actinobacteria	Acidimicrobiia	Acidimicrobiales				0.0689586	0.14624	0.173981	0.285666	0.0385404	0.0429003	0	0	0	0	0	0	0	0	0	0	0	0	0	0	0	0	0	0	0	0	0	0	0	0	0	0	0	0	0	0	0	0
06rmzA_344	Candidatus Hydrogenedentes sp. 06rmzA_344	M00176	Assimilatory sulfate reduction, sulfate => H2S	1 BLOCK MISSING	Bacteria	Candidatus Hydrogenedentes						0.0779456	0.166245	0	0	0.0343226	0	0	0	0	0	0	0	0	0	0	0	0	0	0	0	0	0	0	0	0	0	0	0	0	0	0	0	0	0	0	0	0	0
06rmzA_344	Candidatus Hydrogenedentes sp. 06rmzA_344	M00530	Dissimilatory nitrate reduction, nitrate => ammonia	1 BLOCK MISSING	Bacteria	Candidatus Hydrogenedentes						0.0779456	0.166245	0	0	0.0343226	0	0	0	0	0	0	0	0	0	0	0	0	0	0	0	0	0	0	0	0	0	0	0	0	0	0	0	0	0	0	0	0	0
06rmzA_353	Syntrophomonadaceae sp. 06rmzA_353	M00530	Dissimilatory nitrate reduction, nitrate => ammonia	1 BLOCK MISSING	Bacteria	Firmicutes	Clostridia	Clostridiales	Syntrophomonadaceae			0.958205	0.0795735	0.711168	0.0510426	0.211699	0.140403	0	0	0	0	0	0	0	0	0	0	0	0	0	0	0	0	0	0	0	0	0	0	0	0	0	0	0	0	0	0	0	0
06rmzA_359	Phycisphaerae sp. 06rmzA_359	M00530	Dissimilatory nitrate reduction, nitrate => ammonia	1 BLOCK MISSING	Bacteria	Planctomycetes	Phycisphaerae					2.1757	3.47006	4.79842	6.94304	1.22249	1.61542	0	0	0	0	0	0	0	0	0	0	0	0	0	0	0	0	0	0	0	0	0	0	0	0	0	0	0	0	0	0	0	0
06rmzA_360	Clostridiaceae sp. 06rmzA_360	M00176	Assimilatory sulfate reduction, sulfate => H2S	1 BLOCK MISSING	Bacteria	Firmicutes	Clostridia	Clostridiales	Clostridiaceae			0	0	0	0	0	0.131628	0	0	0	0	0	0	0	0	0	0	0	0	0	0	0	0	0	0	0	0	0	0	0	0	0	0	0	0	0	0	0	0
06rmzA_360	Clostridiaceae sp. 06rmzA_360	M00176	Assimilatory sulfate reduction, sulfate => H2S	1 BLOCK MISSING	Bacteria	Firmicutes	Clostridia	Clostridiales	Clostridiaceae			0	0	0	0	0	0.131628	0	0	0	0	0	0	0	0	0	0	0	0	0	0	0	0	0	0	0	0	0	0	0	0	0	0	0	0	0	0	0	0
06rmzA_363	Actinobacteria sp. 06rmzA_363	M00377	Reductive acetyl-CoA pathway (Wood-Ljungdahl pathway)	1 BLOCK MISSING	Bacteria	Actinobacteria	Actinobacteria					0	0	0.0750553	0.0994746	0	0.0340398	0	0	0	0	0	0	0	0	0	0	0	0	0	0	0	0	0	0	0	0	0	0	0	0	0	0	0	0	0	0	0	0
06rmzA_366	Myxococcales sp. 06rmzA_366	M00176	Assimilatory sulfate reduction, sulfate => H2S	COMPLETE	Bacteria	Proteobacteria	Deltaproteobacteria	Myxococcales				0.024503	0.0556574	0.0576139	0.0971812	0	0.0181123	0	0	0	0	0	0	0	0	0	0	0	0	0	0	0	0	0	0	0	0	0	0	0	0	0	0	0	0	0	0	0	0
06rmzA_366	Myxococcales sp. 06rmzA_366	M00087	beta-Oxidation	COMPLETE	Bacteria	Proteobacteria	Deltaproteobacteria	Myxococcales				0.024503	0.0556574	0.0576139	0.0971812	0	0.0181123	0	0	0	0	0	0	0	0	0	0	0	0	0	0	0	0	0	0	0	0	0	0	0	0	0	0	0	0	0	0	0	0
06rmzA_366	Myxococcales sp. 06rmzA_366	M00531	Assimilatory nitrate reduction, nitrate => ammonia	1 BLOCK MISSING	Bacteria	Proteobacteria	Deltaproteobacteria	Myxococcales				0.024503	0.0556574	0.0576139	0.0971812	0	0.0181123	0	0	0	0	0	0	0	0	0	0	0	0	0	0	0	0	0	0	0	0	0	0	0	0	0	0	0	0	0	0	0	0
06rmzA_372	Myxococcales sp. 06rmzA_372	M00529	Denitrification, nitrate => nitrogen	1 BLOCK MISSING	Bacteria	Proteobacteria	Deltaproteobacteria	Myxococcales				0.0232457	0.0540762	0.057418	0.0756477	0	0	0	0	0	0	0	0	0	0	0	0	0	0	0	0	0	0	0	0	0	0	0	0	0	0	0	0	0	0	0	0	0	0
06rmzA_372	Myxococcales sp. 06rmzA_372	M00615	Nitrate_assimilation	COMPLETE	Bacteria	Proteobacteria	Deltaproteobacteria	Myxococcales				0.0232457	0.0540762	0.057418	0.0756477	0	0	0	0	0	0	0	0	0	0	0	0	0	0	0	0	0	0	0	0	0	0	0	0	0	0	0	0	0	0	0	0	0	0
06rmzA_372	Myxococcales sp. 06rmzA_372	M00531	Assimilatory nitrate reduction, nitrate => ammonia	COMPLETE	Bacteria	Proteobacteria	Deltaproteobacteria	Myxococcales				0.0232457	0.0540762	0.057418	0.0756477	0	0	0	0	0	0	0	0	0	0	0	0	0	0	0	0	0	0	0	0	0	0	0	0	0	0	0	0	0	0	0	0	0	0
06rmzA_372	Myxococcales sp. 06rmzA_372	M00176	Assimilatory sulfate reduction, sulfate => H2S	COMPLETE	Bacteria	Proteobacteria	Deltaproteobacteria	Myxococcales				0.0232457	0.0540762	0.057418	0.0756477	0	0	0	0	0	0	0	0	0	0	0	0	0	0	0	0	0	0	0	0	0	0	0	0	0	0	0	0	0	0	0	0	0	0
06rmzA_372	Myxococcales sp. 06rmzA_372	M00530	Dissimilatory nitrate reduction, nitrate => ammonia	COMPLETE	Bacteria	Proteobacteria	Deltaproteobacteria	Myxococcales				0.0232457	0.0540762	0.057418	0.0756477	0	0	0	0	0	0	0	0	0	0	0	0	0	0	0	0	0	0	0	0	0	0	0	0	0	0	0	0	0	0	0	0	0	0
06rmzA_372	Myxococcales sp. 06rmzA_372	M00087	beta-Oxidation	COMPLETE	Bacteria	Proteobacteria	Deltaproteobacteria	Myxococcales				0.0232457	0.0540762	0.057418	0.0756477	0	0	0	0	0	0	0	0	0	0	0	0	0	0	0	0	0	0	0	0	0	0	0	0	0	0	0	0	0	0	0	0	0	0
06rmzA_383	Anaerolineaceae sp. 06rmzA_383	M00087	beta-Oxidation	COMPLETE	Bacteria	Chloroflexi	Anaerolineae	Anaerolineales	Anaerolineaceae			0.0184224	0.0335992	0.0173955	0.0255721	0	0	0	0	0	0	0	0	0	0	0	0	0	0	0	0	0	0	0	0	0	0	0	0	0	0	0	0	0	0	0	0	0	0
06rmzA_383	Anaerolineaceae sp. 06rmzA_383	M00176	Assimilatory sulfate reduction, sulfate => H2S	1 BLOCK MISSING	Bacteria	Chloroflexi	Anaerolineae	Anaerolineales	Anaerolineaceae			0.0184224	0.0335992	0.0173955	0.0255721	0	0	0	0	0	0	0	0	0	0	0	0	0	0	0	0	0	0	0	0	0	0	0	0	0	0	0	0	0	0	0	0	0	0
06rmzA_383	Anaerolineaceae sp. 06rmzA_383	M00531	Assimilatory nitrate reduction, nitrate => ammonia	1 BLOCK MISSING	Bacteria	Chloroflexi	Anaerolineae	Anaerolineales	Anaerolineaceae			0.0184224	0.0335992	0.0173955	0.0255721	0	0	0	0	0	0	0	0	0	0	0	0	0	0	0	0	0	0	0	0	0	0	0	0	0	0	0	0	0	0	0	0	0	0
06rmzA_387	Actinomycetales sp. 06rmzA_387	M00087	beta-Oxidation	1 BLOCK MISSING	Bacteria	Actinobacteria	Actinobacteria	Actinomycetales				0.0425872	0.0785551	0.0645455	0.0917231	0.0175746	0	0	0	0	0	0	0	0	0	0	0	0	0	0	0	0	0	0	0	0	0	0	0	0	0	0	0	0	0	0	0	0	0
06rmzA_387	Actinomycetales sp. 06rmzA_387	M00530	Dissimilatory nitrate reduction, nitrate => ammonia	1 BLOCK MISSING	Bacteria	Actinobacteria	Actinobacteria	Actinomycetales				0.0425872	0.0785551	0.0645455	0.0917231	0.0175746	0	0	0	0	0	0	0	0	0	0	0	0	0	0	0	0	0	0	0	0	0	0	0	0	0	0	0	0	0	0	0	0	0
06rmzA_394	Rhodococcus sp. 06rmzA_394	M00176	Assimilatory sulfate reduction, sulfate => H2S	COMPLETE	Bacteria	Actinobacteria	Actinobacteria	Corynebacteriales	Nocardiaceae	Rhodococcus		0.0202328	0.0436485	0.0270723	0.0457287	0	0	0	0	0	0	0	0	0	0	0	0	0	0	0	0	0	0	0	0	0	0	0	0	0	0	0	0	0	0	0	0	0	0
06rmzA_394	Rhodococcus sp. 06rmzA_394	M00087	beta-Oxidation	COMPLETE	Bacteria	Actinobacteria	Actinobacteria	Corynebacteriales	Nocardiaceae	Rhodococcus		0.0202328	0.0436485	0.0270723	0.0457287	0	0	0	0	0	0	0	0	0	0	0	0	0	0	0	0	0	0	0	0	0	0	0	0	0	0	0	0	0	0	0	0	0	0
06rmzA_394	Rhodococcus sp. 06rmzA_394	M00531	Assimilatory nitrate reduction, nitrate => ammonia	1 BLOCK MISSING	Bacteria	Actinobacteria	Actinobacteria	Corynebacteriales	Nocardiaceae	Rhodococcus		0.0202328	0.0436485	0.0270723	0.0457287	0	0	0	0	0	0	0	0	0	0	0	0	0	0	0	0	0	0	0	0	0	0	0	0	0	0	0	0	0	0	0	0	0	0
06rmzA_394	Rhodococcus sp. 06rmzA_394	M00530	Dissimilatory nitrate reduction, nitrate => ammonia	COMPLETE	Bacteria	Actinobacteria	Actinobacteria	Corynebacteriales	Nocardiaceae	Rhodococcus		0.0202328	0.0436485	0.0270723	0.0457287	0	0	0	0	0	0	0	0	0	0	0	0	0	0	0	0	0	0	0	0	0	0	0	0	0	0	0	0	0	0	0	0	0	0
06rmzA_401	Xanthomonadaceae sp. 06rmzA_401	M00176	Assimilatory sulfate reduction, sulfate => H2S	1 BLOCK MISSING	Bacteria	Proteobacteria	Gammaproteobacteria	Xanthomonadales	Xanthomonadaceae			0.0865626	0.194586	0.22548	0.341077	0.0513035	0.0616168	0	0	0	0	0	0	0	0	0	0	0	0	0	0	0	0	0	0	0	0.0344478	0	0	0	0	0	0	0	0	0	0	0	0
06rmzA_401	Xanthomonadaceae sp. 06rmzA_401	M00087	beta-Oxidation	COMPLETE	Bacteria	Proteobacteria	Gammaproteobacteria	Xanthomonadales	Xanthomonadaceae			0.0865626	0.194586	0.22548	0.341077	0.0513035	0.0616168	0	0	0	0	0	0	0	0	0	0	0	0	0	0	0	0	0	0	0	0.0344478	0	0	0	0	0	0	0	0	0	0	0	0
06rmzA_409	Sandaracinaceae sp. 06rmzA_409	M00087	beta-Oxidation	COMPLETE	Bacteria	Proteobacteria	Deltaproteobacteria	Myxococcales	Sandaracinaceae			0.0146654	0.0275928	0.022511	0.037014	0	0	0	0	0	0	0	0	0	0	0	0	0	0	0	0	0	0	0	0	0	0.10704	0.143356	0.161833	0.16867	0.132762	0.0336865	0.0127852	0.0169112	0.0189971	0	0	0	0
06rmzA_409	Sandaracinaceae sp. 06rmzA_409	M00531	Assimilatory nitrate reduction, nitrate => ammonia	1 BLOCK MISSING	Bacteria	Proteobacteria	Deltaproteobacteria	Myxococcales	Sandaracinaceae			0.0146654	0.0275928	0.022511	0.037014	0	0	0	0	0	0	0	0	0	0	0	0	0	0	0	0	0	0	0	0	0	0.10704	0.143356	0.161833	0.16867	0.132762	0.0336865	0.0127852	0.0169112	0.0189971	0	0	0	0
06rmzA_409	Sandaracinaceae sp. 06rmzA_409	M00176	Assimilatory sulfate reduction, sulfate => H2S	COMPLETE	Bacteria	Proteobacteria	Deltaproteobacteria	Myxococcales	Sandaracinaceae			0.0146654	0.0275928	0.022511	0.037014	0	0	0	0	0	0	0	0	0	0	0	0	0	0	0	0	0	0	0	0	0	0.10704	0.143356	0.161833	0.16867	0.132762	0.0336865	0.0127852	0.0169112	0.0189971	0	0	0	0
06rmzA_41	Lentisphaeria sp. 06rmzA_41	M00176	Assimilatory sulfate reduction, sulfate => H2S	COMPLETE	Bacteria	Lentisphaerae	Lentisphaeria					0	0	0	0	0.0404784	0	0	0	0	0	0	0	0	0	0	0	0	0	0	0	0	0	0	0	0	0	0	0	0	0	0	0	0	0	0	0	0	0
06rmzA_41	Lentisphaeria sp. 06rmzA_41	M00531	Assimilatory nitrate reduction, nitrate => ammonia	1 BLOCK MISSING	Bacteria	Lentisphaerae	Lentisphaeria					0	0	0	0	0.0404784	0	0	0	0	0	0	0	0	0	0	0	0	0	0	0	0	0	0	0	0	0	0	0	0	0	0	0	0	0	0	0	0	0
06rmzA_417	Phycisphaerae sp. 06rmzA_417	M00176	Assimilatory sulfate reduction, sulfate => H2S	1 BLOCK MISSING	Bacteria	Planctomycetes	Phycisphaerae					0	0	0.0392332	0.0494305	0	0	0	0	0	0	0	0	0	0	0	0	0	0	0	0	0	0	0	0	0	0	0	0	0	0	0	0	0	0	0	0	0	0
06rmzA_418	Phycisphaerae sp. 06rmzA_418	M00530	Dissimilatory nitrate reduction, nitrate => ammonia	1 BLOCK MISSING	Bacteria	Planctomycetes	Phycisphaerae					0.146816	0.260574	0.216149	0.3387	0.0564927	0.079353	0	0	0	0	0	0	0	0	0	0	0	0	0	0	0	0	0	0	0	0	0	0	0	0	0	0	0	0	0	0	0	0
06rmzA_425	Bacteroidales sp. 06rmzA_425	M00530	Dissimilatory nitrate reduction, nitrate => ammonia	1 BLOCK MISSING	Bacteria	Bacteroidetes	Bacteroidia	Bacteroidales				0	0	0	0	0.0272341	0.0423891	0	0	0	0	0	0	0	0	0	0	0	0	0	0	0	0	0	0	0	0	0	0	0	0	0	0	0	0	0	0	0	0
06rmzA_426	Syntrophomonadaceae sp. 06rmzA_426	M00087	beta-Oxidation	1 BLOCK MISSING	Bacteria	Firmicutes	Clostridia	Clostridiales	Syntrophomonadaceae			0	0	0.0381984	0	0	0.1303	0	0	0	0	0	0	0	0	0	0	0	0	0	0	0	0	0	0	0	0	0	0	0	0	0	0	0	0	0	0	0	0
06rmzA_427	Bacteria sp. 06rmzA_427	M00176	Assimilatory sulfate reduction, sulfate => H2S	1 BLOCK MISSING	Bacteria							0	0	1.19226	2.3478	0	0.393634	0	0	0	0	0	0	0	0	0	0	0	0	0	0	0	0	0	0	0	0	0	0	0	0	0	0	0	0	0	0	0	0
06rmzA_429	Chloroflexi sp. 06rmzA_429	M00530	Dissimilatory nitrate reduction, nitrate => ammonia	1 BLOCK MISSING	Bacteria	Chloroflexi						0.0162482	0.0193554	0.0599902	0.0768488	0	0.0231732	0	0	0	0	0	0	0	0	0	0	0	0	0	0	0	0	0	0	0	0	0	0	0	0	0	0	0	0	0	0	0	0
06rmzA_429	Chloroflexi sp. 06rmzA_429	M00377	Reductive acetyl-CoA pathway (Wood-Ljungdahl pathway)	1 BLOCK MISSING	Bacteria	Chloroflexi						0.0162482	0.0193554	0.0599902	0.0768488	0	0.0231732	0	0	0	0	0	0	0	0	0	0	0	0	0	0	0	0	0	0	0	0	0	0	0	0	0	0	0	0	0	0	0	0
06rmzA_431	Planctomycetaceae sp. 06rmzA_431	M00530	Dissimilatory nitrate reduction, nitrate => ammonia	1 BLOCK MISSING	Bacteria	Planctomycetes	Planctomycetia	Planctomycetales	Planctomycetaceae			0	0	0.0443035	0.0692369	0	0.0213813	0	0	0	0	0	0	0	0	0	0	0	0	0	0	0	0	0	0	0	0	0	0	0	0	0	0	0	0	0	0	0	0
06rmzA_445	Actinobacteria sp. 06rmzA_445	M00176	Assimilatory sulfate reduction, sulfate => H2S	1 BLOCK MISSING	Bacteria	Actinobacteria	Actinobacteria					0.0330461	0.0711266	0.0373133	0.0569931	0	0	0	0	0	0	0	0	0	0	0	0	0	0	0	0	0	0	0	0	0	0	0	0	0	0	0	0	0	0	0	0	0	0
06rmzA_445	Actinobacteria sp. 06rmzA_445	M00530	Dissimilatory nitrate reduction, nitrate => ammonia	1 BLOCK MISSING	Bacteria	Actinobacteria	Actinobacteria					0.0330461	0.0711266	0.0373133	0.0569931	0	0	0	0	0	0	0	0	0	0	0	0	0	0	0	0	0	0	0	0	0	0	0	0	0	0	0	0	0	0	0	0	0	0
06rmzA_456	Mycolicibacterium holsaticum 06rmzA_456	M00087	beta-Oxidation	1 BLOCK MISSING	Bacteria	Actinobacteria	Actinobacteria	Corynebacteriales	Mycobacteriaceae	Mycolicibacterium		0.0150762	0.0329228	0.0278049	0.0476254	0	0	0	0	0	0	0	0	0	0	0	0	0	0	0	0	0	0	0	0	0	0	0	0	0	0	0	0	0	0	0	0	0	0
06rmzA_456	Mycolicibacterium holsaticum 06rmzA_456	M00176	Assimilatory sulfate reduction, sulfate => H2S	COMPLETE	Bacteria	Actinobacteria	Actinobacteria	Corynebacteriales	Mycobacteriaceae	Mycolicibacterium	Mycolicibacterium holsaticum	0.0150762	0.0329228	0.0278049	0.0476254	0	0	0	0	0	0	0	0	0	0	0	0	0	0	0	0	0	0	0	0	0	0	0	0	0	0	0	0	0	0	0	0	0	0
06rmzA_456	Mycolicibacterium holsaticum 06rmzA_456	M00531	Assimilatory nitrate reduction, nitrate => ammonia	1 BLOCK MISSING	Bacteria	Actinobacteria	Actinobacteria	Corynebacteriales	Mycobacteriaceae	Mycolicibacterium	Mycolicibacterium holsaticum	0.0150762	0.0329228	0.0278049	0.0476254	0	0	0	0	0	0	0	0	0	0	0	0	0	0	0	0	0	0	0	0	0	0	0	0	0	0	0	0	0	0	0	0	0	0
06rmzA_456	Mycolicibacterium holsaticum 06rmzA_456	M00530	Dissimilatory nitrate reduction, nitrate => ammonia	COMPLETE	Bacteria	Actinobacteria	Actinobacteria	Corynebacteriales	Mycobacteriaceae	Mycolicibacterium	Mycolicibacterium holsaticum	0.0150762	0.0329228	0.0278049	0.0476254	0	0	0	0	0	0	0	0	0	0	0	0	0	0	0	0	0	0	0	0	0	0	0	0	0	0	0	0	0	0	0	0	0	0
06rmzA_463	Tetrasphaera sp. 06rmzA_463	M00531	Assimilatory nitrate reduction, nitrate => ammonia	1 BLOCK MISSING	Bacteria	Actinobacteria	Actinobacteria	Micrococcales	Intrasporangiaceae	Tetrasphaera		0.774755	1.67929	1.44303	2.36163	0.372866	0.383193	0	0	0	0	0	0	0	0	0	0	0	0	0	0	0	0	0	0	0	0	0	0	0	0	0	0	0	0	0	0	0	0
06rmzA_463	Tetrasphaera sp. 06rmzA_463	M00087	beta-Oxidation	COMPLETE	Bacteria	Actinobacteria	Actinobacteria	Micrococcales	Intrasporangiaceae	Tetrasphaera		0.774755	1.67929	1.44303	2.36163	0.372866	0.383193	0	0	0	0	0	0	0	0	0	0	0	0	0	0	0	0	0	0	0	0	0	0	0	0	0	0	0	0	0	0	0	0
06rmzA_463	Tetrasphaera sp. 06rmzA_463	M00176	Assimilatory sulfate reduction, sulfate => H2S	1 BLOCK MISSING	Bacteria	Actinobacteria	Actinobacteria	Micrococcales	Intrasporangiaceae	Tetrasphaera		0.774755	1.67929	1.44303	2.36163	0.372866	0.383193	0	0	0	0	0	0	0	0	0	0	0	0	0	0	0	0	0	0	0	0	0	0	0	0	0	0	0	0	0	0	0	0
06rmzA_463	Tetrasphaera sp. 06rmzA_463	M00530	Dissimilatory nitrate reduction, nitrate => ammonia	1 BLOCK MISSING	Bacteria	Actinobacteria	Actinobacteria	Micrococcales	Intrasporangiaceae	Tetrasphaera		0.774755	1.67929	1.44303	2.36163	0.372866	0.383193	0	0	0	0	0	0	0	0	0	0	0	0	0	0	0	0	0	0	0	0	0	0	0	0	0	0	0	0	0	0	0	0
06rmzA_469	Syntrophomonadaceae sp. 06rmzA_469	M00087	beta-Oxidation	1 BLOCK MISSING	Bacteria	Firmicutes	Clostridia	Clostridiales	Syntrophomonadaceae			0.480721	0.0539318	0.0655732	0	0.424538	0.0428669	0	0	0	0	0	0	0	0	0	0	0	0	0	0	0	0	0	0	0	0	0	0	0	0	0	0	0	0	0	0	0	0
06rmzA_469	Syntrophomonadaceae sp. 06rmzA_469	M00530	Dissimilatory nitrate reduction, nitrate => ammonia	1 BLOCK MISSING	Bacteria	Firmicutes	Clostridia	Clostridiales	Syntrophomonadaceae			0.480721	0.0539318	0.0655732	0	0.424538	0.0428669	0	0	0	0	0	0	0	0	0	0	0	0	0	0	0	0	0	0	0	0	0	0	0	0	0	0	0	0	0	0	0	0
06rmzA_479	Planctomycetales sp. 06rmzA_479	M00087	beta-Oxidation	1 BLOCK MISSING	Bacteria	Planctomycetes	Planctomycetia	Planctomycetales				0	0	0	0.0176837	0.0180154	0.0297169	0	0	0	0	0	0	0	0	0	0	0	0	0	0	0	0	0	0	0	0	0	0	0	0	0	0	0	0	0	0	0	0
06rmzA_480	Desulfovibrionales sp. 06rmzA_480	M00176	Assimilatory sulfate reduction, sulfate => H2S	1 BLOCK MISSING	Bacteria	Proteobacteria	Deltaproteobacteria	Desulfovibrionales				0.0245464	0.0427814	0.0754892	0.112709	0.0242531	0.0456986	0	0	0	0	0	0	0	0	0	0	0	0	0	0	0	0	0	0	0	0	0	0	0	0	0	0	0	0	0	0	0	0
06rmzA_480	Desulfovibrionales sp. 06rmzA_480	M00530	Dissimilatory nitrate reduction, nitrate => ammonia	1 BLOCK MISSING	Bacteria	Proteobacteria	Deltaproteobacteria	Desulfovibrionales				0.0245464	0.0427814	0.0754892	0.112709	0.0242531	0.0456986	0	0	0	0	0	0	0	0	0	0	0	0	0	0	0	0	0	0	0	0	0	0	0	0	0	0	0	0	0	0	0	0
06rmzA_480	Desulfovibrionales sp. 06rmzA_480	M00596	Dissimilatory sulfate reduction, sulfate => H2S	COMPLETE	Bacteria	Proteobacteria	Deltaproteobacteria	Desulfovibrionales				0.0245464	0.0427814	0.0754892	0.112709	0.0242531	0.0456986	0	0	0	0	0	0	0	0	0	0	0	0	0	0	0	0	0	0	0	0	0	0	0	0	0	0	0	0	0	0	0	0
06rmzA_481	Syntrophomonas wolfei 06rmzA_481	M00530	Dissimilatory nitrate reduction, nitrate => ammonia	1 BLOCK MISSING	Bacteria	Firmicutes	Clostridia	Clostridiales	Syntrophomonadaceae	Syntrophomonas	Syntrophomonas wolfei	0.27896	0.0374426	0.277712	0.0326769	0.0807712	0.0620303	0	0	0	0	0	0	0	0	0	0	0	0	0	0	0	0	0	0	0	0	0	0	0	0.0177109	0	0	0	0	0	0	0	0
06rmzA_494	Phycisphaerales sp. 06rmzA_494	M00176	Assimilatory sulfate reduction, sulfate => H2S	1 BLOCK MISSING	Bacteria	Planctomycetes	Phycisphaerae	Phycisphaerales				0.0348155	0.0314926	0.0189789	0.0194854	0.0280025	0.0234467	0	0	0	0	0	0	0	0	0	0	0	0	0	0	0	0	0	0	0	0	0	0	0	0	0	0	0	0	0	0	0	0
06rmzA_494	Phycisphaerales sp. 06rmzA_494	M00530	Dissimilatory nitrate reduction, nitrate => ammonia	1 BLOCK MISSING	Bacteria	Planctomycetes	Phycisphaerae	Phycisphaerales				0.0348155	0.0314926	0.0189789	0.0194854	0.0280025	0.0234467	0	0	0	0	0	0	0	0	0	0	0	0	0	0	0	0	0	0	0	0	0	0	0	0	0	0	0	0	0	0	0	0
06rmzA_502	Acidobacteria sp. 06rmzA_502	M00528	Nitrification, ammonia => nitrite	1 BLOCK MISSING	Bacteria	Acidobacteria						0.3981	0.754881	0.115022	0.188821	0.202921	0.0304218	0	0	0	0	0	0	0	0	0	0	0	0	0	0	0	0	0	0	0	0	0	0	0	0	0	0	0	0	0	0	0	0
06rmzA_502	Acidobacteria sp. 06rmzA_502	M00530	Dissimilatory nitrate reduction, nitrate => ammonia	1 BLOCK MISSING	Bacteria	Acidobacteria						0.3981	0.754881	0.115022	0.188821	0.202921	0.0304218	0	0	0	0	0	0	0	0	0	0	0	0	0	0	0	0	0	0	0	0	0	0	0	0	0	0	0	0	0	0	0	0
06rmzA_507	Syntrophomonadaceae sp. 06rmzA_507	M00087	beta-Oxidation	COMPLETE	Bacteria	Firmicutes	Clostridia	Clostridiales	Syntrophomonadaceae			0.256825	0.0557507	0	0	0.127695	0	0	0	0	0	0	0	0	0	0	0	0	0	0	0	0	0	0	0	0	0	0	0	0	0	0	0	0	0	0	0	0	0
06rmzA_513	Dietzia sp. 06rmzA_513	M00530	Dissimilatory nitrate reduction, nitrate => ammonia	COMPLETE	Bacteria	Actinobacteria	Actinobacteria	Corynebacteriales	Dietziaceae	Dietzia		0.0297877	0.0627396	0.0577921	0.0997234	0.0176999	0.0302028	0	0	0	0	0	0	0	0	0	0	0	0	0	0	0	0	0	0	0	0	0	0	0	0	0	0	0	0	0	0	0	0
06rmzA_513	Dietzia sp. 06rmzA_513	M00087	beta-Oxidation	COMPLETE	Bacteria	Actinobacteria	Actinobacteria	Corynebacteriales	Dietziaceae	Dietzia		0.0297877	0.0627396	0.0577921	0.0997234	0.0176999	0.0302028	0	0	0	0	0	0	0	0	0	0	0	0	0	0	0	0	0	0	0	0	0	0	0	0	0	0	0	0	0	0	0	0
06rmzA_513	Dietzia sp. 06rmzA_513	M00176	Assimilatory sulfate reduction, sulfate => H2S	1 BLOCK MISSING	Bacteria	Actinobacteria	Actinobacteria	Corynebacteriales	Dietziaceae	Dietzia		0.0297877	0.0627396	0.0577921	0.0997234	0.0176999	0.0302028	0	0	0	0	0	0	0	0	0	0	0	0	0	0	0	0	0	0	0	0	0	0	0	0	0	0	0	0	0	0	0	0
06rmzA_513	Dietzia sp. 06rmzA_513	M00531	Assimilatory nitrate reduction, nitrate => ammonia	1 BLOCK MISSING	Bacteria	Actinobacteria	Actinobacteria	Corynebacteriales	Dietziaceae	Dietzia		0.0297877	0.0627396	0.0577921	0.0997234	0.0176999	0.0302028	0	0	0	0	0	0	0	0	0	0	0	0	0	0	0	0	0	0	0	0	0	0	0	0	0	0	0	0	0	0	0	0
06rmzA_514	Syntrophomonadaceae sp. 06rmzA_514	M00087	beta-Oxidation	COMPLETE	Bacteria	Firmicutes	Clostridia	Clostridiales	Syntrophomonadaceae			0.183396	0.0402931	0	0	0.149481	0.019582	0	0	0	0	0	0	0	0	0	0	0	0	0	0	0	0	0	0	0	0	0	0	0	0	0	0	0	0	0	0	0	0
06rmzA_514	Syntrophomonadaceae sp. 06rmzA_514	M00087	beta-Oxidation	COMPLETE	Bacteria	Firmicutes	Clostridia	Clostridiales	Syntrophomonadaceae			0.183396	0.0402931	0	0	0.149481	0.019582	0	0	0	0	0	0	0	0	0	0	0	0	0	0	0	0	0	0	0	0	0	0	0	0	0	0	0	0	0	0	0	0
06rmzA_529	Fibrobacter sp. 06rmzA_529	M00531	Assimilatory nitrate reduction, nitrate => ammonia	1 BLOCK MISSING	Bacteria	Fibrobacteres	Fibrobacteria	Fibrobacterales	Fibrobacteraceae	Fibrobacter		0	0	0	0	0.0901496	0.0342892	0	0	0	0	0	0	0	0	0	0	0	0	0	0	0	0	0	0	0	0	0	0	0	0	0	0	0	0	0	0	0	0
06rmzA_529	Fibrobacter sp. 06rmzA_529	M00176	Assimilatory sulfate reduction, sulfate => H2S	COMPLETE	Bacteria	Fibrobacteres	Fibrobacteria	Fibrobacterales	Fibrobacteraceae	Fibrobacter		0	0	0	0	0.0901496	0.0342892	0	0	0	0	0	0	0	0	0	0	0	0	0	0	0	0	0	0	0	0	0	0	0	0	0	0	0	0	0	0	0	0
06rmzA_531	Desulfobulbus sp. 06rmzA_531	M00596	Dissimilatory sulfate reduction, sulfate => H2S	COMPLETE	Bacteria	Proteobacteria	Deltaproteobacteria	Desulfobacterales	Desulfobulbaceae	Desulfobulbus		0	0.0166651	0	0	0.047058	0.0166432	0	0	0	0	0	0	0	0	0	0	0	0	0	0	0	0	0	0	0	0	0	0	0	0	0	0	0	0	0	0	0	0
06rmzA_531	Desulfobulbus sp. 06rmzA_531	M00530	Dissimilatory nitrate reduction, nitrate => ammonia	1 BLOCK MISSING	Bacteria	Proteobacteria	Deltaproteobacteria	Desulfobacterales	Desulfobulbaceae	Desulfobulbus		0	0.0166651	0	0	0.047058	0.0166432	0	0	0	0	0	0	0	0	0	0	0	0	0	0	0	0	0	0	0	0	0	0	0	0	0	0	0	0	0	0	0	0
06rmzA_532	Deltaproteobacteria sp. 06rmzA_532	M00530	Dissimilatory nitrate reduction, nitrate => ammonia	1 BLOCK MISSING	Bacteria	Proteobacteria	Deltaproteobacteria					0.0764431	0.135541	0.0608416	0.0896999	0.0563581	0.0573236	0	0	0	0	0	0	0	0	0	0	0	0	0	0	0	0	0	0	0	0	0	0	0	0	0	0	0	0	0	0	0	0
06rmzA_541	Planctomycetaceae sp. 06rmzA_541	M00530	Dissimilatory nitrate reduction, nitrate => ammonia	1 BLOCK MISSING	Bacteria	Planctomycetes	Planctomycetia	Planctomycetales	Planctomycetaceae			0.0782374	0.14359	0.13168	0.183097	0.0446424	0.0353835	0	0	0	0	0	0	0	0	0	0	0	0	0	0	0	0	0	0	0	0	0	0	0	0	0	0	0	0	0	0	0	0
06rmzA_541	Planctomycetaceae sp. 06rmzA_541	M00087	beta-Oxidation	1 BLOCK MISSING	Bacteria	Planctomycetes	Planctomycetia	Planctomycetales	Planctomycetaceae			0.0782374	0.14359	0.13168	0.183097	0.0446424	0.0353835	0	0	0	0	0	0	0	0	0	0	0	0	0	0	0	0	0	0	0	0	0	0	0	0	0	0	0	0	0	0	0	0
06rmzA_543	Fibrobacter sp. 06rmzA_543	M00176	Assimilatory sulfate reduction, sulfate => H2S	COMPLETE	Bacteria	Fibrobacteres	Fibrobacteria	Fibrobacterales	Fibrobacteraceae	Fibrobacter		0	0	0	0	0.0430545	0.0418087	0	0	0	0	0	0	0	0	0	0	0	0	0	0	0	0	0	0	0	0	0	0	0	0	0	0	0	0	0	0	0	0
06rmzA_547	Bacteroidales sp. 06rmzA_547	M00530	Dissimilatory nitrate reduction, nitrate => ammonia	1 BLOCK MISSING	Bacteria	Bacteroidetes	Bacteroidia	Bacteroidales				0	0	0.859216	1.19361	0.0147366	2.23519	0	0	0	0	0	0	0	0	0	0	0	0	0	0	0	0	0	0	0	0	0	0	0	0	0	0	0	0	0	0	0	0
06rmzA_565	Rhodococcus sp. 06rmzA_565	M00176	Assimilatory sulfate reduction, sulfate => H2S	COMPLETE	Bacteria	Actinobacteria	Actinobacteria	Corynebacteriales	Nocardiaceae	Rhodococcus		0.343376	0.725713	0.460044	0.822887	0.134492	0.154429	0	0	0	0	0	0	0	0	0	0	0	0	0	0	0	0	0	0	0	0	0	0	0	0	0	0	0	0	0	0	0	0
06rmzA_565	Rhodococcus sp. 06rmzA_565	M00531	Assimilatory nitrate reduction, nitrate => ammonia	1 BLOCK MISSING	Bacteria	Actinobacteria	Actinobacteria	Corynebacteriales	Nocardiaceae	Rhodococcus		0.343376	0.725713	0.460044	0.822887	0.134492	0.154429	0	0	0	0	0	0	0	0	0	0	0	0	0	0	0	0	0	0	0	0	0	0	0	0	0	0	0	0	0	0	0	0
06rmzA_565	Rhodococcus sp. 06rmzA_565	M00530	Dissimilatory nitrate reduction, nitrate => ammonia	COMPLETE	Bacteria	Actinobacteria	Actinobacteria	Corynebacteriales	Nocardiaceae	Rhodococcus		0.343376	0.725713	0.460044	0.822887	0.134492	0.154429	0	0	0	0	0	0	0	0	0	0	0	0	0	0	0	0	0	0	0	0	0	0	0	0	0	0	0	0	0	0	0	0
06rmzA_565	Rhodococcus sp. 06rmzA_565	M00087	beta-Oxidation	COMPLETE	Bacteria	Actinobacteria	Actinobacteria	Corynebacteriales	Nocardiaceae	Rhodococcus		0.343376	0.725713	0.460044	0.822887	0.134492	0.154429	0	0	0	0	0	0	0	0	0	0	0	0	0	0	0	0	0	0	0	0	0	0	0	0	0	0	0	0	0	0	0	0
06rmzA_565	Rhodococcus sp. 06rmzA_565	M00176	Assimilatory sulfate reduction, sulfate => H2S	COMPLETE	Bacteria	Actinobacteria	Actinobacteria	Corynebacteriales	Nocardiaceae	Rhodococcus		0.343376	0.725713	0.460044	0.822887	0.134492	0.154429	0	0	0	0	0	0	0	0	0	0	0	0	0	0	0	0	0	0	0	0	0	0	0	0	0	0	0	0	0	0	0	0
06rmzA_565	Rhodococcus sp. 06rmzA_565	M00087	beta-Oxidation	COMPLETE	Bacteria	Actinobacteria	Actinobacteria	Corynebacteriales	Nocardiaceae	Rhodococcus		0.343376	0.725713	0.460044	0.822887	0.134492	0.154429	0	0	0	0	0	0	0	0	0	0	0	0	0	0	0	0	0	0	0	0	0	0	0	0	0	0	0	0	0	0	0	0
06rmzA_565	Rhodococcus sp. 06rmzA_565	M00531	Assimilatory nitrate reduction, nitrate => ammonia	1 BLOCK MISSING	Bacteria	Actinobacteria	Actinobacteria	Corynebacteriales	Nocardiaceae	Rhodococcus		0.343376	0.725713	0.460044	0.822887	0.134492	0.154429	0	0	0	0	0	0	0	0	0	0	0	0	0	0	0	0	0	0	0	0	0	0	0	0	0	0	0	0	0	0	0	0
06rmzA_565	Rhodococcus sp. 06rmzA_565	M00530	Dissimilatory nitrate reduction, nitrate => ammonia	COMPLETE	Bacteria	Actinobacteria	Actinobacteria	Corynebacteriales	Nocardiaceae	Rhodococcus		0.343376	0.725713	0.460044	0.822887	0.134492	0.154429	0	0	0	0	0	0	0	0	0	0	0	0	0	0	0	0	0	0	0	0	0	0	0	0	0	0	0	0	0	0	0	0
06rmzA_577	Acidimicrobiales sp. 06rmzA_577	M00530	Dissimilatory nitrate reduction, nitrate => ammonia	1 BLOCK MISSING	Bacteria	Actinobacteria	Acidimicrobiia	Acidimicrobiales				0.0531663	0.11092	0.0936504	0.149692	0.0286301	0.0277249	0	0	0	0	0	0	0	0	0	0	0	0	0	0	0	0	0	0	0	0	0	0	0	0	0	0	0	0	0	0	0	0
06rmzA_577	Acidimicrobiales sp. 06rmzA_577	M00531	Assimilatory nitrate reduction, nitrate => ammonia	COMPLETE	Bacteria	Actinobacteria	Acidimicrobiia	Acidimicrobiales				0.0531663	0.11092	0.0936504	0.149692	0.0286301	0.0277249	0	0	0	0	0	0	0	0	0	0	0	0	0	0	0	0	0	0	0	0	0	0	0	0	0	0	0	0	0	0	0	0
06rmzA_577	Acidimicrobiales sp. 06rmzA_577	M00176	Assimilatory sulfate reduction, sulfate => H2S	COMPLETE	Bacteria	Actinobacteria	Acidimicrobiia	Acidimicrobiales				0.0531663	0.11092	0.0936504	0.149692	0.0286301	0.0277249	0	0	0	0	0	0	0	0	0	0	0	0	0	0	0	0	0	0	0	0	0	0	0	0	0	0	0	0	0	0	0	0
06rmzA_577	Acidimicrobiales sp. 06rmzA_577	M00087	beta-Oxidation	1 BLOCK MISSING	Bacteria	Actinobacteria	Acidimicrobiia	Acidimicrobiales				0.0531663	0.11092	0.0936504	0.149692	0.0286301	0.0277249	0	0	0	0	0	0	0	0	0	0	0	0	0	0	0	0	0	0	0	0	0	0	0	0	0	0	0	0	0	0	0	0
06rmzA_589	Deltaproteobacteria sp. 06rmzA_589	M00087	beta-Oxidation	COMPLETE	Bacteria	Proteobacteria	Deltaproteobacteria					0	0	0.0303413	0	0	0.270908	0	0	0	0	0	0	0	0	0	0	0	0	0	0	0	0	0	0	0	0	0	0	0	0	0	0	0	0	0	0	0	0
06rmzA_589	Deltaproteobacteria sp. 06rmzA_589	M00530	Dissimilatory nitrate reduction, nitrate => ammonia	1 BLOCK MISSING	Bacteria	Proteobacteria	Deltaproteobacteria					0	0	0.0303413	0	0	0.270908	0	0	0	0	0	0	0	0	0	0	0	0	0	0	0	0	0	0	0	0	0	0	0	0	0	0	0	0	0	0	0	0
06rmzA_596	Limnobacter sp. 06rmzA_596	M00529	Denitrification, nitrate => nitrogen	COMPLETE	Bacteria	Proteobacteria	Betaproteobacteria	Burkholderiales	Burkholderiaceae	Limnobacter		0.0262309	0.0559125	0.087592	0.133571	0.0144186	0.0212696	0	0	0	0	0	0	0	0	0	0	0	0	0	0	0	0	0	0	0	0	0	0	0	0	0	0	0	0	0	0	0	0
06rmzA_596	Limnobacter sp. 06rmzA_596	M00176	Assimilatory sulfate reduction, sulfate => H2S	1 BLOCK MISSING	Bacteria	Proteobacteria	Betaproteobacteria	Burkholderiales	Burkholderiaceae	Limnobacter		0.0262309	0.0559125	0.087592	0.133571	0.0144186	0.0212696	0	0	0	0	0	0	0	0	0	0	0	0	0	0	0	0	0	0	0	0	0	0	0	0	0	0	0	0	0	0	0	0
06rmzA_596	Limnobacter sp. 06rmzA_596	M00528	Nitrification, ammonia => nitrite	1 BLOCK MISSING	Bacteria	Proteobacteria	Betaproteobacteria	Burkholderiales	Burkholderiaceae	Limnobacter		0.0262309	0.0559125	0.087592	0.133571	0.0144186	0.0212696	0	0	0	0	0	0	0	0	0	0	0	0	0	0	0	0	0	0	0	0	0	0	0	0	0	0	0	0	0	0	0	0
06rmzA_596	Limnobacter sp. 06rmzA_596	M00087	beta-Oxidation	COMPLETE	Bacteria	Proteobacteria	Betaproteobacteria	Burkholderiales	Burkholderiaceae	Limnobacter		0.0262309	0.0559125	0.087592	0.133571	0.0144186	0.0212696	0	0	0	0	0	0	0	0	0	0	0	0	0	0	0	0	0	0	0	0	0	0	0	0	0	0	0	0	0	0	0	0
06rmzA_596	Limnobacter sp. 06rmzA_596	M00530	Dissimilatory nitrate reduction, nitrate => ammonia	1 BLOCK MISSING	Bacteria	Proteobacteria	Betaproteobacteria	Burkholderiales	Burkholderiaceae	Limnobacter		0.0262309	0.0559125	0.087592	0.133571	0.0144186	0.0212696	0	0	0	0	0	0	0	0	0	0	0	0	0	0	0	0	0	0	0	0	0	0	0	0	0	0	0	0	0	0	0	0
06rmzA_596	Limnobacter sp. 06rmzA_596	M00531	Assimilatory nitrate reduction, nitrate => ammonia	1 BLOCK MISSING	Bacteria	Proteobacteria	Betaproteobacteria	Burkholderiales	Burkholderiaceae	Limnobacter		0.0262309	0.0559125	0.087592	0.133571	0.0144186	0.0212696	0	0	0	0	0	0	0	0	0	0	0	0	0	0	0	0	0	0	0	0	0	0	0	0	0	0	0	0	0	0	0	0
06rmzA_596	Limnobacter sp. 06rmzA_596	M00804	Complete nitrification, comammox, ammonia => nitrite => nitrate	1 BLOCK MISSING	Bacteria	Proteobacteria	Betaproteobacteria	Burkholderiales	Burkholderiaceae	Limnobacter		0.0262309	0.0559125	0.087592	0.133571	0.0144186	0.0212696	0	0	0	0	0	0	0	0	0	0	0	0	0	0	0	0	0	0	0	0	0	0	0	0	0	0	0	0	0	0	0	0
06rmzA_601	Bacteroidales sp. 06rmzA_601	M00530	Dissimilatory nitrate reduction, nitrate => ammonia	1 BLOCK MISSING	Bacteria	Bacteroidetes	Bacteroidia	Bacteroidales				0.0613495	0.116531	0.0176791	0.0284488	0.66429	0.137928	0	0	0	0	0	0	0	0	0	0	0	0	0	0	0	0	0	0	0	0	0	0	0	0	0	0	0	0	0	0	0	0
06rmzA_605	Chloroflexi sp. 06rmzA_605	M00377	Reductive acetyl-CoA pathway (Wood-Ljungdahl pathway)	COMPLETE	Bacteria	Chloroflexi						0	0.0151218	0.303887	0.460463	0	0.071267	0	0	0	0	0	0	0	0	0	0	0	0	0	0	0	0	0	0	0	0	0	0	0	0	0	0	0	0	0	0	0	0
06rmzA_605	Chloroflexi sp. 06rmzA_605	M00176	Assimilatory sulfate reduction, sulfate => H2S	1 BLOCK MISSING	Bacteria	Chloroflexi						0	0.0151218	0.303887	0.460463	0	0.071267	0	0	0	0	0	0	0	0	0	0	0	0	0	0	0	0	0	0	0	0	0	0	0	0	0	0	0	0	0	0	0	0
06rmzA_617	Chloroflexi sp. 06rmzA_617	M00176	Assimilatory sulfate reduction, sulfate => H2S	1 BLOCK MISSING	Bacteria	Chloroflexi						0.0502457	0.102075	0.0620411	0.10298	0.0179936	0.0133726	0	0	0	0	0	0	0	0	0	0	0	0	0	0	0	0	0	0	0	0	0	0	0	0	0	0	0	0	0	0	0	0
06rmzA_625	Burkholderiaceae sp. 06rmzA_625	M00087	beta-Oxidation	COMPLETE	Bacteria	Proteobacteria	Betaproteobacteria	Burkholderiales	Burkholderiaceae			0.0207593	0.0489954	0.0413783	0.0679109	0	0	0	0	0	0	0	0	0	0	0	0	0	0	0	0	0	0	0	0	0	0	0	0	0	0	0	0	0	0	0	0	0	0
06rmzA_635	Actinomycetales sp. 06rmzA_635	M00087	beta-Oxidation	COMPLETE	Bacteria	Actinobacteria	Actinobacteria	Actinomycetales				0	0.0253434	0.0265562	0.0478407	0	0	0	0	0	0	0	0	0	0	0	0	0	0	0	0	0	0	0	0	0	0	0	0	0	0	0	0	0	0	0	0	0	0
06rmzA_635	Actinomycetales sp. 06rmzA_635	M00530	Dissimilatory nitrate reduction, nitrate => ammonia	1 BLOCK MISSING	Bacteria	Actinobacteria	Actinobacteria	Actinomycetales				0	0.0253434	0.0265562	0.0478407	0	0	0	0	0	0	0	0	0	0	0	0	0	0	0	0	0	0	0	0	0	0	0	0	0	0	0	0	0	0	0	0	0	0
06rmzA_69	Corynebacterium sp. 06rmzA_69	M00531	Assimilatory nitrate reduction, nitrate => ammonia	1 BLOCK MISSING	Bacteria	Actinobacteria	Actinobacteria	Corynebacteriales	Corynebacteriaceae	Corynebacterium		0.0979713	0.216278	0.129496	0.213996	0.0875337	0.0606597	0	0	0	0	0	0	0	0	0	0	0	0	0	0	0	0	0	0	0	0	0	0	0	0	0	0	0	0	0	0	0	0
06rmzA_69	Corynebacterium sp. 06rmzA_69	M00176	Assimilatory sulfate reduction, sulfate => H2S	1 BLOCK MISSING	Bacteria	Actinobacteria	Actinobacteria	Corynebacteriales	Corynebacteriaceae	Corynebacterium		0.0979713	0.216278	0.129496	0.213996	0.0875337	0.0606597	0	0	0	0	0	0	0	0	0	0	0	0	0	0	0	0	0	0	0	0	0	0	0	0	0	0	0	0	0	0	0	0
06rmzA_69	Corynebacterium sp. 06rmzA_69	M00530	Dissimilatory nitrate reduction, nitrate => ammonia	1 BLOCK MISSING	Bacteria	Actinobacteria	Actinobacteria	Corynebacteriales	Corynebacteriaceae	Corynebacterium		0.0979713	0.216278	0.129496	0.213996	0.0875337	0.0606597	0	0	0	0	0	0	0	0	0	0	0	0	0	0	0	0	0	0	0	0	0	0	0	0	0	0	0	0	0	0	0	0
06rmzA_73	Pelagibacterium sp. 06rmzA_73	M00087	beta-Oxidation	COMPLETE	Bacteria	Proteobacteria	Alphaproteobacteria	Rhizobiales	Hyphomicrobiaceae	Pelagibacterium		0.0310872	0.064232	0.024529	0.0445043	0.0176256	0.0136286	0	0	0	0	0	0	0	0	0	0	0	0	0	0	0	0	0	0	0	0	0	0	0	0	0	0	0	0	0	0	0	0
06rmzA_92	Clostridiaceae sp. 06rmzA_92	M00531	Assimilatory nitrate reduction, nitrate => ammonia	1 BLOCK MISSING	Bacteria	Firmicutes	Clostridia	Clostridiales	Clostridiaceae			0	0	0	0	0	0.084027	0	0	0	0	0	0	0	0	0	0	0	0	0	0	0	0	0	0	0	0	0	0	0	0	0	0	0	0	0	0	0	0
06rmzA_92	Clostridiaceae sp. 06rmzA_92	M00176	Assimilatory sulfate reduction, sulfate => H2S	COMPLETE	Bacteria	Firmicutes	Clostridia	Clostridiales	Clostridiaceae			0	0	0	0	0	0.084027	0	0	0	0	0	0	0	0	0	0	0	0	0	0	0	0	0	0	0	0	0	0	0	0	0	0	0	0	0	0	0	0
06rmzA_96	Firmicutes sp. 06rmzA_96	M00176	Assimilatory sulfate reduction, sulfate => H2S	1 BLOCK MISSING	Bacteria	Firmicutes						0	0.0160837	0	0	0.0994325	0	0	0	0	0	0	0	0	0	0	0	0	0	0	0	0	0	0	0	0	0	0	0	0	0	0	0	0	0	0	0	0	0
07pgkL_118	Syntrophomonas sp. 07pgkL_118	M00530	Dissimilatory nitrate reduction, nitrate => ammonia	1 BLOCK MISSING	Bacteria	Firmicutes	Clostridia	Clostridiales	Syntrophomonadaceae	Syntrophomonas		0	0	0	0	0	0	0	0	0	0	0	0	0	0	0	0	0	0	0	0.0868678	0.157547	0	0	0.206848	0	0	0	0	0	0	0	0	0	0	0	0	0	0
07pgkL_118	Syntrophomonas sp. 07pgkL_118	M00087	beta-Oxidation	1 BLOCK MISSING	Bacteria	Firmicutes	Clostridia	Clostridiales	Syntrophomonadaceae	Syntrophomonas		0	0	0	0	0	0	0	0	0	0	0	0	0	0	0	0	0	0	0	0.0868678	0.157547	0	0	0.206848	0	0	0	0	0	0	0	0	0	0	0	0	0	0
07pgkL_121	Thiopseudomonas sp. 07pgkL_121	M00087	beta-Oxidation	COMPLETE	Bacteria	Proteobacteria	Gammaproteobacteria	Pseudomonadales	Pseudomonadaceae	Thiopseudomonas		0	0	0	0	0	0	0	0	0	0	0	0	0	0	0	0	0	0	0	0	0	0	0	0	0	0	0	0	0	0	0	0	0	0	0	0	0	0
07pgkL_121	Thiopseudomonas sp. 07pgkL_121	M00529	Denitrification, nitrate => nitrogen	1 BLOCK MISSING	Bacteria	Proteobacteria	Gammaproteobacteria	Pseudomonadales	Pseudomonadaceae	Thiopseudomonas		0	0	0	0	0	0	0	0	0	0	0	0	0	0	0	0	0	0	0	0	0	0	0	0	0	0	0	0	0	0	0	0	0	0	0	0	0	0
07pgkL_121	Thiopseudomonas sp. 07pgkL_121	M00176	Assimilatory sulfate reduction, sulfate => H2S	COMPLETE	Bacteria	Proteobacteria	Gammaproteobacteria	Pseudomonadales	Pseudomonadaceae	Thiopseudomonas		0	0	0	0	0	0	0	0	0	0	0	0	0	0	0	0	0	0	0	0	0	0	0	0	0	0	0	0	0	0	0	0	0	0	0	0	0	0
07pgkL_132	Xanthomonadaceae sp. 07pgkL_132	M00530	Dissimilatory nitrate reduction, nitrate => ammonia	1 BLOCK MISSING	Bacteria	Proteobacteria	Gammaproteobacteria	Xanthomonadales	Xanthomonadaceae			0	0	0	0	0	0	0	0	0	0	0	0	0	0	0	0	0	0	0	0	0	0	0	0	0	0	0	0	0	0	0	0	0	0	0	0	0	0
07pgkL_159	Clostridia sp. 07pgkL_159	M00530	Dissimilatory nitrate reduction, nitrate => ammonia	1 BLOCK MISSING	Bacteria	Firmicutes	Clostridia					0	0	0	0	0	0	0	0	0	0	0	0	0	0	0	0	0	0	0	0.0547473	0.0898008	0.371264	0.0382409	0.0963098	0.945572	0	0	0	0	0	0	0	0	0	0	0.0202441	0.210137	0.0457952
07pgkL_164	Syntrophomonadaceae sp. 07pgkL_164	M00087	beta-Oxidation	COMPLETE	Bacteria	Firmicutes	Clostridia	Clostridiales	Syntrophomonadaceae			0	0	0	0	0	0	0	0	0	0	0	0	0	0	0	0	0	0	0	0	0.0155637	0	0	0	0	0	0	0	0	0	0	0	0	0	0.0466259	0	0	0
07pgkL_164	Syntrophomonadaceae sp. 07pgkL_164	M00530	Dissimilatory nitrate reduction, nitrate => ammonia	1 BLOCK MISSING	Bacteria	Firmicutes	Clostridia	Clostridiales	Syntrophomonadaceae			0	0	0	0	0	0	0	0	0	0	0	0	0	0	0	0	0	0	0	0	0.0155637	0	0	0	0	0	0	0	0	0	0	0	0	0	0.0466259	0	0	0
07pgkL_188	Gammaproteobacteria sp. 07pgkL_188	M00087	beta-Oxidation	COMPLETE	Bacteria	Proteobacteria	Gammaproteobacteria					0	0	0	0	0	0	0	0	0	0	0	0	0	0	0	0	0	0	0	0	0	0	0	0	0	0	0	0	0	0	0	0	0	0	0	0	0	0
07pgkL_188	Gammaproteobacteria sp. 07pgkL_188	M00176	Assimilatory sulfate reduction, sulfate => H2S	1 BLOCK MISSING	Bacteria	Proteobacteria	Gammaproteobacteria					0	0	0	0	0	0	0	0	0	0	0	0	0	0	0	0	0	0	0	0	0	0	0	0	0	0	0	0	0	0	0	0	0	0	0	0	0	0
07pgkL_232	Clostridiales sp. 07pgkL_232	M00176	Assimilatory sulfate reduction, sulfate => H2S	1 BLOCK MISSING	Bacteria	Firmicutes	Clostridia	Clostridiales				0	0	0	0	0	0	0	0	0	0	0	0	0	0	0	0	0	0	0	0	0	0	0	0	0	0	0	0	0	0	0	0	0	0	0.0170863	0	0	0
07pgkL_28	Actinomycetales sp. 07pgkL_28	M00531	Assimilatory nitrate reduction, nitrate => ammonia	1 BLOCK MISSING	Bacteria	Actinobacteria	Actinobacteria	Actinomycetales				0	0	0	0	0	0	0	0	0	0	0	0	0	0	0	0	0	0	0	0	0	0	0	0	0	0	0	0	0	0	0	0	0	0	0	0	0	0
07pgkL_28	Actinomycetales sp. 07pgkL_28	M00087	beta-Oxidation	1 BLOCK MISSING	Bacteria	Actinobacteria	Actinobacteria	Actinomycetales				0	0	0	0	0	0	0	0	0	0	0	0	0	0	0	0	0	0	0	0	0	0	0	0	0	0	0	0	0	0	0	0	0	0	0	0	0	0
07pgkL_43	Gammaproteobacteria sp. 07pgkL_43	M00176	Assimilatory sulfate reduction, sulfate => H2S	COMPLETE	Bacteria	Proteobacteria	Gammaproteobacteria					0	0	0	0	0	0	0	0	0	0	0	0	0	0	0	0	0	0	0	0	0	0	0	0	0	0	0	0	0	0	0	0	0	0	0	0	0	0
07pgkL_43	Gammaproteobacteria sp. 07pgkL_43	M00087	beta-Oxidation	1 BLOCK MISSING	Bacteria	Proteobacteria	Gammaproteobacteria					0	0	0	0	0	0	0	0	0	0	0	0	0	0	0	0	0	0	0	0	0	0	0	0	0	0	0	0	0	0	0	0	0	0	0	0	0	0
07pgkL_43	Gammaproteobacteria sp. 07pgkL_43	M00529	Denitrification, nitrate => nitrogen	1 BLOCK MISSING	Bacteria	Proteobacteria	Gammaproteobacteria					0	0	0	0	0	0	0	0	0	0	0	0	0	0	0	0	0	0	0	0	0	0	0	0	0	0	0	0	0	0	0	0	0	0	0	0	0	0
07pgkL_49	Firmicutes sp. 07pgkL_49	M00377	Reductive acetyl-CoA pathway (Wood-Ljungdahl pathway)	1 BLOCK MISSING	Bacteria	Firmicutes						0	0	0	0	0	0	0	0	0	0	0	0	0	0	0	0	0	0	0	0	0	0	0	0	0	0	0	0	0	0	0	0	0	0.075107	0	0	0	0
07pgkL_49	Firmicutes sp. 07pgkL_49	M00377	Reductive acetyl-CoA pathway (Wood-Ljungdahl pathway)	1 BLOCK MISSING	Bacteria	Firmicutes						0	0	0	0	0	0	0	0	0	0	0	0	0	0	0	0	0	0	0	0	0	0	0	0	0	0	0	0	0	0	0	0	0	0.075107	0	0	0	0
07pgkL_73	Campylobacter sp. 07pgkL_73	M00530	Dissimilatory nitrate reduction, nitrate => ammonia	1 BLOCK MISSING	Bacteria	Proteobacteria	Epsilonproteobacteria	Campylobacterales	Campylobacteraceae	Campylobacter		0	0	0	0	0	0	0	0	0	0	0	0	0	0	0	0	0	0	0	0	0	0	0	0	0	0	0	0	0	0	0	0	0	0	0.0199556	0	0	0
07pgkL_96	Clostridiales sp. 07pgkL_96	M00176	Assimilatory sulfate reduction, sulfate => H2S	1 BLOCK MISSING	Bacteria	Firmicutes	Clostridia	Clostridiales				0	0	0	0	0	0	0	0	0	0	0	0	0	0	0	0	0	0	0	0	0	0	0	0	0	0	0	0	0	0	0	0	0	0	0	0	0	0
08sgBP_101	Paracoccus sp. 08sgBP_101	M00529	Denitrification, nitrate => nitrogen	1 BLOCK MISSING	Bacteria	Proteobacteria	Alphaproteobacteria	Rhodobacterales	Rhodobacteraceae	Paracoccus		0	0.0165076	0	0	0	0	0	0	0	0	0	0	0	0	0	0	0	0	0	0	0	0	0	0	0	0.0222329	0.0155789	0.0181472	0.0194938	0	0	0	0	0	0	0.0198501	0	0
08sgBP_101	Paracoccus sp. 08sgBP_101	M00087	beta-Oxidation	1 BLOCK MISSING	Bacteria	Proteobacteria	Alphaproteobacteria	Rhodobacterales	Rhodobacteraceae	Paracoccus		0	0.0165076	0	0	0	0	0	0	0	0	0	0	0	0	0	0	0	0	0	0	0	0	0	0	0	0.0222329	0.0155789	0.0181472	0.0194938	0	0	0	0	0	0	0.0198501	0	0
08sgBP_101	Paracoccus sp. 08sgBP_101	M00176	Assimilatory sulfate reduction, sulfate => H2S	1 BLOCK MISSING	Bacteria	Proteobacteria	Alphaproteobacteria	Rhodobacterales	Rhodobacteraceae	Paracoccus		0	0.0165076	0	0	0	0	0	0	0	0	0	0	0	0	0	0	0	0	0	0	0	0	0	0	0	0.0222329	0.0155789	0.0181472	0.0194938	0	0	0	0	0	0	0.0198501	0	0
08sgBP_101	Paracoccus sp. 08sgBP_101	M00530	Dissimilatory nitrate reduction, nitrate => ammonia	1 BLOCK MISSING	Bacteria	Proteobacteria	Alphaproteobacteria	Rhodobacterales	Rhodobacteraceae	Paracoccus		0	0.0165076	0	0	0	0	0	0	0	0	0	0	0	0	0	0	0	0	0	0	0	0	0	0	0	0.0222329	0.0155789	0.0181472	0.0194938	0	0	0	0	0	0	0.0198501	0	0
08sgBP_102	Halothermothrix sp. 08sgBP_102	M00596	Dissimilatory sulfate reduction, sulfate => H2S	1 BLOCK MISSING	Bacteria	Firmicutes	Clostridia	Halanaerobiales	Halanaerobiaceae	Halothermothrix		0	0	0	0	0	0	0	0	0	0	0	0	0	0	0	0	0	0	0	0	0	0	0	0	0	0	0.0290848	0	0	0	0	0	0	0	0.635482	0.14899	1.68887	3.408
08sgBP_111	Canibacter sp. 08sgBP_111	M00087	beta-Oxidation	1 BLOCK MISSING	Bacteria	Actinobacteria	Actinobacteria	Micrococcales	Microbacteriaceae	Canibacter		0	0	0	0	0	0	0	0	0	0	0	0	0	0	0	0	0	0	0	0	0	0	0	0	0.014231	0.0692718	0.0374409	0.052575	0.0578652	0.0253085	0	0	0	0	0	0	0	0
08sgBP_114	Pelotomaculum sp. 08sgBP_114	M00596	Dissimilatory sulfate reduction, sulfate => H2S	1 BLOCK MISSING	Bacteria	Firmicutes	Clostridia	Clostridiales	Peptococcaceae	Pelotomaculum		0.0450817	0.0588265	0.0364905	0.0374209	0.112166	0.142955	0	0	0	0	0	0	0	0	0	0	0	0	0	0	0	0	0	0	0	0.0456796	0.172084	0.0923709	0.213562	0.199528	0.011742	0.0302066	0.0399194	0.131346	0	0	0	0.0934114
08sgBP_119	Thermoanaerobacterales sp. 08sgBP_119	M00618	Acetogen	1 BLOCK MISSING	Bacteria	Firmicutes	Clostridia	Thermoanaerobacterales				0	0	0	0	0	0	0	0	0	0	0	0	0	0	0	0	0	0	0	0	0	0	0	0	0	0.0127366	0.0160272	0.0195867	0.0163508	0.0210529	0.0302815	0.0258244	0.0254053	0.0219853	0	0	0	0
08sgBP_119	Thermoanaerobacterales sp. 08sgBP_119	M00377	Reductive acetyl-CoA pathway (Wood-Ljungdahl pathway)	1 BLOCK MISSING	Bacteria	Firmicutes	Clostridia	Thermoanaerobacterales				0	0	0	0	0	0	0	0	0	0	0	0	0	0	0	0	0	0	0	0	0	0	0	0	0	0.0127366	0.0160272	0.0195867	0.0163508	0.0210529	0.0302815	0.0258244	0.0254053	0.0219853	0	0	0	0
08sgBP_123	Bacteroidales sp. 08sgBP_123	M00530	Dissimilatory nitrate reduction, nitrate => ammonia	1 BLOCK MISSING	Bacteria	Bacteroidetes	Bacteroidia	Bacteroidales				0	0	0	0	0	0	0	0	0	0	0	0	0	0	0	0	0	0	0	0	0	0	0	0	0	0	0	0	0	0	0	0	0	0	0	0	0	0
08sgBP_134	Firmicutes sp. 08sgBP_134	M00377	Reductive acetyl-CoA pathway (Wood-Ljungdahl pathway)	COMPLETE	Bacteria	Firmicutes						0	0	0	0	0	0	0	0	0	0	0	0	0	0	0	0	0	0	0	0	0	0	0	0	0	0.0228181	0.0203474	0.020521	0.0176211	0.0201917	0	0	0	0	0	0	0	0
08sgBP_135	Propionibacterium sp. 08sgBP_135	M00530	Dissimilatory nitrate reduction, nitrate => ammonia	1 BLOCK MISSING	Bacteria	Actinobacteria	Actinobacteria	Propionibacteriales	Propionibacteriaceae	Propionibacterium		0	0	0	0	0	0	0	0	0	0	0	0	0	0	0	0	0	0	0	0	0	0	0	0	0.00982551	0	0	0	0	0	0	0	0	0	0	0	0	0
08sgBP_135	Propionibacterium sp. 08sgBP_135	M00176	Assimilatory sulfate reduction, sulfate => H2S	1 BLOCK MISSING	Bacteria	Actinobacteria	Actinobacteria	Propionibacteriales	Propionibacteriaceae	Propionibacterium		0	0	0	0	0	0	0	0	0	0	0	0	0	0	0	0	0	0	0	0	0	0	0	0	0.00982551	0	0	0	0	0	0	0	0	0	0	0	0	0
08sgBP_135	Propionibacterium sp. 08sgBP_135	M00087	beta-Oxidation	COMPLETE	Bacteria	Actinobacteria	Actinobacteria	Propionibacteriales	Propionibacteriaceae	Propionibacterium		0	0	0	0	0	0	0	0	0	0	0	0	0	0	0	0	0	0	0	0	0	0	0	0	0.00982551	0	0	0	0	0	0	0	0	0	0	0	0	0
08sgBP_135	Propionibacterium sp. 08sgBP_135	M00531	Assimilatory nitrate reduction, nitrate => ammonia	1 BLOCK MISSING	Bacteria	Actinobacteria	Actinobacteria	Propionibacteriales	Propionibacteriaceae	Propionibacterium		0	0	0	0	0	0	0	0	0	0	0	0	0	0	0	0	0	0	0	0	0	0	0	0	0.00982551	0	0	0	0	0	0	0	0	0	0	0	0	0
08sgBP_145	Actinomycetales sp. 08sgBP_145	M00531	Assimilatory nitrate reduction, nitrate => ammonia	1 BLOCK MISSING	Bacteria	Actinobacteria	Actinobacteria	Actinomycetales				0	0	0	0.0228876	0	0	0	0	0	0	0	0	0	0	0	0	0	0	0	0	0	0	0	0	0	0	0	0	0	0	0	0	0	0	0	0	0	0
08sgBP_145	Actinomycetales sp. 08sgBP_145	M00087	beta-Oxidation	COMPLETE	Bacteria	Actinobacteria	Actinobacteria	Actinomycetales				0	0	0	0.0228876	0	0	0	0	0	0	0	0	0	0	0	0	0	0	0	0	0	0	0	0	0	0	0	0	0	0	0	0	0	0	0	0	0	0
08sgBP_145	Actinomycetales sp. 08sgBP_145	M00176	Assimilatory sulfate reduction, sulfate => H2S	COMPLETE	Bacteria	Actinobacteria	Actinobacteria	Actinomycetales				0	0	0	0.0228876	0	0	0	0	0	0	0	0	0	0	0	0	0	0	0	0	0	0	0	0	0	0	0	0	0	0	0	0	0	0	0	0	0	0
08sgBP_147	Corynebacterium sp. 08sgBP_147	M00176	Assimilatory sulfate reduction, sulfate => H2S	1 BLOCK MISSING	Bacteria	Actinobacteria	Actinobacteria	Corynebacteriales	Corynebacteriaceae	Corynebacterium		0.0226926	0.0440513	0.0174901	0.0290678	0.0138244	0	0	0	0	0	0	0	0	0	0	0	0	0	0	0	0	0	0	0	0	0	0	0	0	0	0	0	0	0	0	0	0	0
08sgBP_147	Corynebacterium sp. 08sgBP_147	M00087	beta-Oxidation	1 BLOCK MISSING	Bacteria	Actinobacteria	Actinobacteria	Corynebacteriales	Corynebacteriaceae	Corynebacterium		0.0226926	0.0440513	0.0174901	0.0290678	0.0138244	0	0	0	0	0	0	0	0	0	0	0	0	0	0	0	0	0	0	0	0	0	0	0	0	0	0	0	0	0	0	0	0	0
08sgBP_147	Corynebacterium sp. 08sgBP_147	M00531	Assimilatory nitrate reduction, nitrate => ammonia	1 BLOCK MISSING	Bacteria	Actinobacteria	Actinobacteria	Corynebacteriales	Corynebacteriaceae	Corynebacterium		0.0226926	0.0440513	0.0174901	0.0290678	0.0138244	0	0	0	0	0	0	0	0	0	0	0	0	0	0	0	0	0	0	0	0	0	0	0	0	0	0	0	0	0	0	0	0	0
08sgBP_150	Gammaproteobacteria sp. 08sgBP_150	M00531	Assimilatory nitrate reduction, nitrate => ammonia	1 BLOCK MISSING	Bacteria	Proteobacteria	Gammaproteobacteria					0	0	0	0	0	0	0	0	0	0	0	0	0	0	0	0	0	0	0	0	0	0	0	0	0	0	0	0	0	0	0	0	0	0	0	0	0	0
08sgBP_150	Gammaproteobacteria sp. 08sgBP_150	M00176	Assimilatory sulfate reduction, sulfate => H2S	COMPLETE	Bacteria	Proteobacteria	Gammaproteobacteria					0	0	0	0	0	0	0	0	0	0	0	0	0	0	0	0	0	0	0	0	0	0	0	0	0	0	0	0	0	0	0	0	0	0	0	0	0	0
08sgBP_163	Firmicutes sp. 08sgBP_163	M00596	Dissimilatory sulfate reduction, sulfate => H2S	1 BLOCK MISSING	Bacteria	Firmicutes						0	0	0	0	0	0	0	0	0	0	0	0	0	0	0	0	0	0	0	0	0	0	0	0	0	0	0	0	0	0	0.0268283	0	0	0	0	0	0.0442665	0
08sgBP_165	Firmicutes sp. 08sgBP_165	M00377	Reductive acetyl-CoA pathway (Wood-Ljungdahl pathway)	COMPLETE	Bacteria	Firmicutes						0	0	0	0	0	0	0	0	0	0	0	0	0	0	0	0	0	0	0	0	0	0	0	0	0	0.0183937	0.0274511	0.0348288	0.026311	0.0286499	0.0225938	0	0	0	0.0558214	0	0.0849769	0
08sgBP_168	Bacteroidales sp. 08sgBP_168	M00531	Assimilatory nitrate reduction, nitrate => ammonia	1 BLOCK MISSING	Bacteria	Bacteroidetes	Bacteroidia	Bacteroidales				0	0	0	0	0.0342399	0	0	0	0	0	0	0	0	0	0	0	0	0	0	0	0	0	0	0	0	0	0	0	0	0	0	0	0	0	0	0	0	0.063282
08sgBP_168	Bacteroidales sp. 08sgBP_168	M00530	Dissimilatory nitrate reduction, nitrate => ammonia	1 BLOCK MISSING	Bacteria	Bacteroidetes	Bacteroidia	Bacteroidales				0	0	0	0	0.0342399	0	0	0	0	0	0	0	0	0	0	0	0	0	0	0	0	0	0	0	0	0	0	0	0	0	0	0	0	0	0	0	0	0.063282
08sgBP_168	Bacteroidales sp. 08sgBP_168	M00176	Assimilatory sulfate reduction, sulfate => H2S	COMPLETE	Bacteria	Bacteroidetes	Bacteroidia	Bacteroidales				0	0	0	0	0.0342399	0	0	0	0	0	0	0	0	0	0	0	0	0	0	0	0	0	0	0	0	0	0	0	0	0	0	0	0	0	0	0	0	0.063282
08sgBP_181	Rhodobacteraceae sp. 08sgBP_181	M00087	beta-Oxidation	COMPLETE	Bacteria	Proteobacteria	Alphaproteobacteria	Rhodobacterales	Rhodobacteraceae			0	0	0	0	0	0	0	0	0	0	0	0	0	0	0	0	0	0	0	0	0	0	0	0	0	0	0	0	0	0	0	0	0	0	0	0	0	0
08sgBP_195	Propionibacterium sp. 08sgBP_195	M00530	Dissimilatory nitrate reduction, nitrate => ammonia	COMPLETE	Bacteria	Actinobacteria	Actinobacteria	Propionibacteriales	Propionibacteriaceae	Propionibacterium		0	0	0	0.0242744	0	0	0	0	0	0	0	0	0	0	0	0	0	0	0	0	0	0	0	0	0	0	0	0	0	0	0	0	0	0	0	0	0	0
08sgBP_195	Propionibacterium sp. 08sgBP_195	M00087	beta-Oxidation	COMPLETE	Bacteria	Actinobacteria	Actinobacteria	Propionibacteriales	Propionibacteriaceae	Propionibacterium		0	0	0	0.0242744	0	0	0	0	0	0	0	0	0	0	0	0	0	0	0	0	0	0	0	0	0	0	0	0	0	0	0	0	0	0	0	0	0	0
08sgBP_197	Clostridiales sp. 08sgBP_197	M00176	Assimilatory sulfate reduction, sulfate => H2S	1 BLOCK MISSING	Bacteria	Firmicutes	Clostridia	Clostridiales				0	0	0	0	0	0	0	0	0	0	0	0	0	0	0	0	0	0	0	0	0	0	0	0	0	0	0	0	0	0	0	0	0	0	0	0	0	0
08sgBP_219	Epulopiscium sp. 08sgBP_219	M00531	Assimilatory nitrate reduction, nitrate => ammonia	1 BLOCK MISSING	Bacteria	Firmicutes	Clostridia	Clostridiales	Lachnospiraceae	Epulopiscium		0	0	0	0	0	0	0	0	0	0	0	0	0	0	0	0	0	0	0	0	0	0	0	0	0	0	0	0	0	0	0	0	0	0	0	0	0	0
08sgBP_219	Epulopiscium sp. 08sgBP_219	M00176	Assimilatory sulfate reduction, sulfate => H2S	COMPLETE	Bacteria	Firmicutes	Clostridia	Clostridiales	Lachnospiraceae	Epulopiscium		0	0	0	0	0	0	0	0	0	0	0	0	0	0	0	0	0	0	0	0	0	0	0	0	0	0	0	0	0	0	0	0	0	0	0	0	0	0
08sgBP_234	Clostridiales sp. 08sgBP_234	M00176	Assimilatory sulfate reduction, sulfate => H2S	1 BLOCK MISSING	Bacteria	Firmicutes	Clostridia	Clostridiales				0	0	0	0	0	0	0	0	0	0	0	0	0	0	0	0	0	0	0	0	0	0	0	0	0	0	0	0	0	0	0	0	0	0	0	0	0	0
08sgBP_235	Clostridia sp. 08sgBP_235	M00530	Dissimilatory nitrate reduction, nitrate => ammonia	1 BLOCK MISSING	Bacteria	Firmicutes	Clostridia					0	0	0	0	0	0	0	0	0	0	0	0	0	0	0	0	0	0	0	0	0	0	0	0	0	0.155142	0.0895944	0.131442	0.102259	0.120213	0.054441	0.0196251	0.0318144	0.0267128	0	0	0	0
08sgBP_259	Armatimonadetes sp. 08sgBP_259	M00530	Dissimilatory nitrate reduction, nitrate => ammonia	1 BLOCK MISSING	Bacteria	Armatimonadetes						0	0	0	0	0	0	0	0	0	0	0	0	0	0	0	0	0	0	0	0	0	0	0	0	0	0.112285	0.0121259	0.100274	0.0946019	0.017764	0.0446749	0.0158935	0.025702	0.0463644	0.0130187	0	0.0205683	0
08sgBP_259	Armatimonadetes sp. 08sgBP_259	M00531	Assimilatory nitrate reduction, nitrate => ammonia	1 BLOCK MISSING	Bacteria	Armatimonadetes						0	0	0	0	0	0	0	0	0	0	0	0	0	0	0	0	0	0	0	0	0	0	0	0	0	0.112285	0.0121259	0.100274	0.0946019	0.017764	0.0446749	0.0158935	0.025702	0.0463644	0.0130187	0	0.0205683	0
08sgBP_278	Bacilli sp. 08sgBP_278	M00176	Assimilatory sulfate reduction, sulfate => H2S	COMPLETE	Bacteria	Firmicutes	Bacilli					0	0	0	0	0	0	0	0	0	0	0	0	0	0	0	0	0	0	0	0	0	0	0	0	0	0	0	0	0	0	0	0	0	0	0	0	0	0
08sgBP_284	Intrasporangiaceae sp. 08sgBP_284	M00087	beta-Oxidation	COMPLETE	Bacteria	Actinobacteria	Actinobacteria	Micrococcales	Intrasporangiaceae			0	0	0	0	0	0	0	0	0	0	0	0	0	0	0	0	0	0	0	0	0	0	0	0	0	0	0	0	0	0	0	0	0	0	0	0	0	0
08sgBP_284	Intrasporangiaceae sp. 08sgBP_284	M00530	Dissimilatory nitrate reduction, nitrate => ammonia	COMPLETE	Bacteria	Actinobacteria	Actinobacteria	Micrococcales	Intrasporangiaceae			0	0	0	0	0	0	0	0	0	0	0	0	0	0	0	0	0	0	0	0	0	0	0	0	0	0	0	0	0	0	0	0	0	0	0	0	0	0
08sgBP_289	Brevibacterium linens 08sgBP_289	M00087	beta-Oxidation	COMPLETE	Bacteria	Actinobacteria	Actinobacteria	Micrococcales	Brevibacteriaceae	Brevibacterium		0	0	0	0	0	0	0	0	0	0	0	0	0	0	0	0	0	0	0	0	0	0	0	0	0	0	0	0	0	0	0	0	0	0	0	0	0	0
08sgBP_289	Brevibacterium linens 08sgBP_289	M00530	Dissimilatory nitrate reduction, nitrate => ammonia	1 BLOCK MISSING	Bacteria	Actinobacteria	Actinobacteria	Micrococcales	Brevibacteriaceae	Brevibacterium	Brevibacterium linens	0	0	0	0	0	0	0	0	0	0	0	0	0	0	0	0	0	0	0	0	0	0	0	0	0	0	0	0	0	0	0	0	0	0	0	0	0	0
08sgBP_292	Gammaproteobacteria sp. 08sgBP_292	M00531	Assimilatory nitrate reduction, nitrate => ammonia	1 BLOCK MISSING	Bacteria	Proteobacteria	Gammaproteobacteria					0	0	0	0	0	0	0	0	0	0	0	0	0	0	0	0	0	0	0	0	0	0	0	0	0	0	0	0	0	0	0	0	0	0	0	0	0	0
08sgBP_292	Gammaproteobacteria sp. 08sgBP_292	M00530	Dissimilatory nitrate reduction, nitrate => ammonia	1 BLOCK MISSING	Bacteria	Proteobacteria	Gammaproteobacteria					0	0	0	0	0	0	0	0	0	0	0	0	0	0	0	0	0	0	0	0	0	0	0	0	0	0	0	0	0	0	0	0	0	0	0	0	0	0
08sgBP_292	Gammaproteobacteria sp. 08sgBP_292	M00531	Assimilatory nitrate reduction, nitrate => ammonia	1 BLOCK MISSING	Bacteria	Proteobacteria	Gammaproteobacteria					0	0	0	0	0	0	0	0	0	0	0	0	0	0	0	0	0	0	0	0	0	0	0	0	0	0	0	0	0	0	0	0	0	0	0	0	0	0
08sgBP_292	Gammaproteobacteria sp. 08sgBP_292	M00529	Denitrification, nitrate => nitrogen	1 BLOCK MISSING	Bacteria	Proteobacteria	Gammaproteobacteria					0	0	0	0	0	0	0	0	0	0	0	0	0	0	0	0	0	0	0	0	0	0	0	0	0	0	0	0	0	0	0	0	0	0	0	0	0	0
08sgBP_292	Gammaproteobacteria sp. 08sgBP_292	M00530	Dissimilatory nitrate reduction, nitrate => ammonia	1 BLOCK MISSING	Bacteria	Proteobacteria	Gammaproteobacteria					0	0	0	0	0	0	0	0	0	0	0	0	0	0	0	0	0	0	0	0	0	0	0	0	0	0	0	0	0	0	0	0	0	0	0	0	0	0
08sgBP_292	Gammaproteobacteria sp. 08sgBP_292	M00529	Denitrification, nitrate => nitrogen	1 BLOCK MISSING	Bacteria	Proteobacteria	Gammaproteobacteria					0	0	0	0	0	0	0	0	0	0	0	0	0	0	0	0	0	0	0	0	0	0	0	0	0	0	0	0	0	0	0	0	0	0	0	0	0	0
08sgBP_292	Gammaproteobacteria sp. 08sgBP_292	M00176	Assimilatory sulfate reduction, sulfate => H2S	COMPLETE	Bacteria	Proteobacteria	Gammaproteobacteria					0	0	0	0	0	0	0	0	0	0	0	0	0	0	0	0	0	0	0	0	0	0	0	0	0	0	0	0	0	0	0	0	0	0	0	0	0	0
08sgBP_292	Gammaproteobacteria sp. 08sgBP_292	M00087	beta-Oxidation	COMPLETE	Bacteria	Proteobacteria	Gammaproteobacteria					0	0	0	0	0	0	0	0	0	0	0	0	0	0	0	0	0	0	0	0	0	0	0	0	0	0	0	0	0	0	0	0	0	0	0	0	0	0
08sgBP_292	Gammaproteobacteria sp. 08sgBP_292	M00087	beta-Oxidation	COMPLETE	Bacteria	Proteobacteria	Gammaproteobacteria					0	0	0	0	0	0	0	0	0	0	0	0	0	0	0	0	0	0	0	0	0	0	0	0	0	0	0	0	0	0	0	0	0	0	0	0	0	0
08sgBP_292	Gammaproteobacteria sp. 08sgBP_292	M00176	Assimilatory sulfate reduction, sulfate => H2S	COMPLETE	Bacteria	Proteobacteria	Gammaproteobacteria					0	0	0	0	0	0	0	0	0	0	0	0	0	0	0	0	0	0	0	0	0	0	0	0	0	0	0	0	0	0	0	0	0	0	0	0	0	0
08sgBP_301	Clostridiales sp. 08sgBP_301	M00377	Reductive acetyl-CoA pathway (Wood-Ljungdahl pathway)	1 BLOCK MISSING	Bacteria	Firmicutes	Clostridia	Clostridiales				0	0	0	0	0.0145728	0	0	0	0	0	0	0	0	0	0	0	0	0	0	0	0	0	0	0	0	0	0	0	0	0	0	0	0	0	0	0	0.0499368	0
08sgBP_331	Clostridiaceae sp. 08sgBP_331	M00176	Assimilatory sulfate reduction, sulfate => H2S	1 BLOCK MISSING	Bacteria	Firmicutes	Clostridia	Clostridiales	Clostridiaceae			0	0	0	0	0	0	0	0	0	0	0	0	0	0	0	0	0	0	0	0	0	0	0	0	0	0.11856	0.0786899	0	0.0586127	0.140554	0	0	0	0.0192973	0	0	0	0
08sgBP_341	Gammaproteobacteria sp. 08sgBP_341	M00176	Assimilatory sulfate reduction, sulfate => H2S	COMPLETE	Bacteria	Proteobacteria	Gammaproteobacteria					0	0	0	0	0	0	0	0	0	0	0	0	0	0	0	0	0	0	0	0	0	0	0	0	0	0	0	0	0	0	0	0	0	0	0	0	0	0
08sgBP_341	Gammaproteobacteria sp. 08sgBP_341	M00531	Assimilatory nitrate reduction, nitrate => ammonia	1 BLOCK MISSING	Bacteria	Proteobacteria	Gammaproteobacteria					0	0	0	0	0	0	0	0	0	0	0	0	0	0	0	0	0	0	0	0	0	0	0	0	0	0	0	0	0	0	0	0	0	0	0	0	0	0
08sgBP_341	Gammaproteobacteria sp. 08sgBP_341	M00087	beta-Oxidation	COMPLETE	Bacteria	Proteobacteria	Gammaproteobacteria					0	0	0	0	0	0	0	0	0	0	0	0	0	0	0	0	0	0	0	0	0	0	0	0	0	0	0	0	0	0	0	0	0	0	0	0	0	0
08sgBP_341	Gammaproteobacteria sp. 08sgBP_341	M00176	Assimilatory sulfate reduction, sulfate => H2S	COMPLETE	Bacteria	Proteobacteria	Gammaproteobacteria					0	0	0	0	0	0	0	0	0	0	0	0	0	0	0	0	0	0	0	0	0	0	0	0	0	0	0	0	0	0	0	0	0	0	0	0	0	0
08sgBP_341	Gammaproteobacteria sp. 08sgBP_341	M00087	beta-Oxidation	COMPLETE	Bacteria	Proteobacteria	Gammaproteobacteria					0	0	0	0	0	0	0	0	0	0	0	0	0	0	0	0	0	0	0	0	0	0	0	0	0	0	0	0	0	0	0	0	0	0	0	0	0	0
08sgBP_341	Gammaproteobacteria sp. 08sgBP_341	M00531	Assimilatory nitrate reduction, nitrate => ammonia	1 BLOCK MISSING	Bacteria	Proteobacteria	Gammaproteobacteria					0	0	0	0	0	0	0	0	0	0	0	0	0	0	0	0	0	0	0	0	0	0	0	0	0	0	0	0	0	0	0	0	0	0	0	0	0	0
08sgBP_345	Fibrobacter sp. 08sgBP_345	M00531	Assimilatory nitrate reduction, nitrate => ammonia	1 BLOCK MISSING	Bacteria	Fibrobacteres	Fibrobacteria	Fibrobacterales	Fibrobacteraceae	Fibrobacter		0	0	0	0	0	0	0	0	0	0	0	0	0	0	0	0	0	0	0	0	0	0	0	0	0	0.0164274	0.05441	0.128155	0.0454813	0.0311722	0.222842	0.0518458	0.0720637	0.0513017	0	0	0	0.191354
08sgBP_346	Clostridia sp. 08sgBP_346	M00618	Acetogen	COMPLETE	Bacteria	Firmicutes	Clostridia					0	0	0	0	0	0	0	0	0	0	0	0	0	0	0	0	0	0	0	0	0	0	0	0	0	0	0	0	0	0	0	0	0	0	0	0	0	0
08sgBP_346	Clostridia sp. 08sgBP_346	M00530	Dissimilatory nitrate reduction, nitrate => ammonia	1 BLOCK MISSING	Bacteria	Firmicutes	Clostridia					0	0	0	0	0	0	0	0	0	0	0	0	0	0	0	0	0	0	0	0	0	0	0	0	0	0	0	0	0	0	0	0	0	0	0	0	0	0
08sgBP_346	Clostridia sp. 08sgBP_346	M00377	Reductive acetyl-CoA pathway (Wood-Ljungdahl pathway)	COMPLETE	Bacteria	Firmicutes	Clostridia					0	0	0	0	0	0	0	0	0	0	0	0	0	0	0	0	0	0	0	0	0	0	0	0	0	0	0	0	0	0	0	0	0	0	0	0	0	0
08sgBP_352	Papillibacter sp. 08sgBP_352	M00377	Reductive acetyl-CoA pathway (Wood-Ljungdahl pathway)	1 BLOCK MISSING	Bacteria	Firmicutes	Clostridia	Clostridiales	Ruminococcaceae	Papillibacter		0	0	0	0	0	0	0	0	0	0	0	0	0	0	0	0	0	0	0	0	0	0	0	0	0	0	0	0	0	0	0	0	0	0	0	0	0	0
08sgBP_369	Firmicutes sp. 08sgBP_369	M00176	Assimilatory sulfate reduction, sulfate => H2S	1 BLOCK MISSING	Bacteria	Firmicutes						0	0	0	0	0	0	0	0	0	0	0	0	0	0	0	0	0	0	0	0	0	0	0	0	0	0.0399085	0.0445543	0.0413233	0.0443278	0.0498115	0.0533531	0.0182503	0.0152445	0.111945	0	0	0	0
08sgBP_369	Firmicutes sp. 08sgBP_369	M00531	Assimilatory nitrate reduction, nitrate => ammonia	1 BLOCK MISSING	Bacteria	Firmicutes						0	0	0	0	0	0	0	0	0	0	0	0	0	0	0	0	0	0	0	0	0	0	0	0	0	0.0399085	0.0445543	0.0413233	0.0443278	0.0498115	0.0533531	0.0182503	0.0152445	0.111945	0	0	0	0
08sgBP_377	Corynebacterium stationis 08sgBP_377	M00530	Dissimilatory nitrate reduction, nitrate => ammonia	1 BLOCK MISSING	Bacteria	Actinobacteria	Actinobacteria	Corynebacteriales	Corynebacteriaceae	Corynebacterium	Corynebacterium stationis	0	0	0	0	0	0	0	0	0	0	0	0	0	0	0	0	0	0	0	0	0	0	0	0	0	0	0	0	0	0	0	0	0	0	0	0	0	0
08sgBP_377	Corynebacterium stationis 08sgBP_377	M00531	Assimilatory nitrate reduction, nitrate => ammonia	1 BLOCK MISSING	Bacteria	Actinobacteria	Actinobacteria	Corynebacteriales	Corynebacteriaceae	Corynebacterium	Corynebacterium stationis	0	0	0	0	0	0	0	0	0	0	0	0	0	0	0	0	0	0	0	0	0	0	0	0	0	0	0	0	0	0	0	0	0	0	0	0	0	0
08sgBP_377	Corynebacterium stationis 08sgBP_377	M00176	Assimilatory sulfate reduction, sulfate => H2S	1 BLOCK MISSING	Bacteria	Actinobacteria	Actinobacteria	Corynebacteriales	Corynebacteriaceae	Corynebacterium	Corynebacterium stationis	0	0	0	0	0	0	0	0	0	0	0	0	0	0	0	0	0	0	0	0	0	0	0	0	0	0	0	0	0	0	0	0	0	0	0	0	0	0
08sgBP_442	Firmicutes sp. 08sgBP_442	M00377	Reductive acetyl-CoA pathway (Wood-Ljungdahl pathway)	1 BLOCK MISSING	Bacteria	Firmicutes						0	0	0	0	0	0	0	0	0	0	0	0	0	0	0	0	0	0	0	0	0	0	0	0	0	0.156108	0.162257	0.110754	0.119135	0.184058	0.0160748	0	0	0.0210458	0.0316296	0	0.0253466	0
08sgBP_458	Bacteroidales sp. 08sgBP_458	M00530	Dissimilatory nitrate reduction, nitrate => ammonia	1 BLOCK MISSING	Bacteria	Bacteroidetes	Bacteroidia	Bacteroidales				0	0	0	0	0	0	0	0	0.0257831	0	0	0	0	0	0	0	0	0	0	0	0	0	0	0	0	0	0	0	0	0	0	0	0	0	0	0	0	0
08sgBP_60	Actinomycetales sp. 08sgBP_60	M00087	beta-Oxidation	COMPLETE	Bacteria	Actinobacteria	Actinobacteria	Actinomycetales				0	0	0	0	0	0	0	0	0	0	0	0	0	0	0	0	0	0	0	0	0	0	0	0	0	0	0	0	0	0	0	0	0	0	0	0	0	0
08sgBP_60	Actinomycetales sp. 08sgBP_60	M00530	Dissimilatory nitrate reduction, nitrate => ammonia	1 BLOCK MISSING	Bacteria	Actinobacteria	Actinobacteria	Actinomycetales				0	0	0	0	0	0	0	0	0	0	0	0	0	0	0	0	0	0	0	0	0	0	0	0	0	0	0	0	0	0	0	0	0	0	0	0	0	0
08sgBP_70	Propionibacterium sp. 08sgBP_70	M00087	beta-Oxidation	1 BLOCK MISSING	Bacteria	Actinobacteria	Actinobacteria	Propionibacteriales	Propionibacteriaceae	Propionibacterium		0.0211207	0.0466332	0.0405947	0.0635808	0	0	0	0	0	0	0	0	0	0	0	0	0	0	0	0	0	0	0	0	0.0426322	0	0	0	0	0	0	0	0	0	0	0.0193947	0	0
08sgBP_70	Propionibacterium sp. 08sgBP_70	M00530	Dissimilatory nitrate reduction, nitrate => ammonia	1 BLOCK MISSING	Bacteria	Actinobacteria	Actinobacteria	Propionibacteriales	Propionibacteriaceae	Propionibacterium		0.0211207	0.0466332	0.0405947	0.0635808	0	0	0	0	0	0	0	0	0	0	0	0	0	0	0	0	0	0	0	0	0.0426322	0	0	0	0	0	0	0	0	0	0	0.0193947	0	0
08sgBP_70	Propionibacterium sp. 08sgBP_70	M00531	Assimilatory nitrate reduction, nitrate => ammonia	1 BLOCK MISSING	Bacteria	Actinobacteria	Actinobacteria	Propionibacteriales	Propionibacteriaceae	Propionibacterium		0.0211207	0.0466332	0.0405947	0.0635808	0	0	0	0	0	0	0	0	0	0	0	0	0	0	0	0	0	0	0	0	0.0426322	0	0	0	0	0	0	0	0	0	0	0.0193947	0	0
08sgBP_77	Firmicutes sp. 08sgBP_77	M00087	beta-Oxidation	1 BLOCK MISSING	Bacteria	Firmicutes						0	0	0	0	0	0	0	0	0	0	0	0	0	0	0	0	0	0	0	0	0	0	0	0	0	0	0.0213531	0	0.0213396	0.0229779	0	0	0	0	0	0	0	0
08sgBP_77	Firmicutes sp. 08sgBP_77	M00377	Reductive acetyl-CoA pathway (Wood-Ljungdahl pathway)	COMPLETE	Bacteria	Firmicutes						0	0	0	0	0	0	0	0	0	0	0	0	0	0	0	0	0	0	0	0	0	0	0	0	0	0	0.0213531	0	0.0213396	0.0229779	0	0	0	0	0	0	0	0
08sgBP_81	Corynebacterium sp. 08sgBP_81	M00087	beta-Oxidation	1 BLOCK MISSING	Bacteria	Actinobacteria	Actinobacteria	Corynebacteriales	Corynebacteriaceae	Corynebacterium		0	0.0256978	0.0276379	0.0439503	0	0	0	0	0	0	0	0	0	0	0	0	0	0	0	0	0	0	0	0	0	0	0	0	0	0	0	0	0	0	0	0	0	0
08sgBP_81	Corynebacterium sp. 08sgBP_81	M00176	Assimilatory sulfate reduction, sulfate => H2S	1 BLOCK MISSING	Bacteria	Actinobacteria	Actinobacteria	Corynebacteriales	Corynebacteriaceae	Corynebacterium		0	0.0256978	0.0276379	0.0439503	0	0	0	0	0	0	0	0	0	0	0	0	0	0	0	0	0	0	0	0	0	0	0	0	0	0	0	0	0	0	0	0	0	0
08sgBP_81	Corynebacterium sp. 08sgBP_81	M00087	beta-Oxidation	1 BLOCK MISSING	Bacteria	Actinobacteria	Actinobacteria	Corynebacteriales	Corynebacteriaceae	Corynebacterium		0	0.0256978	0.0276379	0.0439503	0	0	0	0	0	0	0	0	0	0	0	0	0	0	0	0	0	0	0	0	0	0	0	0	0	0	0	0	0	0	0	0	0	0
08sgBP_81	Corynebacterium sp. 08sgBP_81	M00531	Assimilatory nitrate reduction, nitrate => ammonia	1 BLOCK MISSING	Bacteria	Actinobacteria	Actinobacteria	Corynebacteriales	Corynebacteriaceae	Corynebacterium		0	0.0256978	0.0276379	0.0439503	0	0	0	0	0	0	0	0	0	0	0	0	0	0	0	0	0	0	0	0	0	0	0	0	0	0	0	0	0	0	0	0	0	0
08sgBP_81	Corynebacterium sp. 08sgBP_81	M00531	Assimilatory nitrate reduction, nitrate => ammonia	1 BLOCK MISSING	Bacteria	Actinobacteria	Actinobacteria	Corynebacteriales	Corynebacteriaceae	Corynebacterium		0	0.0256978	0.0276379	0.0439503	0	0	0	0	0	0	0	0	0	0	0	0	0	0	0	0	0	0	0	0	0	0	0	0	0	0	0	0	0	0	0	0	0	0
08sgBP_81	Corynebacterium sp. 08sgBP_81	M00176	Assimilatory sulfate reduction, sulfate => H2S	1 BLOCK MISSING	Bacteria	Actinobacteria	Actinobacteria	Corynebacteriales	Corynebacteriaceae	Corynebacterium		0	0.0256978	0.0276379	0.0439503	0	0	0	0	0	0	0	0	0	0	0	0	0	0	0	0	0	0	0	0	0	0	0	0	0	0	0	0	0	0	0	0	0	0
09scLD_106	Verrucomicrobia sp. 09scLD_106	M00531	Assimilatory nitrate reduction, nitrate => ammonia	1 BLOCK MISSING	Bacteria	Verrucomicrobia						0.0230519	0.0445086	0	0.0301725	0.0141561	0	0	0	0	0	0	0	0	0	0	0	0	0	0	0	0	0	0	0	0	0	0	0	0	0	0	0	0	0	0	0	0	0
09scLD_106	Verrucomicrobia sp. 09scLD_106	M00530	Dissimilatory nitrate reduction, nitrate => ammonia	1 BLOCK MISSING	Bacteria	Verrucomicrobia						0.0230519	0.0445086	0	0.0301725	0.0141561	0	0	0	0	0	0	0	0	0	0	0	0	0	0	0	0	0	0	0	0	0	0	0	0	0	0	0	0	0	0	0	0	0
09scLD_106	Verrucomicrobia sp. 09scLD_106	M00176	Assimilatory sulfate reduction, sulfate => H2S	1 BLOCK MISSING	Bacteria	Verrucomicrobia						0.0230519	0.0445086	0	0.0301725	0.0141561	0	0	0	0	0	0	0	0	0	0	0	0	0	0	0	0	0	0	0	0	0	0	0	0	0	0	0	0	0	0	0	0	0
09scLD_122	Syntrophomonadaceae sp. 09scLD_122	M00087	beta-Oxidation	1 BLOCK MISSING	Bacteria	Firmicutes	Clostridia	Clostridiales	Syntrophomonadaceae			0	0	0	0	0	0	0	0.0273676	0	0	0	0.0182695	0	0	0	0	0	0	0	0	0	0	0	0	0	0	0	0	0.0186348	0	0	0	0.0664339	0.0204149	0	0	0.0163339	0
09scLD_148	Marinilabiliaceae sp. 09scLD_148	M00531	Assimilatory nitrate reduction, nitrate => ammonia	1 BLOCK MISSING	Bacteria	Bacteroidetes	Bacteroidia	Marinilabiliales	Marinilabiliaceae			0	0	0	0	0	0	0	0	0	0	0	0	0	0	0	0	0	0	0	0	0	0	0	0	0	0	0	0	0	0	0	0	0	0	0	0	0	0
09scLD_148	Marinilabiliaceae sp. 09scLD_148	M00176	Assimilatory sulfate reduction, sulfate => H2S	COMPLETE	Bacteria	Bacteroidetes	Bacteroidia	Marinilabiliales	Marinilabiliaceae			0	0	0	0	0	0	0	0	0	0	0	0	0	0	0	0	0	0	0	0	0	0	0	0	0	0	0	0	0	0	0	0	0	0	0	0	0	0
09scLD_149	Pseudomonadaceae sp. 09scLD_149	M00087	beta-Oxidation	1 BLOCK MISSING	Bacteria	Proteobacteria	Gammaproteobacteria	Pseudomonadales	Pseudomonadaceae			0	0	0	0	0	0	0	0	0	0	0	0	0	0	0	0	0	0	0	0	0	0	0	0	0	0	0	0	0	0	0	0	0	0	0	0	0	0
09scLD_149	Pseudomonadaceae sp. 09scLD_149	M00176	Assimilatory sulfate reduction, sulfate => H2S	1 BLOCK MISSING	Bacteria	Proteobacteria	Gammaproteobacteria	Pseudomonadales	Pseudomonadaceae			0	0	0	0	0	0	0	0	0	0	0	0	0	0	0	0	0	0	0	0	0	0	0	0	0	0	0	0	0	0	0	0	0	0	0	0	0	0
09scLD_163	Luteimonas sp. 09scLD_163	M00087	beta-Oxidation	COMPLETE	Bacteria	Proteobacteria	Gammaproteobacteria	Xanthomonadales	Xanthomonadaceae	Luteimonas		0	0.0215618	0.0199194	0.0317132	0	0	0	0	0	0	0	0	0	0	0	0	0	0	0	0	0	0	0	0	0	0.182491	0.0188275	0.0164188	0.030798	0.0268032	0	0	0	0	0	0	0	0
09scLD_163	Luteimonas sp. 09scLD_163	M00530	Dissimilatory nitrate reduction, nitrate => ammonia	1 BLOCK MISSING	Bacteria	Proteobacteria	Gammaproteobacteria	Xanthomonadales	Xanthomonadaceae	Luteimonas		0	0.0215618	0.0199194	0.0317132	0	0	0	0	0	0	0	0	0	0	0	0	0	0	0	0	0	0	0	0	0	0.182491	0.0188275	0.0164188	0.030798	0.0268032	0	0	0	0	0	0	0	0
09scLD_164	Bacteroidales sp. 09scLD_164	M00530	Dissimilatory nitrate reduction, nitrate => ammonia	1 BLOCK MISSING	Bacteria	Bacteroidetes	Bacteroidia	Bacteroidales				0	0	0	0	0	0	0	0	0	0	0	0	0	0	0	0	0	0	0	0	0	0	0	0	0	0	0	0	0	0	0	0	0	0	0.0120365	0	0	0
09scLD_164	Bacteroidales sp. 09scLD_164	M00530	Dissimilatory nitrate reduction, nitrate => ammonia	1 BLOCK MISSING	Bacteria	Bacteroidetes	Bacteroidia	Bacteroidales				0	0	0	0	0	0	0	0	0	0	0	0	0	0	0	0	0	0	0	0	0	0	0	0	0	0	0	0	0	0	0	0	0	0	0.0120365	0	0	0
09scLD_172	Firmicutes sp. 09scLD_172	M00377	Reductive acetyl-CoA pathway (Wood-Ljungdahl pathway)	1 BLOCK MISSING	Bacteria	Firmicutes						0	0	0	0	0	0	0	0	0	0	0	0	0	0	0	0	0	0	0	0	0	0	0	0	0	0.0215304	0	0.0246384	0	0.0268686	0	0	0	0	0.0277794	0.0167094	0.0196691	0.0340548
09scLD_173	Gammaproteobacteria sp. 09scLD_173	M00176	Assimilatory sulfate reduction, sulfate => H2S	1 BLOCK MISSING	Bacteria	Proteobacteria	Gammaproteobacteria					0	0	0	0	0	0	0	0	0	0	0	0	0	0	0	0	0	0	0	0	0	0	0	0	0	0	0	0	0	0	0	0	0	0	0.0126526	0	0	0
09scLD_173	Gammaproteobacteria sp. 09scLD_173	M00087	beta-Oxidation	1 BLOCK MISSING	Bacteria	Proteobacteria	Gammaproteobacteria					0	0	0	0	0	0	0	0	0	0	0	0	0	0	0	0	0	0	0	0	0	0	0	0	0	0	0	0	0	0	0	0	0	0	0.0126526	0	0	0
09scLD_187	Firmicutes sp. 09scLD_187	M00377	Reductive acetyl-CoA pathway (Wood-Ljungdahl pathway)	1 BLOCK MISSING	Bacteria	Firmicutes						0	0	0	0	0	0	0	0	0	0	0	0	0	0	0	0	0	0	0	0	0	0	0	0	0	0	0	0	0	0	0	0	0	0	0.0364209	0.0230507	0.0528385	0
09scLD_187	Firmicutes sp. 09scLD_187	M00087	beta-Oxidation	1 BLOCK MISSING	Bacteria	Firmicutes						0	0	0	0	0	0	0	0	0	0	0	0	0	0	0	0	0	0	0	0	0	0	0	0	0	0	0	0	0	0	0	0	0	0	0.0364209	0.0230507	0.0528385	0
09scLD_210	Alcaligenaceae sp. 09scLD_210	M00087	beta-Oxidation	COMPLETE	Bacteria	Proteobacteria	Betaproteobacteria	Burkholderiales	Alcaligenaceae			0	0	0	0	0	0	0	0	0	0	0	0	0	0	0	0	0	0	0	0	0	0	0	0	0	0	0	0	0	0	0	0	0	0	0	0	0	0
09scLD_210	Alcaligenaceae sp. 09scLD_210	M00176	Assimilatory sulfate reduction, sulfate => H2S	1 BLOCK MISSING	Bacteria	Proteobacteria	Betaproteobacteria	Burkholderiales	Alcaligenaceae			0	0	0	0	0	0	0	0	0	0	0	0	0	0	0	0	0	0	0	0	0	0	0	0	0	0	0	0	0	0	0	0	0	0	0	0	0	0
09scLD_210	Alcaligenaceae sp. 09scLD_210	M00176	Assimilatory sulfate reduction, sulfate => H2S	1 BLOCK MISSING	Bacteria	Proteobacteria	Betaproteobacteria	Burkholderiales	Alcaligenaceae			0	0	0	0	0	0	0	0	0	0	0	0	0	0	0	0	0	0	0	0	0	0	0	0	0	0	0	0	0	0	0	0	0	0	0	0	0	0
09scLD_210	Alcaligenaceae sp. 09scLD_210	M00087	beta-Oxidation	COMPLETE	Bacteria	Proteobacteria	Betaproteobacteria	Burkholderiales	Alcaligenaceae			0	0	0	0	0	0	0	0	0	0	0	0	0	0	0	0	0	0	0	0	0	0	0	0	0	0	0	0	0	0	0	0	0	0	0	0	0	0
09scLD_216	Bacteroidales sp. 09scLD_216	M00530	Dissimilatory nitrate reduction, nitrate => ammonia	1 BLOCK MISSING	Bacteria	Bacteroidetes	Bacteroidia	Bacteroidales				0	0	0	0	0	0	0	0	0	0	0	0	0	0	0	0	0	0	0	0	0	0	0	0	0	0	0	0	0	0	0	0	0	0	0	0	0	0
09scLD_241	Firmicutes sp. 09scLD_241	M00377	Reductive acetyl-CoA pathway (Wood-Ljungdahl pathway)	COMPLETE	Bacteria	Firmicutes						0	0	0	0	0	0	0	0	0	0	0	0	0	0	0	0	0	0	0	0	0	0	0	0	0	0.0137088	0.0300561	0.027777	0.0274666	0.0271167	0.0294288	0.0157366	0.0156174	0.0149952	0.20715	0.131104	0.220492	0
09scLD_245	Halomonas sp. 09scLD_245	M00530	Dissimilatory nitrate reduction, nitrate => ammonia	1 BLOCK MISSING	Bacteria	Proteobacteria	Gammaproteobacteria	Oceanospirillales	Halomonadaceae	Halomonas		0	0	0	0	0	0	0	0	0	0	0	0	0	0	0	0	0	0	0	0	0	0	0	0	0	0	0	0	0	0	0	0	0	0	0	0	0	0
09scLD_245	Halomonas sp. 09scLD_245	M00176	Assimilatory sulfate reduction, sulfate => H2S	1 BLOCK MISSING	Bacteria	Proteobacteria	Gammaproteobacteria	Oceanospirillales	Halomonadaceae	Halomonas		0	0	0	0	0	0	0	0	0	0	0	0	0	0	0	0	0	0	0	0	0	0	0	0	0	0	0	0	0	0	0	0	0	0	0	0	0	0
09scLD_245	Halomonas sp. 09scLD_245	M00087	beta-Oxidation	COMPLETE	Bacteria	Proteobacteria	Gammaproteobacteria	Oceanospirillales	Halomonadaceae	Halomonas		0	0	0	0	0	0	0	0	0	0	0	0	0	0	0	0	0	0	0	0	0	0	0	0	0	0	0	0	0	0	0	0	0	0	0	0	0	0
09scLD_247	Alcaligenaceae sp. 09scLD_247	M00530	Dissimilatory nitrate reduction, nitrate => ammonia	1 BLOCK MISSING	Bacteria	Proteobacteria	Betaproteobacteria	Burkholderiales	Alcaligenaceae			0	0	0	0	0	0	0	0	0	0	0	0	0	0	0	0	0	0	0	0	0	0	0	0	0	0.03915	0	0	0	0	0	0	0	0	0	0	0	0
09scLD_247	Alcaligenaceae sp. 09scLD_247	M00529	Denitrification, nitrate => nitrogen	1 BLOCK MISSING	Bacteria	Proteobacteria	Betaproteobacteria	Burkholderiales	Alcaligenaceae			0	0	0	0	0	0	0	0	0	0	0	0	0	0	0	0	0	0	0	0	0	0	0	0	0	0.03915	0	0	0	0	0	0	0	0	0	0	0	0
09scLD_247	Alcaligenaceae sp. 09scLD_247	M00087	beta-Oxidation	COMPLETE	Bacteria	Proteobacteria	Betaproteobacteria	Burkholderiales	Alcaligenaceae			0	0	0	0	0	0	0	0	0	0	0	0	0	0	0	0	0	0	0	0	0	0	0	0	0	0.03915	0	0	0	0	0	0	0	0	0	0	0	0
09scLD_248	Clostridiaceae sp. 09scLD_248	M00176	Assimilatory sulfate reduction, sulfate => H2S	1 BLOCK MISSING	Bacteria	Firmicutes	Clostridia	Clostridiales	Clostridiaceae			0	0	0	0	0	0	0	0	0	0	0	0	0	0	0	0	0	0	0	0	0	0	0	0	0	0	0	0	0	0	0	0	0	0	0	0	0	0
09scLD_262	Alcaligenaceae sp. 09scLD_262	M00087	beta-Oxidation	COMPLETE	Bacteria	Proteobacteria	Betaproteobacteria	Burkholderiales	Alcaligenaceae			0	0	0	0	0	0	0	0	0	0	0	0	0	0	0	0	0	0	0	0	0	0	0	0	0	0	0	0	0	0	0	0	0	0	0	0	0	0
09scLD_262	Alcaligenaceae sp. 09scLD_262	M00530	Dissimilatory nitrate reduction, nitrate => ammonia	1 BLOCK MISSING	Bacteria	Proteobacteria	Betaproteobacteria	Burkholderiales	Alcaligenaceae			0	0	0	0	0	0	0	0	0	0	0	0	0	0	0	0	0	0	0	0	0	0	0	0	0	0	0	0	0	0	0	0	0	0	0	0	0	0
09scLD_280	Clostridia sp. 09scLD_280	M00530	Dissimilatory nitrate reduction, nitrate => ammonia	1 BLOCK MISSING	Bacteria	Firmicutes	Clostridia					0	0	0	0	0	0	0	0	0	0	0	0	0	0	0	0	0	0	0	0	0	0	0	0	0	0	0	0	0	0	0	0	0	0	0.0334885	0.0196453	0.0305865	0
09scLD_284	Syntrophothermus sp. 09scLD_284	M00530	Dissimilatory nitrate reduction, nitrate => ammonia	1 BLOCK MISSING	Bacteria	Firmicutes	Clostridia	Clostridiales	Syntrophomonadaceae	Syntrophothermus		0	0	0	0	0	0	0	0	0	0	0	0	0	0	0	0	0	0	0	0	0.0199338	0	0	0	0	0.193995	0.117023	0.10486	0.0710593	0.0755103	0.0367552	0.0127601	0.0232496	0	0.0483422	0.117056	0.131623	0.0610157
09scLD_284	Syntrophothermus sp. 09scLD_284	M00087	beta-Oxidation	COMPLETE	Bacteria	Firmicutes	Clostridia	Clostridiales	Syntrophomonadaceae	Syntrophothermus		0	0	0	0	0	0	0	0	0	0	0	0	0	0	0	0	0	0	0	0	0.0199338	0	0	0	0	0.193995	0.117023	0.10486	0.0710593	0.0755103	0.0367552	0.0127601	0.0232496	0	0.0483422	0.117056	0.131623	0.0610157
09scLD_286	Campylobacteraceae sp. 09scLD_286	M00530	Dissimilatory nitrate reduction, nitrate => ammonia	COMPLETE	Bacteria	Proteobacteria	Epsilonproteobacteria	Campylobacterales	Campylobacteraceae			0	0	0	0	0	0	0	0	0	0	0	0	0	0	0	0	0	0	0	0	0	0	0	0	0	0	0	0	0	0	0	0	0	0	0	0	0	0
09scLD_320	Gammaproteobacteria sp. 09scLD_320	M00087	beta-Oxidation	1 BLOCK MISSING	Bacteria	Proteobacteria	Gammaproteobacteria					0	0	0	0	0	0	0	0	0	0	0	0	0	0	0	0	0	0	0	0	0	0	0	0	0	0	0	0	0	0	0	0	0	0	0	0	0	0
09scLD_344	Armatimonadetes sp. 09scLD_344	M00531	Assimilatory nitrate reduction, nitrate => ammonia	1 BLOCK MISSING	Bacteria	Armatimonadetes						0	0	0	0	0	0	0	0	0	0	0.0536239	0.0566341	0	0	0	0	0	0	0	0	0	0	0	0	0	0.0254723	0	0.0216126	0.0219577	0	0	0	0	0	0.0178475	0	0	0
09scLD_344	Armatimonadetes sp. 09scLD_344	M00530	Dissimilatory nitrate reduction, nitrate => ammonia	1 BLOCK MISSING	Bacteria	Armatimonadetes						0	0	0	0	0	0	0	0	0	0	0.0536239	0.0566341	0	0	0	0	0	0	0	0	0	0	0	0	0	0.0254723	0	0.0216126	0.0219577	0	0	0	0	0	0.0178475	0	0	0
09scLD_381	Syntrophomonas sp. 09scLD_381	M00087	beta-Oxidation	1 BLOCK MISSING	Bacteria	Firmicutes	Clostridia	Clostridiales	Syntrophomonadaceae	Syntrophomonas		0	0	0	0	0	0	0	0	0	0	0	0	0	0	0	0	0	0	0	0	0	0	0	0	0	0	0	0	0	0	0	0	0	0	0	0	0	0
09scLD_381	Syntrophomonas sp. 09scLD_381	M00530	Dissimilatory nitrate reduction, nitrate => ammonia	1 BLOCK MISSING	Bacteria	Firmicutes	Clostridia	Clostridiales	Syntrophomonadaceae	Syntrophomonas		0	0	0	0	0	0	0	0	0	0	0	0	0	0	0	0	0	0	0	0	0	0	0	0	0	0	0	0	0	0	0	0	0	0	0	0	0	0
09scLD_384	Alcaligenaceae sp. 09scLD_384	M00087	beta-Oxidation	COMPLETE	Bacteria	Proteobacteria	Betaproteobacteria	Burkholderiales	Alcaligenaceae			0	0	0	0	0	0	0	0	0	0	0	0	0	0	0	0	0	0	0	0	0	0	0	0	0	0	0	0	0	0	0	0	0	0	0	0	0	0
09scLD_388	Tissierellia sp. 09scLD_388	M00528	Nitrification, ammonia => nitrite	1 BLOCK MISSING	Bacteria	Firmicutes	Tissierellia					0	0	0	0	0	0	0	0	0	0	0	0	0	0	0	0	0	0	0	0	0	0	0	0	0	0	0	0	0	0	0	0	0	0	0	0	0	0
09scLD_42	Clostridiaceae sp. 09scLD_42	M00176	Assimilatory sulfate reduction, sulfate => H2S	1 BLOCK MISSING	Bacteria	Firmicutes	Clostridia	Clostridiales	Clostridiaceae			0	0	0	0	0	0	0	0	0	0	0.0164739	0	0	0	0	0	0	0	0	0	0	0	0	0	0	0.0587796	0	0.0301369	0.0312615	0.0281803	0.0187876	0.0223134	0.0220816	0.0197889	0	0	0.0185202	0
09scLD_59	Alcaligenaceae sp. 09scLD_59	M00176	Assimilatory sulfate reduction, sulfate => H2S	1 BLOCK MISSING	Bacteria	Proteobacteria	Betaproteobacteria	Burkholderiales	Alcaligenaceae			0	0	0	0	0	0	0	0	0	0	0	0	0	0	0	0	0	0	0	0	0	0	0	0	0	0	0	0	0	0	0	0	0	0	0	0	0	0
09scLD_59	Alcaligenaceae sp. 09scLD_59	M00087	beta-Oxidation	1 BLOCK MISSING	Bacteria	Proteobacteria	Betaproteobacteria	Burkholderiales	Alcaligenaceae			0	0	0	0	0	0	0	0	0	0	0	0	0	0	0	0	0	0	0	0	0	0	0	0	0	0	0	0	0	0	0	0	0	0	0	0	0	0
09scLD_67	Syntrophomonadaceae sp. 09scLD_67	M00087	beta-Oxidation	1 BLOCK MISSING	Bacteria	Firmicutes	Clostridia	Clostridiales	Syntrophomonadaceae			0	0	0	0	0	0	0	0	0	0	0	0	0	0	0	0	0	0	0	0	0	0	0	0	0	0	0	0	0	0	0	0	0	0	0	0	0	0
09scLD_67	Syntrophomonadaceae sp. 09scLD_67	M00530	Dissimilatory nitrate reduction, nitrate => ammonia	1 BLOCK MISSING	Bacteria	Firmicutes	Clostridia	Clostridiales	Syntrophomonadaceae			0	0	0	0	0	0	0	0	0	0	0	0	0	0	0	0	0	0	0	0	0	0	0	0	0	0	0	0	0	0	0	0	0	0	0	0	0	0
09scLD_69	Desulfobulbaceae sp. 09scLD_69	M00530	Dissimilatory nitrate reduction, nitrate => ammonia	1 BLOCK MISSING	Bacteria	Proteobacteria	Deltaproteobacteria	Desulfobacterales	Desulfobulbaceae			0	0	0	0	0	0	0	0	0	0	0	0	0	0	0	0	0	0	0	0	0	0	0	0	0	0	0	0	0	0	0	0	0	0	0	0	0	0
09scLD_69	Desulfobulbaceae sp. 09scLD_69	M00596	Dissimilatory sulfate reduction, sulfate => H2S	COMPLETE	Bacteria	Proteobacteria	Deltaproteobacteria	Desulfobacterales	Desulfobulbaceae			0	0	0	0	0	0	0	0	0	0	0	0	0	0	0	0	0	0	0	0	0	0	0	0	0	0	0	0	0	0	0	0	0	0	0	0	0	0
09scLD_84	Xanthomonadaceae sp. 09scLD_84	M00530	Dissimilatory nitrate reduction, nitrate => ammonia	1 BLOCK MISSING	Bacteria	Proteobacteria	Gammaproteobacteria	Xanthomonadales	Xanthomonadaceae			0	0	0	0	0	0	0	0	0	0	0	0	0	0	0	0	0	0	0	0	0	0	0	0	0	0	0	0	0	0	0	0	0	0	2.05789	0	0	0
09scLD_84	Xanthomonadaceae sp. 09scLD_84	M00087	beta-Oxidation	COMPLETE	Bacteria	Proteobacteria	Gammaproteobacteria	Xanthomonadales	Xanthomonadaceae			0	0	0	0	0	0	0	0	0	0	0	0	0	0	0	0	0	0	0	0	0	0	0	0	0	0	0	0	0	0	0	0	0	0	2.05789	0	0	0
10tlH2_12	Fermentimonas caenicola 10tlH2_12	M00530	Dissimilatory nitrate reduction, nitrate => ammonia	1 BLOCK MISSING	Bacteria	Bacteroidetes	Bacteroidia	Bacteroidales	Dysgonomonadaceae	Fermentimonas	Fermentimonas caenicola	0	0	0	0	0.0202214	0	0	0	0	0	0	0	0	0	0	0	0	0	7.8834	0	0	0	0	0	0	0.152486	0.0919777	0.357798	0.218432	0.126466	0.297758	0.158871	0.381825	0.337498	0	0.0691298	0	0.0308493
10tlH2_144	Porphyromonadaceae sp. 10tlH2_144	M00530	Dissimilatory nitrate reduction, nitrate => ammonia	1 BLOCK MISSING	Bacteria	Bacteroidetes	Bacteroidia	Bacteroidales	Porphyromonadaceae			0	0	0	0	0	0	0	0	0	0	0	0	0	0	0	0	0	0	0	0	0	0	0	0	0	0	0	0	0	0	0	0	0	0	0	0	0	0
10tlH2_158	Gammaproteobacteria sp. 10tlH2_158	M00530	Dissimilatory nitrate reduction, nitrate => ammonia	1 BLOCK MISSING	Bacteria	Proteobacteria	Gammaproteobacteria					0	0	0	0	0	0	0	0	0	0	0	0	0	0	0	0	0	0	0	0	0	0	0	0	0	0	0	0	0	0	0	0	0	0	0	0	0	0
10tlH2_158	Gammaproteobacteria sp. 10tlH2_158	M00087	beta-Oxidation	1 BLOCK MISSING	Bacteria	Proteobacteria	Gammaproteobacteria					0	0	0	0	0	0	0	0	0	0	0	0	0	0	0	0	0	0	0	0	0	0	0	0	0	0	0	0	0	0	0	0	0	0	0	0	0	0
10tlH2_158	Gammaproteobacteria sp. 10tlH2_158	M00176	Assimilatory sulfate reduction, sulfate => H2S	COMPLETE	Bacteria	Proteobacteria	Gammaproteobacteria					0	0	0	0	0	0	0	0	0	0	0	0	0	0	0	0	0	0	0	0	0	0	0	0	0	0	0	0	0	0	0	0	0	0	0	0	0	0
10tlH2_158	Gammaproteobacteria sp. 10tlH2_158	M00531	Assimilatory nitrate reduction, nitrate => ammonia	1 BLOCK MISSING	Bacteria	Proteobacteria	Gammaproteobacteria					0	0	0	0	0	0	0	0	0	0	0	0	0	0	0	0	0	0	0	0	0	0	0	0	0	0	0	0	0	0	0	0	0	0	0	0	0	0
10tlH2_158	Gammaproteobacteria sp. 10tlH2_158	M00529	Denitrification, nitrate => nitrogen	COMPLETE	Bacteria	Proteobacteria	Gammaproteobacteria					0	0	0	0	0	0	0	0	0	0	0	0	0	0	0	0	0	0	0	0	0	0	0	0	0	0	0	0	0	0	0	0	0	0	0	0	0	0
10tlH2_171	Clostridiales sp. 10tlH2_171	M00176	Assimilatory sulfate reduction, sulfate => H2S	1 BLOCK MISSING	Bacteria	Firmicutes	Clostridia	Clostridiales				0	0	0	0	0	0	0	0	0	0	0	0	0	0	0	0	0	0	0	0	0	0	0	0	0	0	0	0	0	0	0	0	0	0	0	0	0	0
10tlH2_194	Verrucomicrobia sp. 10tlH2_194	M00530	Dissimilatory nitrate reduction, nitrate => ammonia	1 BLOCK MISSING	Bacteria	Verrucomicrobia						0.0523885	0.0784084	0.0299668	0.0478112	0.108045	0.0836184	0	0	0	0	0	0	0	0	0	0	0	0	0	0	0	0	0	0	0	0.0143931	0.0550997	0.0615603	0.0871673	0.126826	0.194651	0.194799	0.320586	0.17207	0	0	0	0
10tlH2_207	Syntrophomonadaceae sp. 10tlH2_207	M00087	beta-Oxidation	1 BLOCK MISSING	Bacteria	Firmicutes	Clostridia	Clostridiales	Syntrophomonadaceae			0	0	0	0	0	0	0	0	0	0	0	0	0	0	0	0	0	0	0	0	0	0	0	0	0	0	0	0	0	0	0	0	0	0	0	0	0	0
10tlH2_207	Syntrophomonadaceae sp. 10tlH2_207	M00530	Dissimilatory nitrate reduction, nitrate => ammonia	1 BLOCK MISSING	Bacteria	Firmicutes	Clostridia	Clostridiales	Syntrophomonadaceae			0	0	0	0	0	0	0	0	0	0	0	0	0	0	0	0	0	0	0	0	0	0	0	0	0	0	0	0	0	0	0	0	0	0	0	0	0	0
10tlH2_216	Clostridiales sp. 10tlH2_216	M00377	Reductive acetyl-CoA pathway (Wood-Ljungdahl pathway)	1 BLOCK MISSING	Bacteria	Firmicutes	Clostridia	Clostridiales				0	0	0	0	0	0.0161352	0	0	0	0	0	0	0	0	0	0	0	0	0	0	0	0	0	0	0	0	0	0	0	0	0	0	0	0	0	0	0	0
10tlH2_216	Clostridiales sp. 10tlH2_216	M00618	Acetogen	1 BLOCK MISSING	Bacteria	Firmicutes	Clostridia	Clostridiales				0	0	0	0	0	0.0161352	0	0	0	0	0	0	0	0	0	0	0	0	0	0	0	0	0	0	0	0	0	0	0	0	0	0	0	0	0	0	0	0
10tlH2_22	Lentisphaerae sp. 10tlH2_22	M00176	Assimilatory sulfate reduction, sulfate => H2S	1 BLOCK MISSING	Bacteria	Lentisphaerae						0	0	0	0	0	0	0	0	0	0	0	0	0	0	0	0	0	0	0	0	0	0	0	0	0	0	0	0	0	0	0	0	0	0	0	0	0	0
10tlH2_22	Lentisphaerae sp. 10tlH2_22	M00530	Dissimilatory nitrate reduction, nitrate => ammonia	1 BLOCK MISSING	Bacteria	Lentisphaerae						0	0	0	0	0	0	0	0	0	0	0	0	0	0	0	0	0	0	0	0	0	0	0	0	0	0	0	0	0	0	0	0	0	0	0	0	0	0
10tlH2_263	Candidatus Hydrogenedentes sp. 10tlH2_263	M00176	Assimilatory sulfate reduction, sulfate => H2S	1 BLOCK MISSING	Bacteria	Candidatus Hydrogenedentes						0	0	0	0	0	0	0	0	0	0	0	0	0	0	0	0	0	0	0	0	0	0	0	0	0	0	0	0	0	0	0	0	0	0	0	0	0	0
10tlH2_263	Candidatus Hydrogenedentes sp. 10tlH2_263	M00530	Dissimilatory nitrate reduction, nitrate => ammonia	1 BLOCK MISSING	Bacteria	Candidatus Hydrogenedentes						0	0	0	0	0	0	0	0	0	0	0	0	0	0	0	0	0	0	0	0	0	0	0	0	0	0	0	0	0	0	0	0	0	0	0	0	0	0
10tlH2_263	Candidatus Hydrogenedentes sp. 10tlH2_263	M00176	Assimilatory sulfate reduction, sulfate => H2S	1 BLOCK MISSING	Bacteria	Candidatus Hydrogenedentes						0	0	0	0	0	0	0	0	0	0	0	0	0	0	0	0	0	0	0	0	0	0	0	0	0	0	0	0	0	0	0	0	0	0	0	0	0	0
10tlH2_263	Candidatus Hydrogenedentes sp. 10tlH2_263	M00530	Dissimilatory nitrate reduction, nitrate => ammonia	1 BLOCK MISSING	Bacteria	Candidatus Hydrogenedentes						0	0	0	0	0	0	0	0	0	0	0	0	0	0	0	0	0	0	0	0	0	0	0	0	0	0	0	0	0	0	0	0	0	0	0	0	0	0
10tlH2_276	Arcobacter butzleri 10tlH2_276	M00530	Dissimilatory nitrate reduction, nitrate => ammonia	1 BLOCK MISSING	Bacteria	Proteobacteria	Epsilonproteobacteria	Campylobacterales	Campylobacteraceae	Arcobacter	Arcobacter butzleri	0	0	0	0	0	0	0	0	0	0	0	0	0	0	0	0	0	0	0	0	0	0	0	0	0	0	0	0	0	0	0	0	0	0	0	0	0	0
10tlH2_276	Arcobacter butzleri 10tlH2_276	M00173	Reductive citrate cycle (Arnon-Buchanan cycle)	COMPLETE	Bacteria	Proteobacteria	Epsilonproteobacteria	Campylobacterales	Campylobacteraceae	Arcobacter	Arcobacter butzleri	0	0	0	0	0	0	0	0	0	0	0	0	0	0	0	0	0	0	0	0	0	0	0	0	0	0	0	0	0	0	0	0	0	0	0	0	0	0
10tlH2_281	Syntrophomonadaceae sp. 10tlH2_281	M00087	beta-Oxidation	1 BLOCK MISSING	Bacteria	Firmicutes	Clostridia	Clostridiales	Syntrophomonadaceae			0	0	0	0	0	0	0	0	0	0	0	0	0	0	0	0	0	0	0	0	0	0	0	0	0	0	0	0	0	0	0	0	0	0	0	0	0	0
10tlH2_290	Alcaligenaceae sp. 10tlH2_290	M00176	Assimilatory sulfate reduction, sulfate => H2S	1 BLOCK MISSING	Bacteria	Proteobacteria	Betaproteobacteria	Burkholderiales	Alcaligenaceae			0	0	0	0	0	0	0	0	0	0	0	0	0	0	0	0	0	0	0	0	0	0	0	0	0	0	0	0	0	0	0	0	0	0	0	0	0	0
10tlH2_290	Alcaligenaceae sp. 10tlH2_290	M00087	beta-Oxidation	COMPLETE	Bacteria	Proteobacteria	Betaproteobacteria	Burkholderiales	Alcaligenaceae			0	0	0	0	0	0	0	0	0	0	0	0	0	0	0	0	0	0	0	0	0	0	0	0	0	0	0	0	0	0	0	0	0	0	0	0	0	0
10tlH2_310	Bacteroidales sp. 10tlH2_310	M00176	Assimilatory sulfate reduction, sulfate => H2S	1 BLOCK MISSING	Bacteria	Bacteroidetes	Bacteroidia	Bacteroidales				0	0	0	0	0	0	0	0	0	0	0	0	0	0	0	0	0	0	0	0	0	0	0	0	0	0	0	0	0	0	0	0	0	0	0	0	0	0
10tlH2_310	Bacteroidales sp. 10tlH2_310	M00530	Dissimilatory nitrate reduction, nitrate => ammonia	1 BLOCK MISSING	Bacteria	Bacteroidetes	Bacteroidia	Bacteroidales				0	0	0	0	0	0	0	0	0	0	0	0	0	0	0	0	0	0	0	0	0	0	0	0	0	0	0	0	0	0	0	0	0	0	0	0	0	0
10tlH2_313	Eubacteriaceae sp. 10tlH2_313	M00377	Reductive acetyl-CoA pathway (Wood-Ljungdahl pathway)	1 BLOCK MISSING	Bacteria	Firmicutes	Clostridia	Clostridiales	Eubacteriaceae			0	0	0	0	0	0	0	0	0	0	0	0	0	0	0	0	0	0	0	0	0	0	0	0	0	0	0	0	0	0	0	0	0	0	0	0	0	0
10tlH2_313	Eubacteriaceae sp. 10tlH2_313	M00618	Acetogen	1 BLOCK MISSING	Bacteria	Firmicutes	Clostridia	Clostridiales	Eubacteriaceae			0	0	0	0	0	0	0	0	0	0	0	0	0	0	0	0	0	0	0	0	0	0	0	0	0	0	0	0	0	0	0	0	0	0	0	0	0	0
10tlH2_315	Bacteroidales sp. 10tlH2_315	M00530	Dissimilatory nitrate reduction, nitrate => ammonia	1 BLOCK MISSING	Bacteria	Bacteroidetes	Bacteroidia	Bacteroidales				0	0	0	0	0	0	0	0	0	0	0	0	0	0	0	0	0	0	0	0	0	0	0	0	0	0	0	0	0	0	0	0	0	0	0	0	0	0
10tlH2_315	Bacteroidales sp. 10tlH2_315	M00176	Assimilatory sulfate reduction, sulfate => H2S	1 BLOCK MISSING	Bacteria	Bacteroidetes	Bacteroidia	Bacteroidales				0	0	0	0	0	0	0	0	0	0	0	0	0	0	0	0	0	0	0	0	0	0	0	0	0	0	0	0	0	0	0	0	0	0	0	0	0	0
10tlH2_327	Clostridiales sp. 10tlH2_327	M00176	Assimilatory sulfate reduction, sulfate => H2S	1 BLOCK MISSING	Bacteria	Firmicutes	Clostridia	Clostridiales				0	0	0	0	0	0	0	0	0	0	0	0	0	0	0	0	0	0	0	0	0	0	0	0	0	0	0	0	0	0	0	0	0	0	0	0	0	0
10tlH2_339	Candidatus Hydrogenedens sp. 10tlH2_339	M00176	Assimilatory sulfate reduction, sulfate => H2S	1 BLOCK MISSING	Bacteria	Candidatus Hydrogenedentes				Candidatus Hydrogenedens		0	0	0	0	0	0	0	0	0	0	0	0	0	0	0	0	0	0	0	0	0	0	0	0	0	0	0	0	0	0	0	0	0	0	0	0	0	0
10tlH2_339	Candidatus Hydrogenedens sp. 10tlH2_339	M00530	Dissimilatory nitrate reduction, nitrate => ammonia	1 BLOCK MISSING	Bacteria	Candidatus Hydrogenedentes				Candidatus Hydrogenedens		0	0	0	0	0	0	0	0	0	0	0	0	0	0	0	0	0	0	0	0	0	0	0	0	0	0	0	0	0	0	0	0	0	0	0	0	0	0
10tlH2_384	Bacteroidales sp. 10tlH2_384	M00530	Dissimilatory nitrate reduction, nitrate => ammonia	1 BLOCK MISSING	Bacteria	Bacteroidetes	Bacteroidia	Bacteroidales				0	0	0	0	0	0	0	0	0	0	0	0	0	0	0	0	0	0	0	0	0	0	0	0	0	0.0290228	0	0	0	0	0	0	0	0	0	0	0	0.0235211
10tlH2_403	Advenella sp. 10tlH2_403	M00176	Assimilatory sulfate reduction, sulfate => H2S	1 BLOCK MISSING	Bacteria	Proteobacteria	Betaproteobacteria	Burkholderiales	Alcaligenaceae	Advenella		0	0	0	0	0	0	0	0	0.0425821	0	0	0	0	0	0	0	0	0	0	0	0	0	0	0	0	0	0	0	0	0	0	0	0	0	0	0	0	0
10tlH2_403	Advenella sp. 10tlH2_403	M00087	beta-Oxidation	COMPLETE	Bacteria	Proteobacteria	Betaproteobacteria	Burkholderiales	Alcaligenaceae	Advenella		0	0	0	0	0	0	0	0	0.0425821	0	0	0	0	0	0	0	0	0	0	0	0	0	0	0	0	0	0	0	0	0	0	0	0	0	0	0	0	0
10tlH2_420	Mariniphaga sp. 10tlH2_420	M00176	Assimilatory sulfate reduction, sulfate => H2S	1 BLOCK MISSING	Bacteria	Bacteroidetes	Bacteroidia	Marinilabiliales	Prolixibacteraceae	Mariniphaga		0	0	0	0	0	0	0	0	0	0	0	0	0	0	0	0	0	0	0	0	0	0	0	0	0	0	0	0	0	0	0	0	0	0	0	0	0	0
10tlH2_420	Mariniphaga sp. 10tlH2_420	M00530	Dissimilatory nitrate reduction, nitrate => ammonia	1 BLOCK MISSING	Bacteria	Bacteroidetes	Bacteroidia	Marinilabiliales	Prolixibacteraceae	Mariniphaga		0	0	0	0	0	0	0	0	0	0	0	0	0	0	0	0	0	0	0	0	0	0	0	0	0	0	0	0	0	0	0	0	0	0	0	0	0	0
10tlH2_420	Mariniphaga sp. 10tlH2_420	M00176	Assimilatory sulfate reduction, sulfate => H2S	1 BLOCK MISSING	Bacteria	Bacteroidetes	Bacteroidia	Marinilabiliales	Prolixibacteraceae	Mariniphaga		0	0	0	0	0	0	0	0	0	0	0	0	0	0	0	0	0	0	0	0	0	0	0	0	0	0	0	0	0	0	0	0	0	0	0	0	0	0
10tlH2_420	Mariniphaga sp. 10tlH2_420	M00530	Dissimilatory nitrate reduction, nitrate => ammonia	1 BLOCK MISSING	Bacteria	Bacteroidetes	Bacteroidia	Marinilabiliales	Prolixibacteraceae	Mariniphaga		0	0	0	0	0	0	0	0	0	0	0	0	0	0	0	0	0	0	0	0	0	0	0	0	0	0	0	0	0	0	0	0	0	0	0	0	0	0
10tlH2_424	Myxococcales sp. 10tlH2_424	M00530	Dissimilatory nitrate reduction, nitrate => ammonia	1 BLOCK MISSING	Bacteria	Proteobacteria	Deltaproteobacteria	Myxococcales				0	0	0	0	0	0	0	0	0	0	0	0	0	0	0	0	0	0	0	0	0	0	0	0	0	0.014401	0	0	0	0	0	0	0	0	0	0	0	0
10tlH2_45	Thiopseudomonas sp. 10tlH2_45	M00087	beta-Oxidation	1 BLOCK MISSING	Bacteria	Proteobacteria	Gammaproteobacteria	Pseudomonadales	Pseudomonadaceae	Thiopseudomonas		0	0	0	0	0	0	0	0	0	0	0	0	0	0	0	0	0	0	0	0	0	0	0	0	0	0	0	0	0	0	0	0	0	0	0	0	0	0
10tlH2_59	Firmicutes sp. 10tlH2_59	M00377	Reductive acetyl-CoA pathway (Wood-Ljungdahl pathway)	COMPLETE	Bacteria	Firmicutes						0	0	0	0	0	0	0	0	0	0	0	0	0	0	0	0	0	0	0	0	0	0	0	0	0	0.0366657	0.0648147	0.091525	0.0694268	0.0783861	0.065007	0	0.0128193	0	0.0273125	0.0144688	0.0491118	0
10tlH2_60	Acinetobacter sp. 10tlH2_60	M00176	Assimilatory sulfate reduction, sulfate => H2S	COMPLETE	Bacteria	Proteobacteria	Gammaproteobacteria	Pseudomonadales	Moraxellaceae	Acinetobacter		0	0	0	0	0	0	0	0	0	0	0	0	0	0	0	0	0	0	0	0	0	0	0	0	0	0	0	0	0	0	0	0	0	0	0	0	0	0
10tlH2_60	Acinetobacter sp. 10tlH2_60	M00087	beta-Oxidation	COMPLETE	Bacteria	Proteobacteria	Gammaproteobacteria	Pseudomonadales	Moraxellaceae	Acinetobacter		0	0	0	0	0	0	0	0	0	0	0	0	0	0	0	0	0	0	0	0	0	0	0	0	0	0	0	0	0	0	0	0	0	0	0	0	0	0
10tlH2_71	Alcaligenaceae sp. 10tlH2_71	M00087	beta-Oxidation	COMPLETE	Bacteria	Proteobacteria	Betaproteobacteria	Burkholderiales	Alcaligenaceae			0	0	0	0	0	0	0	0	0	0	0	0	0	0	0	0	0	0	0	0	0	0	0	0	0	0	0	0	0	0	0	0	0	0	0	0	0	0
10tlH2_71	Alcaligenaceae sp. 10tlH2_71	M00530	Dissimilatory nitrate reduction, nitrate => ammonia	1 BLOCK MISSING	Bacteria	Proteobacteria	Betaproteobacteria	Burkholderiales	Alcaligenaceae			0	0	0	0	0	0	0	0	0	0	0	0	0	0	0	0	0	0	0	0	0	0	0	0	0	0	0	0	0	0	0	0	0	0	0	0	0	0
10tlH2_75	Acidobacteria sp. 10tlH2_75	M00530	Dissimilatory nitrate reduction, nitrate => ammonia	1 BLOCK MISSING	Bacteria	Acidobacteria						0	0	0.413085	0.553099	0	0.177553	0	0	0	0	0	0	0	0	0	0	0	0	0	0	0	0	0	0	0	0.166071	0.229964	0.177836	0.259935	0.311551	0.256908	0.108843	0.163047	0.0550326	0	0	0	0
10tlH2_75	Acidobacteria sp. 10tlH2_75	M00528	Nitrification, ammonia => nitrite	1 BLOCK MISSING	Bacteria	Acidobacteria						0	0	0.413085	0.553099	0	0.177553	0	0	0	0	0	0	0	0	0	0	0	0	0	0	0	0	0	0	0	0.166071	0.229964	0.177836	0.259935	0.311551	0.256908	0.108843	0.163047	0.0550326	0	0	0	0
15tlH2_119	Chiayiivirga sp. 15tlH2_119	M00087	beta-Oxidation	1 BLOCK MISSING	Bacteria	Proteobacteria	Gammaproteobacteria	Xanthomonadales	Rhodanobacteraceae	Chiayiivirga		0	0.018186	0	0	0	0	0	0	0	0	0	0	0	0	0	0	0	0	0	0	0	0	0	0	0	0	0	0	0	0	0	0	0	0	0	0	0	0
15tlH2_125	Firmicutes sp. 15tlH2_125	M00531	Assimilatory nitrate reduction, nitrate => ammonia	1 BLOCK MISSING	Bacteria	Firmicutes						0	0	0	0	0	0	0	0	0	0	0	0	0	0	0	0	0	0	0	0	0	0	0	0	0	0	0	0	0	0	0	0	0	0	0.0625674	0.0169177	0.0640194	0
15tlH2_125	Firmicutes sp. 15tlH2_125	M00176	Assimilatory sulfate reduction, sulfate => H2S	1 BLOCK MISSING	Bacteria	Firmicutes						0	0	0	0	0	0	0	0	0	0	0	0	0	0	0	0	0	0	0	0	0	0	0	0	0	0	0	0	0	0	0	0	0	0	0.0625674	0.0169177	0.0640194	0
15tlH2_132	Bacteroidetes sp. 15tlH2_132	M00176	Assimilatory sulfate reduction, sulfate => H2S	1 BLOCK MISSING	Bacteria	Bacteroidetes						0	0	0	0	0	0	0	0	0	0	0	0	0	0	0	0	0	0	0	0	0	0	0	0	0	0.0545457	0.0124347	0	0	0	0	0	0	0	0	0	0	0
15tlH2_148	Firmicutes sp. 15tlH2_148	M00377	Reductive acetyl-CoA pathway (Wood-Ljungdahl pathway)	COMPLETE	Bacteria	Firmicutes						0	0	0	0	0	0	0	0	0	0	0	0	0	0	0	0	0	0	0	0	0	0	0	0	0	0.033055	0.0342537	0.0269581	0.0291123	0.0309246	0.0448889	0.0223251	0.0233867	0.0276478	0.0412423	0.0647574	0	0.0321004
15tlH2_148	Firmicutes sp. 15tlH2_148	M00618	Acetogen	COMPLETE	Bacteria	Firmicutes						0	0	0	0	0	0	0	0	0	0	0	0	0	0	0	0	0	0	0	0	0	0	0	0	0	0.033055	0.0342537	0.0269581	0.0291123	0.0309246	0.0448889	0.0223251	0.0233867	0.0276478	0.0412423	0.0647574	0	0.0321004
15tlH2_16	Thiopseudomonas sp. 15tlH2_16	M00087	beta-Oxidation	1 BLOCK MISSING	Bacteria	Proteobacteria	Gammaproteobacteria	Pseudomonadales	Pseudomonadaceae	Thiopseudomonas		0	0	0	0	0	0	0	0	0	0	0	0	0	0	0	0	0	0	0	0	0	0	0	0	0	0	0	0	0	0	0	0	0	0	0	0	0	0
15tlH2_16	Thiopseudomonas sp. 15tlH2_16	M00176	Assimilatory sulfate reduction, sulfate => H2S	COMPLETE	Bacteria	Proteobacteria	Gammaproteobacteria	Pseudomonadales	Pseudomonadaceae	Thiopseudomonas		0	0	0	0	0	0	0	0	0	0	0	0	0	0	0	0	0	0	0	0	0	0	0	0	0	0	0	0	0	0	0	0	0	0	0	0	0	0
15tlH2_16	Thiopseudomonas sp. 15tlH2_16	M00529	Denitrification, nitrate => nitrogen	1 BLOCK MISSING	Bacteria	Proteobacteria	Gammaproteobacteria	Pseudomonadales	Pseudomonadaceae	Thiopseudomonas		0	0	0	0	0	0	0	0	0	0	0	0	0	0	0	0	0	0	0	0	0	0	0	0	0	0	0	0	0	0	0	0	0	0	0	0	0	0
15tlH2_186	Gammaproteobacteria sp. 15tlH2_186	M00529	Denitrification, nitrate => nitrogen	1 BLOCK MISSING	Bacteria	Proteobacteria	Gammaproteobacteria					0.0160129	0.0323466	0.0313807	0.0482864	0	0	0	0	0	0	0	0	0	0	0	0	0	0	0	0	0	0	0	0	0	0.0334216	0	0	0	0	0	0	0	0	0	0	0	0
15tlH2_186	Gammaproteobacteria sp. 15tlH2_186	M00087	beta-Oxidation	COMPLETE	Bacteria	Proteobacteria	Gammaproteobacteria					0.0160129	0.0323466	0.0313807	0.0482864	0	0	0	0	0	0	0	0	0	0	0	0	0	0	0	0	0	0	0	0	0	0.0334216	0	0	0	0	0	0	0	0	0	0	0	0
15tlH2_186	Gammaproteobacteria sp. 15tlH2_186	M00530	Dissimilatory nitrate reduction, nitrate => ammonia	1 BLOCK MISSING	Bacteria	Proteobacteria	Gammaproteobacteria					0.0160129	0.0323466	0.0313807	0.0482864	0	0	0	0	0	0	0	0	0	0	0	0	0	0	0	0	0	0	0	0	0	0.0334216	0	0	0	0	0	0	0	0	0	0	0	0
15tlH2_190	Firmicutes sp. 15tlH2_190	M00377	Reductive acetyl-CoA pathway (Wood-Ljungdahl pathway)	1 BLOCK MISSING	Bacteria	Firmicutes						0	0	0	0	0	0	0	0	0	0	0	0	0	0	0	0	0	0	0	0	0	0	0	0	0	0	0	0.0117097	0	0.0123255	0	0	0	0	0.0732692	0.031557	0.048816	0
15tlH2_190	Firmicutes sp. 15tlH2_190	M00377	Reductive acetyl-CoA pathway (Wood-Ljungdahl pathway)	1 BLOCK MISSING	Bacteria	Firmicutes						0	0	0	0	0	0	0	0	0	0	0	0	0	0	0	0	0	0	0	0	0	0	0	0	0	0	0	0.0117097	0	0.0123255	0	0	0	0	0.0732692	0.031557	0.048816	0
15tlH2_198	Corynebacterium humireducens 15tlH2_198	M00087	beta-Oxidation	1 BLOCK MISSING	Bacteria	Actinobacteria	Actinobacteria	Corynebacteriales	Corynebacteriaceae	Corynebacterium		0.120544	0.245108	0.0186087	0.030989	0.0657936	0	0	0	0	0	0	0	0	0	0	0	0	0	0	0	0	0	0	0	0	0	0	0	0	0	0	0	0	0	0	0	0	0
15tlH2_216	Alcaligenaceae sp. 15tlH2_216	M00176	Assimilatory sulfate reduction, sulfate => H2S	1 BLOCK MISSING	Bacteria	Proteobacteria	Betaproteobacteria	Burkholderiales	Alcaligenaceae			0	0	0	0	0	0	0	0	0	0	0	0	0	0	0	0	0	0	0	0	0	0	0	0	0	0	0	0	0	0	0	0	0	0	0	0	0	0
15tlH2_216	Alcaligenaceae sp. 15tlH2_216	M00087	beta-Oxidation	COMPLETE	Bacteria	Proteobacteria	Betaproteobacteria	Burkholderiales	Alcaligenaceae			0	0	0	0	0	0	0	0	0	0	0	0	0	0	0	0	0	0	0	0	0	0	0	0	0	0	0	0	0	0	0	0	0	0	0	0	0	0
15tlH2_226	Arcobacter skirrowii 15tlH2_226	M00176	Assimilatory sulfate reduction, sulfate => H2S	1 BLOCK MISSING	Bacteria	Proteobacteria	Epsilonproteobacteria	Campylobacterales	Campylobacteraceae	Arcobacter	Arcobacter skirrowii	0	0	0	0	0	0	0	0	0	0	0	0	0	0	0	0	0	0	0	0	0	0	0	0	0	0	0	0	0	0	0	0	0	0	0	0	0	0
15tlH2_226	Arcobacter skirrowii 15tlH2_226	M00531	Assimilatory nitrate reduction, nitrate => ammonia	1 BLOCK MISSING	Bacteria	Proteobacteria	Epsilonproteobacteria	Campylobacterales	Campylobacteraceae	Arcobacter	Arcobacter skirrowii	0	0	0	0	0	0	0	0	0	0	0	0	0	0	0	0	0	0	0	0	0	0	0	0	0	0	0	0	0	0	0	0	0	0	0	0	0	0
15tlH2_226	Arcobacter skirrowii 15tlH2_226	M00530	Dissimilatory nitrate reduction, nitrate => ammonia	1 BLOCK MISSING	Bacteria	Proteobacteria	Epsilonproteobacteria	Campylobacterales	Campylobacteraceae	Arcobacter	Arcobacter skirrowii	0	0	0	0	0	0	0	0	0	0	0	0	0	0	0	0	0	0	0	0	0	0	0	0	0	0	0	0	0	0	0	0	0	0	0	0	0	0
15tlH2_24	Leucobacter sp. 15tlH2_24	M00087	beta-Oxidation	COMPLETE	Bacteria	Actinobacteria	Actinobacteria	Micrococcales	Microbacteriaceae	Leucobacter		0	0	0	0	0	0	0	0	0	0	0	0	0	0	0	0	0	0	0	0	0	0	0	0	0	0	0	0	0	0	0	0	0	0	0	0	0	0
15tlH2_38	Propionibacteriaceae sp. 15tlH2_38	M00087	beta-Oxidation	1 BLOCK MISSING	Bacteria	Actinobacteria	Actinobacteria	Propionibacteriales	Propionibacteriaceae			0	0	0	0	0	0	0	0	0	0	0	0	0	0	0	0	0	0	0	0	0	0	0	0	0	0	0	0	0	0	0	0	0	0	0	0	0	0
15tlH2_38	Propionibacteriaceae sp. 15tlH2_38	M00530	Dissimilatory nitrate reduction, nitrate => ammonia	1 BLOCK MISSING	Bacteria	Actinobacteria	Actinobacteria	Propionibacteriales	Propionibacteriaceae			0	0	0	0	0	0	0	0	0	0	0	0	0	0	0	0	0	0	0	0	0	0	0	0	0	0	0	0	0	0	0	0	0	0	0	0	0	0
16jrsB_21	Acidimicrobiaceae sp. 16jrsB_21	M00176	Assimilatory sulfate reduction, sulfate => H2S	COMPLETE	Bacteria	Actinobacteria	Acidimicrobiia	Acidimicrobiales	Acidimicrobiaceae			0	0	0	0	0	0	0	0	0	0	0	0	0	0	0	0	0	0	0	0	0	0	0	0	0	0	0	0	0	0	0	0	0	0	0	0	0	0
16jrsB_21	Acidimicrobiaceae sp. 16jrsB_21	M00087	beta-Oxidation	1 BLOCK MISSING	Bacteria	Actinobacteria	Acidimicrobiia	Acidimicrobiales	Acidimicrobiaceae			0	0	0	0	0	0	0	0	0	0	0	0	0	0	0	0	0	0	0	0	0	0	0	0	0	0	0	0	0	0	0	0	0	0	0	0	0	0
16jrsB_21	Acidimicrobiaceae sp. 16jrsB_21	M00531	Assimilatory nitrate reduction, nitrate => ammonia	COMPLETE	Bacteria	Actinobacteria	Acidimicrobiia	Acidimicrobiales	Acidimicrobiaceae			0	0	0	0	0	0	0	0	0	0	0	0	0	0	0	0	0	0	0	0	0	0	0	0	0	0	0	0	0	0	0	0	0	0	0	0	0	0
16jrsB_26	Acidobacteria sp. 16jrsB_26	M00528	Nitrification, ammonia => nitrite	1 BLOCK MISSING	Bacteria	Acidobacteria						0	0	0	0	0	0	0	0	0	0	0	0	0	0	0	0	0	0	0	0	0	0	0	0	0	0	0	0	0	0	0	0	0	0	0	0	0	0
16jrsB_26	Acidobacteria sp. 16jrsB_26	M00530	Dissimilatory nitrate reduction, nitrate => ammonia	1 BLOCK MISSING	Bacteria	Acidobacteria						0	0	0	0	0	0	0	0	0	0	0	0	0	0	0	0	0	0	0	0	0	0	0	0	0	0	0	0	0	0	0	0	0	0	0	0	0	0
16jrsB_32	Microbacteriaceae sp. 16jrsB_32	M00087	beta-Oxidation	COMPLETE	Bacteria	Actinobacteria	Actinobacteria	Micrococcales	Microbacteriaceae			0	0	0	0	0	0	0	0	0	0	0	0	0	0	0	0	0	0	0	0	0	0	0	0	0	0	0	0	0	0	0	0	0	0	0	0	0	0
17jrsB_18	Propionibacterium sp. 17jrsB_18	M00530	Dissimilatory nitrate reduction, nitrate => ammonia	COMPLETE	Bacteria	Actinobacteria	Actinobacteria	Propionibacteriales	Propionibacteriaceae	Propionibacterium		0	0	0	0	0	0	0	0	0	0	0	0	0	0	0	0	0	0	0	0	0	0	0	0	0	0	0	0	0	0	0	0	0	0	0	0	0	0
17jrsB_19	Bacteroidales sp. 17jrsB_19	M00530	Dissimilatory nitrate reduction, nitrate => ammonia	COMPLETE	Bacteria	Bacteroidetes	Bacteroidia	Bacteroidales				0	0	0	0	0	0	0	0	0	0	0	0	0	0	0	0	0	0	0	0	0	0	0	0	0	0	0	0	0	0	0	0	0	0	0	0	0	0
18jrsB_16	Firmicutes sp. 18jrsB_16	M00087	beta-Oxidation	1 BLOCK MISSING	Bacteria	Firmicutes						0	0	0	0	0	0	0	0	0	0	0	0	0	0	0	0	0	0	0	0	0	0	0	0	0	0	0	0	0	0	0	0	0	0	0	0	0	0
18jrsB_9	Alkalitalea sp. 18jrsB_9	M00176	Assimilatory sulfate reduction, sulfate => H2S	1 BLOCK MISSING	Bacteria	Bacteroidetes	Bacteroidia	Marinilabiliales	Marinilabiliaceae	Alkalitalea		0	0	0	0	0	0	0	0	0	0	0	0	0	0	0	0	0	0	0	0	0	0	0	0	0	0	0	0	0	0	0	0	0	0	0	0	0	0
18jrsB_9	Alkalitalea sp. 18jrsB_9	M00530	Dissimilatory nitrate reduction, nitrate => ammonia	1 BLOCK MISSING	Bacteria	Bacteroidetes	Bacteroidia	Marinilabiliales	Marinilabiliaceae	Alkalitalea		0	0	0	0	0	0	0	0	0	0	0	0	0	0	0	0	0	0	0	0	0	0	0	0	0	0	0	0	0	0	0	0	0	0	0	0	0	0
19jrsB_11	Bacteroidales sp. 19jrsB_11	M00530	Dissimilatory nitrate reduction, nitrate => ammonia	1 BLOCK MISSING	Bacteria	Bacteroidetes	Bacteroidia	Bacteroidales				0	0	0	0	0	0	0	0	0	0	0	0	0	0	0	0	0	0	0	0	0	0	0	0	0	0	0	0	0	0	0	0	0	0	0	0	0	0
19jrsB_2	Firmicutes sp. 19jrsB_2	M00087	beta-Oxidation	COMPLETE	Bacteria	Firmicutes						0	0	0	0	0	0	0	0	0	0	0	0	0	0	0	0	0	0	0	0	0	0	0	0	0	0	0	0	0	0	0	0	0	0	0	0	0	0
19jrsB_2	Firmicutes sp. 19jrsB_2	M00377	Reductive acetyl-CoA pathway (Wood-Ljungdahl pathway)	COMPLETE	Bacteria	Firmicutes						0	0	0	0	0	0	0	0	0	0	0	0	0	0	0	0	0	0	0	0	0	0	0	0	0	0	0	0	0	0	0	0	0	0	0	0	0	0
19jrsB_34	Rubrivivax sp. 19jrsB_34	M00528	Nitrification, ammonia => nitrite	1 BLOCK MISSING	Bacteria	Proteobacteria	Betaproteobacteria	Burkholderiales		Rubrivivax		0	0	0	0	0	0	0	0	0	0	0	0	0	0	0	0	0	0	0	0	0	0	0	0	0	0	0	0	0	0	0	0	0	0	0	0	0	0
19jrsB_34	Rubrivivax sp. 19jrsB_34	M00596	Dissimilatory sulfate reduction, sulfate => H2S	COMPLETE	Bacteria	Proteobacteria	Betaproteobacteria	Burkholderiales		Rubrivivax		0	0	0	0	0	0	0	0	0	0	0	0	0	0	0	0	0	0	0	0	0	0	0	0	0	0	0	0	0	0	0	0	0	0	0	0	0	0
19jrsB_34	Rubrivivax sp. 19jrsB_34	M00531	Assimilatory nitrate reduction, nitrate => ammonia	1 BLOCK MISSING	Bacteria	Proteobacteria	Betaproteobacteria	Burkholderiales		Rubrivivax		0	0	0	0	0	0	0	0	0	0	0	0	0	0	0	0	0	0	0	0	0	0	0	0	0	0	0	0	0	0	0	0	0	0	0	0	0	0
19jrsB_34	Rubrivivax sp. 19jrsB_34	M00087	beta-Oxidation	COMPLETE	Bacteria	Proteobacteria	Betaproteobacteria	Burkholderiales		Rubrivivax		0	0	0	0	0	0	0	0	0	0	0	0	0	0	0	0	0	0	0	0	0	0	0	0	0	0	0	0	0	0	0	0	0	0	0	0	0	0
20ysBP_116	Firmicutes sp. 20ysBP_116	M00618	Acetogen	COMPLETE	Bacteria	Firmicutes						0	0	0	0	0	0	0	0.0290639	0	0	0	0	0	0	0	0	0	0	0	0	0	0.0183192	0.0122752	0.026859	0.0174258	0	0	0	0	0	0	0	0	0	0.148089	0	0.0902388	0
20ysBP_116	Firmicutes sp. 20ysBP_116	M00377	Reductive acetyl-CoA pathway (Wood-Ljungdahl pathway)	COMPLETE	Bacteria	Firmicutes						0	0	0	0	0	0	0	0.0290639	0	0	0	0	0	0	0	0	0	0	0	0	0	0.0183192	0.0122752	0.026859	0.0174258	0	0	0	0	0	0	0	0	0	0.148089	0	0.0902388	0
20ysBP_149	Clostridiales sp. 20ysBP_149	M00618	Acetogen	1 BLOCK MISSING	Bacteria	Firmicutes	Clostridia	Clostridiales				0	0	0	0	0	0	0	0	0	0	0	0	0	0	0	0	0	0	0	0	0	0	0	0	0	0	0	0	0	0	0	0	0	0	0	0	0.0214669	0
20ysBP_149	Clostridiales sp. 20ysBP_149	M00377	Reductive acetyl-CoA pathway (Wood-Ljungdahl pathway)	1 BLOCK MISSING	Bacteria	Firmicutes	Clostridia	Clostridiales				0	0	0	0	0	0	0	0	0	0	0	0	0	0	0	0	0	0	0	0	0	0	0	0	0	0	0	0	0	0	0	0	0	0	0	0	0.0214669	0
20ysBP_152	Firmicutes sp. 20ysBP_152	M00377	Reductive acetyl-CoA pathway (Wood-Ljungdahl pathway)	COMPLETE	Bacteria	Firmicutes						0	0	0	0	0	0	0	0.0531443	0	0.0152813	0	0.037649	0	0	0	0	0	0	0	0.290322	0.0434941	0.0562743	16.2154	0.100197	0.268993	0	0	0	0	0	0	0	0	0	1.55722	1.02869	0.039318	0
20ysBP_152	Firmicutes sp. 20ysBP_152	M00087	beta-Oxidation	1 BLOCK MISSING	Bacteria	Firmicutes						0	0	0	0	0	0	0	0.0531443	0	0.0152813	0	0.037649	0	0	0	0	0	0	0	0.290322	0.0434941	0.0562743	16.2154	0.100197	0.268993	0	0	0	0	0	0	0	0	0	1.55722	1.02869	0.039318	0
20ysBP_178	Clostridiaceae sp. 20ysBP_178	M00176	Assimilatory sulfate reduction, sulfate => H2S	1 BLOCK MISSING	Bacteria	Firmicutes	Clostridia	Clostridiales	Clostridiaceae			0	0	0	0	0	0	0	0	0	0	0	0	0	0	0	0	0	0	0	0	0	0	0	0	0	0	0	0	0	0	0	0	0	0	0	0	0.03031	0
20ysBP_186	Firmicutes sp. 20ysBP_186	M00377	Reductive acetyl-CoA pathway (Wood-Ljungdahl pathway)	COMPLETE	Bacteria	Firmicutes						0	0	0	0	0	0	0	0	0	0	0	0	0	0	0	0	0	0	0	0	0.26431	0	0.0840329	0.0421978	0.0413099	0	0	0	0	0	0	0	0	0	0.0409186	0.0750159	0	0
20ysBP_186	Firmicutes sp. 20ysBP_186	M00618	Acetogen	COMPLETE	Bacteria	Firmicutes						0	0	0	0	0	0	0	0	0	0	0	0	0	0	0	0	0	0	0	0	0.26431	0	0.0840329	0.0421978	0.0413099	0	0	0	0	0	0	0	0	0	0.0409186	0.0750159	0	0
20ysBP_33	Firmicutes sp. 20ysBP_33	M00377	Reductive acetyl-CoA pathway (Wood-Ljungdahl pathway)	1 BLOCK MISSING	Bacteria	Firmicutes						0	0	0	0	0	0	0	0	0	0	0	0	0	0	0	0	0	0	0	0	0	0	0	0	0	0	0	0	0	0	0	0	0	0	0	0	0.0141647	0
20ysBP_47	Clostridiales sp. 20ysBP_47	M00531	Assimilatory nitrate reduction, nitrate => ammonia	1 BLOCK MISSING	Bacteria	Firmicutes	Clostridia	Clostridiales				0	0	0	0	0	0	0	0	0	0	0	0	0	0	0	0	0	0	0	0	0	0	0	0	0	0	0	0	0	0	0	0	0	0	0	0	0.0396634	0
20ysBP_57	Firmicutes sp. 20ysBP_57	M00377	Reductive acetyl-CoA pathway (Wood-Ljungdahl pathway)	COMPLETE	Bacteria	Firmicutes						0	0	0	0	0	0	0	0	0	0	0	0	0	0	0	0	0	0	0	0	0	0	0	0	0.0143261	0	0	0	0	0	0	0	0	0	2.6526	1.5951	0.239869	0
20ysBP_57	Firmicutes sp. 20ysBP_57	M00087	beta-Oxidation	1 BLOCK MISSING	Bacteria	Firmicutes						0	0	0	0	0	0	0	0	0	0	0	0	0	0	0	0	0	0	0	0	0	0	0	0	0.0143261	0	0	0	0	0	0	0	0	0	2.6526	1.5951	0.239869	0
20ysBP_63	Thermoanaerobacterales sp. 20ysBP_63	M00618	Acetogen	1 BLOCK MISSING	Bacteria	Firmicutes	Clostridia	Thermoanaerobacterales				0	0	0	0	0	0	0	0	0	0	0	0	0	0	0	0	0	0	0	0	0	0	0	0	0	0	0	0	0	0	0	0	0	0	0	0	0	0
20ysBP_63	Thermoanaerobacterales sp. 20ysBP_63	M00377	Reductive acetyl-CoA pathway (Wood-Ljungdahl pathway)	1 BLOCK MISSING	Bacteria	Firmicutes	Clostridia	Thermoanaerobacterales				0	0	0	0	0	0	0	0	0	0	0	0	0	0	0	0	0	0	0	0	0	0	0	0	0	0	0	0	0	0	0	0	0	0	0	0	0	0
20ysBP_65	Firmicutes sp. 20ysBP_65	M00377	Reductive acetyl-CoA pathway (Wood-Ljungdahl pathway)	COMPLETE	Bacteria	Firmicutes						0	0	0	0	0	0	0	0	0	0	0	0	0	0	0	0	0	0	0	0	0	0	0	0	0	0	0	0	0	0	0	0	0	0	0.0318412	0.0190692	0.0278393	0
20ysBP_68	Clostridiales sp. 20ysBP_68	M00176	Assimilatory sulfate reduction, sulfate => H2S	1 BLOCK MISSING	Bacteria	Firmicutes	Clostridia	Clostridiales				0	0	0	0	0	0	0	0	0	0	0	0	0	0	0	0	0	0	0	0	0	0	0	0	0	0	0	0	0	0	0	0	0	0	0.0156667	0.0118508	0.102215	0.0170106
20ysBP_8	Clostridiaceae sp. 20ysBP_8	M00176	Assimilatory sulfate reduction, sulfate => H2S	1 BLOCK MISSING	Bacteria	Firmicutes	Clostridia	Clostridiales	Clostridiaceae			0	0	0	0	0	0	0	0	0	0	0	0	0	0	0	0	0	0	0	0	0	0	0	0	0	0	0	0	0	0	0	0	0	0	0	0	0.0442287	0.0373339
20ysBP_87	Clostridiales sp. 20ysBP_87	M00531	Assimilatory nitrate reduction, nitrate => ammonia	1 BLOCK MISSING	Bacteria	Firmicutes	Clostridia	Clostridiales				0	0	0	0	0	0	0	0	0	0	0	0	0	0	0	0	0	0	0	0	0	0	0	0	0	0	0	0	0	0	0	0	0	0	0	0	0	0
21ysBP_138	Tepidanaerobacter sp. 21ysBP_138	M00377	Reductive acetyl-CoA pathway (Wood-Ljungdahl pathway)	1 BLOCK MISSING	Bacteria	Firmicutes	Clostridia	Thermosediminibacterales	Tepidanaerobacteraceae	Tepidanaerobacter		0	0	0	0	0	0	0.0410874	0.0333152	0.0372207	0.0230426	0	0.0422869	0	0	0	0	0	0	0	0.0574838	0.142973	6.2503	2.33518	0.115589	0.479283	0.12131	0.0905489	0.114509	0.0990723	0.151975	0.0261347	0.0191557	0.0302913	0.0319079	0.25204	0.161269	1.18172	1.14733
21ysBP_138	Tepidanaerobacter sp. 21ysBP_138	M00618	Acetogen	1 BLOCK MISSING	Bacteria	Firmicutes	Clostridia	Thermosediminibacterales	Tepidanaerobacteraceae	Tepidanaerobacter		0	0	0	0	0	0	0.0410874	0.0333152	0.0372207	0.0230426	0	0.0422869	0	0	0	0	0	0	0	0.0574838	0.142973	6.2503	2.33518	0.115589	0.479283	0.12131	0.0905489	0.114509	0.0990723	0.151975	0.0261347	0.0191557	0.0302913	0.0319079	0.25204	0.161269	1.18172	1.14733
21ysBP_148	Corynebacterium sp. 21ysBP_148	M00531	Assimilatory nitrate reduction, nitrate => ammonia	1 BLOCK MISSING	Bacteria	Actinobacteria	Actinobacteria	Corynebacteriales	Corynebacteriaceae	Corynebacterium		0	0	0	0	0	0	0	0	0	0	0	0	0	0	0	0	0	0	0	0	0	0	0	0	0	0	0	0	0	0	0	0	0	0	0	0	0	0
21ysBP_148	Corynebacterium sp. 21ysBP_148	M00087	beta-Oxidation	1 BLOCK MISSING	Bacteria	Actinobacteria	Actinobacteria	Corynebacteriales	Corynebacteriaceae	Corynebacterium		0	0	0	0	0	0	0	0	0	0	0	0	0	0	0	0	0	0	0	0	0	0	0	0	0	0	0	0	0	0	0	0	0	0	0	0	0	0
21ysBP_148	Corynebacterium sp. 21ysBP_148	M00176	Assimilatory sulfate reduction, sulfate => H2S	1 BLOCK MISSING	Bacteria	Actinobacteria	Actinobacteria	Corynebacteriales	Corynebacteriaceae	Corynebacterium		0	0	0	0	0	0	0	0	0	0	0	0	0	0	0	0	0	0	0	0	0	0	0	0	0	0	0	0	0	0	0	0	0	0	0	0	0	0
21ysBP_211	Gammaproteobacteria sp. 21ysBP_211	M00087	beta-Oxidation	1 BLOCK MISSING	Bacteria	Proteobacteria	Gammaproteobacteria					0	0	0	0	0	0	0	0	0	0	0	0	0	0	0	0	0	0	0	0	0	0	0	0	0	0	0	0	0	0	0	0	0	0	0	0	0	0.0424839
21ysBP_211	Gammaproteobacteria sp. 21ysBP_211	M00176	Assimilatory sulfate reduction, sulfate => H2S	1 BLOCK MISSING	Bacteria	Proteobacteria	Gammaproteobacteria					0	0	0	0	0	0	0	0	0	0	0	0	0	0	0	0	0	0	0	0	0	0	0	0	0	0	0	0	0	0	0	0	0	0	0	0	0	0.0424839
21ysBP_225	Lentisphaerae sp. 21ysBP_225	M00176	Assimilatory sulfate reduction, sulfate => H2S	1 BLOCK MISSING	Bacteria	Lentisphaerae						0	0	0	0	0	0	0	0	0	0	0	0	0	0	0	0	0	0	0	0	0	0	0	0	0	0	0	0	0	0	0	0	0	0	0	0	0	0
21ysBP_309	Yaniella sp. 21ysBP_309	M00087	beta-Oxidation	1 BLOCK MISSING	Bacteria	Actinobacteria	Actinobacteria	Micrococcales	Micrococcaceae	Yaniella		0	0	0	0	0	0	0	0	0	0	0	0	0	0	0	0	0	0	0	0	0	0	0	0	0	0	0	0	0	0	0	0	0	0	0	0	0	0
21ysBP_318	Bacteroidales sp. 21ysBP_318	M00530	Dissimilatory nitrate reduction, nitrate => ammonia	1 BLOCK MISSING	Bacteria	Bacteroidetes	Bacteroidia	Bacteroidales				0	0	0	0	0	0	0	0	0	0	0	0	0	0	0	0	0	0	0	0	0	0	0	0	0	0	0	0	0	0	0	0	0	0	0	0	0	0
21ysBP_341	Clostridiales sp. 21ysBP_341	M00176	Assimilatory sulfate reduction, sulfate => H2S	1 BLOCK MISSING	Bacteria	Firmicutes	Clostridia	Clostridiales				0	0	0	0	0	0	0	0	0	0	0	0	0	0	0	0	0	0	0	0	0	0	0	0	0	0	0	0	0	0	0	0	0	0	0	0	0	0
21ysBP_39	Clostridiales sp. 21ysBP_39	M00618	Acetogen	1 BLOCK MISSING	Bacteria	Firmicutes	Clostridia	Clostridiales				0	0	0	0	0	0	0	0	0	0	0	0	0	0	0	0	0	0	0	0	0	0	0	0	0	0	0	0	0	0	0	0	0	0	0	0	0	0
21ysBP_39	Clostridiales sp. 21ysBP_39	M00377	Reductive acetyl-CoA pathway (Wood-Ljungdahl pathway)	1 BLOCK MISSING	Bacteria	Firmicutes	Clostridia	Clostridiales				0	0	0	0	0	0	0	0	0	0	0	0	0	0	0	0	0	0	0	0	0	0	0	0	0	0	0	0	0	0	0	0	0	0	0	0	0	0
21ysBP_52	Clostridiales sp. 21ysBP_52	M00528	Nitrification, ammonia => nitrite	1 BLOCK MISSING	Bacteria	Firmicutes	Clostridia	Clostridiales				0	0	0	0	0	0	0	0	0	0	0	0	0	0	0	0	0	0	0	0	0	0	0	0	0	0	0	0	0	0	0	0	0	0	0	0	0	0
21ysBP_66	Clostridiales sp. 21ysBP_66	M00377	Reductive acetyl-CoA pathway (Wood-Ljungdahl pathway)	COMPLETE	Bacteria	Firmicutes	Clostridia	Clostridiales				0	0	0	0	0	0	0	0	0	0	0	0	0	0	0	0	0	0	0	0	0	0	0	0	0	0.0125354	0	0.0427933	0.0123134	0.0115124	0	0	0	0	0	0	0	0
21ysBP_66	Clostridiales sp. 21ysBP_66	M00618	Acetogen	COMPLETE	Bacteria	Firmicutes	Clostridia	Clostridiales				0	0	0	0	0	0	0	0	0	0	0	0	0	0	0	0	0	0	0	0	0	0	0	0	0	0.0125354	0	0.0427933	0.0123134	0.0115124	0	0	0	0	0	0	0	0
22ysBP_114	Clostridia sp. 22ysBP_114	M00531	Assimilatory nitrate reduction, nitrate => ammonia	1 BLOCK MISSING	Bacteria	Firmicutes	Clostridia					0	0	0	0	0	0	0	0	0	0	0	0	0	0	0	0	0	0	0	0	0	0	0	0	0	0	0	0	0	0	0.0198486	0	0	0	0.0767411	0.0957627	0	0
22ysBP_114	Clostridia sp. 22ysBP_114	M00618	Acetogen	COMPLETE	Bacteria	Firmicutes	Clostridia					0	0	0	0	0	0	0	0	0	0	0	0	0	0	0	0	0	0	0	0	0	0	0	0	0	0	0	0	0	0	0.0198486	0	0	0	0.0767411	0.0957627	0	0
22ysBP_114	Clostridia sp. 22ysBP_114	M00377	Reductive acetyl-CoA pathway (Wood-Ljungdahl pathway)	COMPLETE	Bacteria	Firmicutes	Clostridia					0	0	0	0	0	0	0	0	0	0	0	0	0	0	0	0	0	0	0	0	0	0	0	0	0	0	0	0	0	0	0.0198486	0	0	0	0.0767411	0.0957627	0	0
22ysBP_114	Clostridia sp. 22ysBP_114	M00530	Dissimilatory nitrate reduction, nitrate => ammonia	COMPLETE	Bacteria	Firmicutes	Clostridia					0	0	0	0	0	0	0	0	0	0	0	0	0	0	0	0	0	0	0	0	0	0	0	0	0	0	0	0	0	0	0.0198486	0	0	0	0.0767411	0.0957627	0	0
22ysBP_170	Clostridiaceae sp. 22ysBP_170	M00176	Assimilatory sulfate reduction, sulfate => H2S	COMPLETE	Bacteria	Firmicutes	Clostridia	Clostridiales	Clostridiaceae			0	0	0	0	0.0157285	0	0	0	0	0	0	0	0	0	0	0	0	0	0	0	0	0	0	0	0	0	0	0	0	0	0	0	0	0	0	0	0	0
22ysBP_170	Clostridiaceae sp. 22ysBP_170	M00531	Assimilatory nitrate reduction, nitrate => ammonia	1 BLOCK MISSING	Bacteria	Firmicutes	Clostridia	Clostridiales	Clostridiaceae			0	0	0	0	0.0157285	0	0	0	0	0	0	0	0	0	0	0	0	0	0	0	0	0	0	0	0	0	0	0	0	0	0	0	0	0	0	0	0	0
22ysBP_180	Clostridiales sp. 22ysBP_180	M00377	Reductive acetyl-CoA pathway (Wood-Ljungdahl pathway)	1 BLOCK MISSING	Bacteria	Firmicutes	Clostridia	Clostridiales				0	0	0	0	0	0	0	0	0	0	0	0	0	0	0	0	0	0	0	0	0	0	0	0	0	0	0	0	0	0	0	0	0	0	0	0	0	0
22ysBP_180	Clostridiales sp. 22ysBP_180	M00618	Acetogen	1 BLOCK MISSING	Bacteria	Firmicutes	Clostridia	Clostridiales				0	0	0	0	0	0	0	0	0	0	0	0	0	0	0	0	0	0	0	0	0	0	0	0	0	0	0	0	0	0	0	0	0	0	0	0	0	0
22ysBP_211	Clostridiales sp. 22ysBP_211	M00531	Assimilatory nitrate reduction, nitrate => ammonia	1 BLOCK MISSING	Bacteria	Firmicutes	Clostridia	Clostridiales				0	0	0	0	0	0	0	0	0	0	0	0	0	0	0	0	0	0	0	0	0	0	0	0	0	0	0	0	0	0	0	0	0	0	0	0	0	0
22ysBP_211	Clostridiales sp. 22ysBP_211	M00176	Assimilatory sulfate reduction, sulfate => H2S	COMPLETE	Bacteria	Firmicutes	Clostridia	Clostridiales				0	0	0	0	0	0	0	0	0	0	0	0	0	0	0	0	0	0	0	0	0	0	0	0	0	0	0	0	0	0	0	0	0	0	0	0	0	0
22ysBP_216	Burkholderiales sp. 22ysBP_216	M00530	Dissimilatory nitrate reduction, nitrate => ammonia	1 BLOCK MISSING	Bacteria	Proteobacteria	Betaproteobacteria	Burkholderiales				0	0.0240287	0	0	0	0	0	0	0	0	0	0	0	0	0	0	0	0	0	0	0	0	0	0	0	0	0	0	0	0	0	0	0	0	0	0	0	0
22ysBP_225	Bacteroidales sp. 22ysBP_225	M00176	Assimilatory sulfate reduction, sulfate => H2S	1 BLOCK MISSING	Bacteria	Bacteroidetes	Bacteroidia	Bacteroidales				0	0	0	0	0	0	0	0	0	0	0	0	0	0	0	0	0	0	0	0	0	0	0	0	0	0	0	0	0	0	0	0	0	0	0	0	0	0
22ysBP_238	Lentisphaerae sp. 22ysBP_238	M00531	Assimilatory nitrate reduction, nitrate => ammonia	1 BLOCK MISSING	Bacteria	Lentisphaerae						0	0	0	0	0	0	0	0	0	0	0	0	0	0	0	0	0	0	0	0	0	0	0	0	0	0.0216809	0	0	0	0	0	0	0	0	0	0	0	0
22ysBP_266	Campylobacteraceae sp. 22ysBP_266	M00530	Dissimilatory nitrate reduction, nitrate => ammonia	COMPLETE	Bacteria	Proteobacteria	Epsilonproteobacteria	Campylobacterales	Campylobacteraceae			0	0	0	0	0	0	0	0	0	0	0	0	0	0	0	0	0	0	0	0	0	0	0	0	0	0	0	0	0	0	0	0	0	0	0	0	0	0
22ysBP_279	Clostridiales sp. 22ysBP_279	M00176	Assimilatory sulfate reduction, sulfate => H2S	1 BLOCK MISSING	Bacteria	Firmicutes	Clostridia	Clostridiales				0	0	0	0	0	0	0	0	0	0	0	0	0	0	0	0	0	0	0	0	0	0	0	0	0	0	0	0	0	0	0	0	0	0	0	0	0	0
22ysBP_289	Clostridiales sp. 22ysBP_289	M00176	Assimilatory sulfate reduction, sulfate => H2S	1 BLOCK MISSING	Bacteria	Firmicutes	Clostridia	Clostridiales				0	0	0	0	0	0	0	0	0	0	0	0	0	0	0	0	0	0	0	0	0	0	0	0	0	0	0	0	0	0	0	0	0	0	0	0	0.0462755	0.0761551
22ysBP_296	Tissierellia sp. 22ysBP_296	M00528	Nitrification, ammonia => nitrite	1 BLOCK MISSING	Bacteria	Firmicutes	Tissierellia					0	0	0	0	0	0	0	0	0	0	0	0	0	0	0	0	0	0	0	0	0	0	0	0	0	0	0	0	0	0	0	0	0	0	0	0	0	0
22ysBP_298	Megasphaera sp. 22ysBP_298	M00531	Assimilatory nitrate reduction, nitrate => ammonia	1 BLOCK MISSING	Bacteria	Firmicutes	Negativicutes	Veillonellales	Veillonellaceae	Megasphaera		0	0	0	0	0	0	0	0	0	0	0	0	0	0	0	0	0	0	0	0	0	0	0	0	0	0	0	0	0	0	0	0	0	0	0	0	0	0
22ysBP_318	Syntrophomonadaceae sp. 22ysBP_318	M00530	Dissimilatory nitrate reduction, nitrate => ammonia	1 BLOCK MISSING	Bacteria	Firmicutes	Clostridia	Clostridiales	Syntrophomonadaceae			0	0	0	0	0	0	0	0	0	0	0	0	0	0	0	0	0	0	0	0	0	0	0	0	0	0	0.0306871	0	0.026569	0.0329548	0	0.105006	0	0	0	0	0	0
22ysBP_318	Syntrophomonadaceae sp. 22ysBP_318	M00530	Dissimilatory nitrate reduction, nitrate => ammonia	1 BLOCK MISSING	Bacteria	Firmicutes	Clostridia	Clostridiales	Syntrophomonadaceae			0	0	0	0	0	0	0	0	0	0	0	0	0	0	0	0	0	0	0	0	0	0	0	0	0	0	0.0306871	0	0.026569	0.0329548	0	0.105006	0	0	0	0	0	0
22ysBP_43	Tissierellia sp. 22ysBP_43	M00528	Nitrification, ammonia => nitrite	1 BLOCK MISSING	Bacteria	Firmicutes	Tissierellia					0	0	0	0	0	0	0	0	0	0	0	0	0	0	0	0	0	0	0	0	0	0	0	0	0	0	0	0	0	0	0	0	0	0	0	0	0	0
22ysBP_61	Firmicutes sp. 22ysBP_61	M00176	Assimilatory sulfate reduction, sulfate => H2S	1 BLOCK MISSING	Bacteria	Firmicutes						0	0	0	0	0	0	0	0	0	0	0	0	0	0	0	0	0	0	0	0	0	0	0	0	0	0	0	0	0	0	0	0	0	0	0	0	0	0
22ysBP_87	Clostridiales sp. 22ysBP_87	M00531	Assimilatory nitrate reduction, nitrate => ammonia	1 BLOCK MISSING	Bacteria	Firmicutes	Clostridia	Clostridiales				0	0	0	0	0	0	0	0	0	0	0	0	0	0	0	0	0	0	0	0	0	0	0	0	0	0	0	0	0	0	0	0	0	0	0	0	0	0
22ysBP_87	Clostridiales sp. 22ysBP_87	M00176	Assimilatory sulfate reduction, sulfate => H2S	COMPLETE	Bacteria	Firmicutes	Clostridia	Clostridiales				0	0	0	0	0	0	0	0	0	0	0	0	0	0	0	0	0	0	0	0	0	0	0	0	0	0	0	0	0	0	0	0	0	0	0	0	0	0
23ysBP_164	Desulfitobacterium sp. 23ysBP_164	M00377	Reductive acetyl-CoA pathway (Wood-Ljungdahl pathway)	1 BLOCK MISSING	Bacteria	Firmicutes	Clostridia	Clostridiales	Peptococcaceae	Desulfitobacterium		0	0	0	0	0	0	0	0	0	0	0	0	0	0	0	0	0	0	0	0	0	0	0	0	0	0	0	0	0	0	0	0	0	0	0	0	0	0
23ysBP_164	Desulfitobacterium sp. 23ysBP_164	M00531	Assimilatory nitrate reduction, nitrate => ammonia	1 BLOCK MISSING	Bacteria	Firmicutes	Clostridia	Clostridiales	Peptococcaceae	Desulfitobacterium		0	0	0	0	0	0	0	0	0	0	0	0	0	0	0	0	0	0	0	0	0	0	0	0	0	0	0	0	0	0	0	0	0	0	0	0	0	0
23ysBP_164	Desulfitobacterium sp. 23ysBP_164	M00530	Dissimilatory nitrate reduction, nitrate => ammonia	1 BLOCK MISSING	Bacteria	Firmicutes	Clostridia	Clostridiales	Peptococcaceae	Desulfitobacterium		0	0	0	0	0	0	0	0	0	0	0	0	0	0	0	0	0	0	0	0	0	0	0	0	0	0	0	0	0	0	0	0	0	0	0	0	0	0
23ysBP_167	Clostridiales sp. 23ysBP_167	M00176	Assimilatory sulfate reduction, sulfate => H2S	1 BLOCK MISSING	Bacteria	Firmicutes	Clostridia	Clostridiales				0	0	0	0	0	0	0	0	0	0	0	0	0	0	0	0	0	0	0	0	0	0	0	0	0	0	0	0	0	0	0	0	0	0	0	0	0	0
23ysBP_173	Actinomycetales sp. 23ysBP_173	M00530	Dissimilatory nitrate reduction, nitrate => ammonia	COMPLETE	Bacteria	Actinobacteria	Actinobacteria	Actinomycetales				0	0	0	0	0	0	0	0	0	0	0	0	0	0	0	0	0	0	0	0	0	0	0	0	0	0	0	0	0	0	0	0	0	0	0	0	0	0
23ysBP_174	Firmicutes sp. 23ysBP_174	M00176	Assimilatory sulfate reduction, sulfate => H2S	1 BLOCK MISSING	Bacteria	Firmicutes						0	0	0	0	0	0	0	0	0	0	0	0	0	0	0	0	0	0	0	0	0	0	0	0	0	0	0	0	0	0	0	0	0	0	0	0	0	0
23ysBP_213	Alcaligenaceae sp. 23ysBP_213	M00087	beta-Oxidation	COMPLETE	Bacteria	Proteobacteria	Betaproteobacteria	Burkholderiales	Alcaligenaceae			0	0	0	0	0	0	0	0	0	0	0	0	0	0	0	0	0	0	0	0	0	0	0	0	0	0	0	0	0	0	0	0	0	0	0	0	0	0
23ysBP_228	Firmicutes sp. 23ysBP_228	M00377	Reductive acetyl-CoA pathway (Wood-Ljungdahl pathway)	COMPLETE	Bacteria	Firmicutes						0	0	0	0	0	0	0	0	0	0	0	0	0	0	0	0	0	0	0	0	0	0	0	0	0	0	0	0	0	0	0	0.0682942	0.124031	0.0346055	0	0	0	0
23ysBP_229	Phyllobacteriaceae sp. 23ysBP_229	M00087	beta-Oxidation	COMPLETE	Bacteria	Proteobacteria	Alphaproteobacteria	Rhizobiales	Phyllobacteriaceae			0.0168441	0.0341154	0	0.0259976	0	0	0	0	0	0	0	0	0	0	0	0	0	0	0	0	0	0	0	0	0	0	0	0	0	0	0	0	0	0	0	0	0	0
23ysBP_247	Firmicutes sp. 23ysBP_247	M00377	Reductive acetyl-CoA pathway (Wood-Ljungdahl pathway)	COMPLETE	Bacteria	Firmicutes						0	0	0	0	0	0	0	0	0	0	0	0	0	0	0	0	0	0	0	0	0	0	0	0	0	0.0115822	0.0186308	0.0368393	0.0251743	0.0142707	0.0570544	0.0119578	0	0	0	0	0	0
23ysBP_255	Tissierellia sp. 23ysBP_255	M00528	Nitrification, ammonia => nitrite	1 BLOCK MISSING	Bacteria	Firmicutes	Tissierellia					0	0	0	0	0	0	0	0	0	0	0	0	0	0	0	0	0	0	0	0	0	0	0	0	0	0	0	0	0	0	0	0	0	0	0	0	0	0
23ysBP_27	Alcaligenaceae sp. 23ysBP_27	M00176	Assimilatory sulfate reduction, sulfate => H2S	1 BLOCK MISSING	Bacteria	Proteobacteria	Betaproteobacteria	Burkholderiales	Alcaligenaceae			0	0	0	0	0	0	0	0	0	0	0	0	0	0	0	0	0	0	0	0	0	0	0	0	0	0	0	0	0	0	0	0	0	0	0	0	0	0
23ysBP_27	Alcaligenaceae sp. 23ysBP_27	M00087	beta-Oxidation	COMPLETE	Bacteria	Proteobacteria	Betaproteobacteria	Burkholderiales	Alcaligenaceae			0	0	0	0	0	0	0	0	0	0	0	0	0	0	0	0	0	0	0	0	0	0	0	0	0	0	0	0	0	0	0	0	0	0	0	0	0	0
23ysBP_280	Clostridiales sp. 23ysBP_280	M00596	Dissimilatory sulfate reduction, sulfate => H2S	1 BLOCK MISSING	Bacteria	Firmicutes	Clostridia	Clostridiales				0	0	0	0	0	0	0	0	0	0	0	0	0	0	0	0	0	0	0	0	0	0	0	0	0	0	0	0	0	0	0	0	0	0	0	0	0	0
23ysBP_280	Clostridiales sp. 23ysBP_280	M00176	Assimilatory sulfate reduction, sulfate => H2S	1 BLOCK MISSING	Bacteria	Firmicutes	Clostridia	Clostridiales				0	0	0	0	0	0	0	0	0	0	0	0	0	0	0	0	0	0	0	0	0	0	0	0	0	0	0	0	0	0	0	0	0	0	0	0	0	0
23ysBP_280	Clostridiales sp. 23ysBP_280	M00596	Dissimilatory sulfate reduction, sulfate => H2S	1 BLOCK MISSING	Bacteria	Firmicutes	Clostridia	Clostridiales				0	0	0	0	0	0	0	0	0	0	0	0	0	0	0	0	0	0	0	0	0	0	0	0	0	0	0	0	0	0	0	0	0	0	0	0	0	0
23ysBP_280	Clostridiales sp. 23ysBP_280	M00176	Assimilatory sulfate reduction, sulfate => H2S	1 BLOCK MISSING	Bacteria	Firmicutes	Clostridia	Clostridiales				0	0	0	0	0	0	0	0	0	0	0	0	0	0	0	0	0	0	0	0	0	0	0	0	0	0	0	0	0	0	0	0	0	0	0	0	0	0
23ysBP_287	Firmicutes sp. 23ysBP_287	M00377	Reductive acetyl-CoA pathway (Wood-Ljungdahl pathway)	COMPLETE	Bacteria	Firmicutes						0	0	0	0	0	0	0	0	0	0	0	0	0	0	0	0	0	0	0	0	0	0	0	0	0	0.0343686	0.0427486	0.0272855	0.0359614	0.0433661	0.0450137	0.0351003	0.0340571	0.0456797	0	0	0	0
23ysBP_287	Firmicutes sp. 23ysBP_287	M00618	Acetogen	COMPLETE	Bacteria	Firmicutes						0	0	0	0	0	0	0	0	0	0	0	0	0	0	0	0	0	0	0	0	0	0	0	0	0	0.0343686	0.0427486	0.0272855	0.0359614	0.0433661	0.0450137	0.0351003	0.0340571	0.0456797	0	0	0	0
23ysBP_297	Veillonellaceae sp. 23ysBP_297	M00530	Dissimilatory nitrate reduction, nitrate => ammonia	1 BLOCK MISSING	Bacteria	Firmicutes	Negativicutes	Veillonellales	Veillonellaceae			0	0	0	0	0	0	0	0	0	0	0	0	0	0	0	0	0	0	0	0	0	0	0	0	0	0	0	0	0	0	0	0	0	0	0	0	0	0
23ysBP_308	Corynebacterium sp. 23ysBP_308	M00087	beta-Oxidation	1 BLOCK MISSING	Bacteria	Actinobacteria	Actinobacteria	Corynebacteriales	Corynebacteriaceae	Corynebacterium		0	0	0	0	0	0	0	0	0	0	0	0	0	0	0	0	0	0	0	0	0	0	0	0	0	0	0	0	0	0	0	0	0	0	0	0	0	0
23ysBP_312	Peptococcaceae sp. 23ysBP_312	M00530	Dissimilatory nitrate reduction, nitrate => ammonia	1 BLOCK MISSING	Bacteria	Firmicutes	Clostridia	Clostridiales	Peptococcaceae			0	0	0	0	0	0	0	0	0	0	0	0	0	0	0	0	0	0	0	0	0	0	0	0	0	0.0181125	0	0.0342665	0	0	0	0	0	0	0.0450492	0.0209586	0.0400058	0.0597256
23ysBP_336	Oligella ureolytica 23ysBP_336	M00176	Assimilatory sulfate reduction, sulfate => H2S	1 BLOCK MISSING	Bacteria	Proteobacteria	Betaproteobacteria	Burkholderiales	Alcaligenaceae	Oligella	Oligella ureolytica	0	0	0	0	0	0	0	0	0	0	0	0	0	0	0	0	0	0	0	0	0	0	0	0	0	0	0	0	0	0	0	0	0	0	0	0	0	0
23ysBP_336	Oligella ureolytica 23ysBP_336	M00087	beta-Oxidation	COMPLETE	Bacteria	Proteobacteria	Betaproteobacteria	Burkholderiales	Alcaligenaceae	Oligella		0	0	0	0	0	0	0	0	0	0	0	0	0	0	0	0	0	0	0	0	0	0	0	0	0	0	0	0	0	0	0	0	0	0	0	0	0	0
23ysBP_344	Corynebacterium pollutisoli 23ysBP_344	M00530	Dissimilatory nitrate reduction, nitrate => ammonia	1 BLOCK MISSING	Bacteria	Actinobacteria	Actinobacteria	Corynebacteriales	Corynebacteriaceae	Corynebacterium	Corynebacterium pollutisoli	0.0647199	0.137396	0.149004	0.247226	0.0383801	0.0463401	0	0	0	0	0	0	0	0	0	0	0	0	0	0	0	0	0.0384119	0.0641662	0.0673377	0	0	0	0	0	0	0	0	0	0	0.189298	0	0
23ysBP_344	Corynebacterium pollutisoli 23ysBP_344	M00531	Assimilatory nitrate reduction, nitrate => ammonia	1 BLOCK MISSING	Bacteria	Actinobacteria	Actinobacteria	Corynebacteriales	Corynebacteriaceae	Corynebacterium	Corynebacterium pollutisoli	0.0647199	0.137396	0.149004	0.247226	0.0383801	0.0463401	0	0	0	0	0	0	0	0	0	0	0	0	0	0	0	0	0.0384119	0.0641662	0.0673377	0	0	0	0	0	0	0	0	0	0	0.189298	0	0
23ysBP_344	Corynebacterium pollutisoli 23ysBP_344	M00176	Assimilatory sulfate reduction, sulfate => H2S	1 BLOCK MISSING	Bacteria	Actinobacteria	Actinobacteria	Corynebacteriales	Corynebacteriaceae	Corynebacterium	Corynebacterium pollutisoli	0.0647199	0.137396	0.149004	0.247226	0.0383801	0.0463401	0	0	0	0	0	0	0	0	0	0	0	0	0	0	0	0	0.0384119	0.0641662	0.0673377	0	0	0	0	0	0	0	0	0	0	0.189298	0	0
23ysBP_345	Firmicutes sp. 23ysBP_345	M00377	Reductive acetyl-CoA pathway (Wood-Ljungdahl pathway)	COMPLETE	Bacteria	Firmicutes						0	0	0	0	0	0	0	0	0	0	0	0	0	0	0	0	0	0	0	0	0	0	0	0	0	0.0658796	0.482854	0.0345183	0.363685	0.369901	0	0.0274265	0.0347748	0	0	0	0	0
23ysBP_345	Firmicutes sp. 23ysBP_345	M00377	Reductive acetyl-CoA pathway (Wood-Ljungdahl pathway)	COMPLETE	Bacteria	Firmicutes						0	0	0	0	0	0	0	0	0	0	0	0	0	0	0	0	0	0	0	0	0	0	0	0	0	0.0658796	0.482854	0.0345183	0.363685	0.369901	0	0.0274265	0.0347748	0	0	0	0	0
23ysBP_351	Firmicutes sp. 23ysBP_351	M00618	Acetogen	COMPLETE	Bacteria	Firmicutes						0	0	0	0	0	0	0	0	0	0	0	0	0	0	0	0	0	0	0	0	0	0	0	0	0	0	0	0.0175688	0	0	0	0	0	0	0	0	0.0588048	0
23ysBP_351	Firmicutes sp. 23ysBP_351	M00377	Reductive acetyl-CoA pathway (Wood-Ljungdahl pathway)	COMPLETE	Bacteria	Firmicutes						0	0	0	0	0	0	0	0	0	0	0	0	0	0	0	0	0	0	0	0	0	0	0	0	0	0	0	0.0175688	0	0	0	0	0	0	0	0	0.0588048	0
23ysBP_352	Bacteria sp. 23ysBP_352	M00531	Assimilatory nitrate reduction, nitrate => ammonia	1 BLOCK MISSING	Bacteria							0	0	0	0	0	0	0	0	0	0	0	0	0	0	0	0	0	0	0	0	0	0	0	0	0	0.434824	0.624298	0.776253	0.879189	0.839016	0.564041	0.285018	0.258365	0.250499	0	0.0164654	0	0
23ysBP_364	Actinomycetales sp. 23ysBP_364	M00530	Dissimilatory nitrate reduction, nitrate => ammonia	1 BLOCK MISSING	Bacteria	Actinobacteria	Actinobacteria	Actinomycetales				0	0	0	0	0	0	0	0	0	0	0	0	0	0	0	0	0	0	0	0	0	0	0	0	0	0	0	0	0	0	0	0	0	0	0	0.0234637	0	0
23ysBP_364	Actinomycetales sp. 23ysBP_364	M00087	beta-Oxidation	COMPLETE	Bacteria	Actinobacteria	Actinobacteria	Actinomycetales				0	0	0	0	0	0	0	0	0	0	0	0	0	0	0	0	0	0	0	0	0	0	0	0	0	0	0	0	0	0	0	0	0	0	0	0.0234637	0	0
23ysBP_364	Actinomycetales sp. 23ysBP_364	M00531	Assimilatory nitrate reduction, nitrate => ammonia	1 BLOCK MISSING	Bacteria	Actinobacteria	Actinobacteria	Actinomycetales				0	0	0	0	0	0	0	0	0	0	0	0	0	0	0	0	0	0	0	0	0	0	0	0	0	0	0	0	0	0	0	0	0	0	0	0.0234637	0	0
23ysBP_364	Actinomycetales sp. 23ysBP_364	M00176	Assimilatory sulfate reduction, sulfate => H2S	1 BLOCK MISSING	Bacteria	Actinobacteria	Actinobacteria	Actinomycetales				0	0	0	0	0	0	0	0	0	0	0	0	0	0	0	0	0	0	0	0	0	0	0	0	0	0	0	0	0	0	0	0	0	0	0	0.0234637	0	0
23ysBP_37	Gottschalkia sp. 23ysBP_37	M00176	Assimilatory sulfate reduction, sulfate => H2S	COMPLETE	Bacteria	Firmicutes	Tissierellia	Tissierellales	Gottschalkiaceae	Gottschalkia		0	0	0	0	0	0	0	0	0	0	0	0	0	0	0	0	0	0	0	0	0	0	0	0	0	0	0	0	0	0	0	0	0	0	0	0	0	0
23ysBP_37	Gottschalkia sp. 23ysBP_37	M00531	Assimilatory nitrate reduction, nitrate => ammonia	1 BLOCK MISSING	Bacteria	Firmicutes	Tissierellia	Tissierellales	Gottschalkiaceae	Gottschalkia		0	0	0	0	0	0	0	0	0	0	0	0	0	0	0	0	0	0	0	0	0	0	0	0	0	0	0	0	0	0	0	0	0	0	0	0	0	0
23ysBP_47	Firmicutes sp. 23ysBP_47	M00377	Reductive acetyl-CoA pathway (Wood-Ljungdahl pathway)	COMPLETE	Bacteria	Firmicutes						0	0	0	0	0	0	0	0	0	0	0	0	0	0	0	0	0	0	0	0	0	0	0	0	0	0.0399452	0.610309	0.0336115	0.3967	1.18863	0.0200102	0.122968	0	0.433526	0	0	0	0
23ysBP_47	Firmicutes sp. 23ysBP_47	M00087	beta-Oxidation	COMPLETE	Bacteria	Firmicutes						0	0	0	0	0	0	0	0	0	0	0	0	0	0	0	0	0	0	0	0	0	0	0	0	0	0.0399452	0.610309	0.0336115	0.3967	1.18863	0.0200102	0.122968	0	0.433526	0	0	0	0
23ysBP_51	Bacteroidales sp. 23ysBP_51	M00530	Dissimilatory nitrate reduction, nitrate => ammonia	1 BLOCK MISSING	Bacteria	Bacteroidetes	Bacteroidia	Bacteroidales				0	0	0	0	0	0	0	0	0	0	0	0	0	0	0	0	0	0	0	0	0	0	0	0	0	0.337664	0.0190363	0.0242655	0.994422	0.0328443	0	0.0428737	0.0269185	0.0326221	0	0	0	0
23ysBP_55	Bacteroidales sp. 23ysBP_55	M00530	Dissimilatory nitrate reduction, nitrate => ammonia	1 BLOCK MISSING	Bacteria	Bacteroidetes	Bacteroidia	Bacteroidales				0	0	0	0	0	0	0	0	0	0	0	0	0	0	0	0	0	0	0	0	0	0	0	0	0	0	0	0	0	0	0	0	0	0	0	0	0	0
23ysBP_68	Bacteroidales sp. 23ysBP_68	M00530	Dissimilatory nitrate reduction, nitrate => ammonia	COMPLETE	Bacteria	Bacteroidetes	Bacteroidia	Bacteroidales				0	0	0	0	0	0	0	0	0	0	0	0	0	0	0	0	0	0	0	0	0	0	0	0	0	0	0	0	0	0	0	0	0	0	0	0.0331816	0	0
23ysBP_81	Gammaproteobacteria sp. 23ysBP_81	M00087	beta-Oxidation	COMPLETE	Bacteria	Proteobacteria	Gammaproteobacteria					0	0	0	0	0	0	0	0	0	0	0	0	0	0	0	0	0	0	0	0	0	0	0	0	0	0	0	0	0	0	0	0	0	0	0	0	0	0.127467
23ysBP_85	Firmicutes sp. 23ysBP_85	M00377	Reductive acetyl-CoA pathway (Wood-Ljungdahl pathway)	COMPLETE	Bacteria	Firmicutes						0	0	0	0	0	0	0	0	0	0	0	0	0	0	0	0	0	0	0	0	0	0	0	0	0	0	0	0	0	0	0	0	0	0	0	0	0	0
24abBP_110	Clostridiaceae sp. 24abBP_110	M00176	Assimilatory sulfate reduction, sulfate => H2S	1 BLOCK MISSING	Bacteria	Firmicutes	Clostridia	Clostridiales	Clostridiaceae			0	0	0	0	0	0	0	0	0	0	0	0	0	0	0	0	0	0	0	0	0	0	0	0	0	0	0	0.0148843	0	0	0	0	0	0	0	0	0	0.107818
25fmAC_91	Verrucomicrobia sp. 25fmAC_91	M00530	Dissimilatory nitrate reduction, nitrate => ammonia	1 BLOCK MISSING	Bacteria	Verrucomicrobia						0	0	0	0	0	0	0	0	0	0	0	0	0	0	0	0	0	0	0	0	0	0	0	0	0	0	0	0	0	0	0	0	0	0	0	0	0	0
25fmAC_91	Verrucomicrobia sp. 25fmAC_91	M00176	Assimilatory sulfate reduction, sulfate => H2S	1 BLOCK MISSING	Bacteria	Verrucomicrobia						0	0	0	0	0	0	0	0	0	0	0	0	0	0	0	0	0	0	0	0	0	0	0	0	0	0	0	0	0	0	0	0	0	0	0	0	0	0
26fmAC_11	Chloroflexi sp. 26fmAC_11	M00087	beta-Oxidation	COMPLETE	Bacteria	Chloroflexi						0	0	0	0	0	0	0	0	0	0	0	0	0	0	0	0	0	0	0	0	0	0	0	0	0	0	0	0	0	0	0	0	0	0	0	0	0	0
26fmAC_11	Chloroflexi sp. 26fmAC_11	M00176	Assimilatory sulfate reduction, sulfate => H2S	1 BLOCK MISSING	Bacteria	Chloroflexi						0	0	0	0	0	0	0	0	0	0	0	0	0	0	0	0	0	0	0	0	0	0	0	0	0	0	0	0	0	0	0	0	0	0	0	0	0	0
26fmAC_11	Chloroflexi sp. 26fmAC_11	M00530	Dissimilatory nitrate reduction, nitrate => ammonia	1 BLOCK MISSING	Bacteria	Chloroflexi						0	0	0	0	0	0	0	0	0	0	0	0	0	0	0	0	0	0	0	0	0	0	0	0	0	0	0	0	0	0	0	0	0	0	0	0	0	0
26fmAC_22	Candidatus Competibacteraceae sp. 26fmAC_22	M00531	Assimilatory nitrate reduction, nitrate => ammonia	1 BLOCK MISSING	Bacteria	Proteobacteria	Gammaproteobacteria		Candidatus Competibacteraceae			0	0	0	0	0	0	0	0	0	0	0	0	0	0	0	0	0	0	0	0	0	0	0	0	0	0	0	0	0	0	0	0	0	0	0	0	0	0
26fmAC_22	Candidatus Competibacteraceae sp. 26fmAC_22	M00087	beta-Oxidation	COMPLETE	Bacteria	Proteobacteria	Gammaproteobacteria		Candidatus Competibacteraceae			0	0	0	0	0	0	0	0	0	0	0	0	0	0	0	0	0	0	0	0	0	0	0	0	0	0	0	0	0	0	0	0	0	0	0	0	0	0
26fmAC_22	Candidatus Competibacteraceae sp. 26fmAC_22	M00530	Dissimilatory nitrate reduction, nitrate => ammonia	COMPLETE	Bacteria	Proteobacteria	Gammaproteobacteria		Candidatus Competibacteraceae			0	0	0	0	0	0	0	0	0	0	0	0	0	0	0	0	0	0	0	0	0	0	0	0	0	0	0	0	0	0	0	0	0	0	0	0	0	0
26fmAC_22	Candidatus Competibacteraceae sp. 26fmAC_22	M00529	Denitrification, nitrate => nitrogen	COMPLETE	Bacteria	Proteobacteria	Gammaproteobacteria		Candidatus Competibacteraceae			0	0	0	0	0	0	0	0	0	0	0	0	0	0	0	0	0	0	0	0	0	0	0	0	0	0	0	0	0	0	0	0	0	0	0	0	0	0
26fmAC_24	Chloroflexi sp. 26fmAC_24	M00530	Dissimilatory nitrate reduction, nitrate => ammonia	1 BLOCK MISSING	Bacteria	Chloroflexi						0	0	0	0	0	0	0	0	0	0	0	0	0	0	0	0	0	0	0	0	0	0	0	0	0	0	0	0	0	0	0	0	0	0	0	0	0	0
26fmAC_24	Chloroflexi sp. 26fmAC_24	M00176	Assimilatory sulfate reduction, sulfate => H2S	1 BLOCK MISSING	Bacteria	Chloroflexi						0	0	0	0	0	0	0	0	0	0	0	0	0	0	0	0	0	0	0	0	0	0	0	0	0	0	0	0	0	0	0	0	0	0	0	0	0	0
26fmAC_24	Chloroflexi sp. 26fmAC_24	M00087	beta-Oxidation	COMPLETE	Bacteria	Chloroflexi						0	0	0	0	0	0	0	0	0	0	0	0	0	0	0	0	0	0	0	0	0	0	0	0	0	0	0	0	0	0	0	0	0	0	0	0	0	0
26fmAC_36	Thauera sp. 26fmAC_36	M00530	Dissimilatory nitrate reduction, nitrate => ammonia	COMPLETE	Bacteria	Proteobacteria	Betaproteobacteria	Rhodocyclales	Zoogloeaceae	Thauera		0	0	0	0	0	0	0	0	0	0	0	0	0	0	0	0	0	0	0	0	0	0	0	0	0	0	0	0	0	0	0	0	0	0	0	0	0	0
26fmAC_36	Thauera sp. 26fmAC_36	M00529	Denitrification, nitrate => nitrogen	COMPLETE	Bacteria	Proteobacteria	Betaproteobacteria	Rhodocyclales	Zoogloeaceae	Thauera		0	0	0	0	0	0	0	0	0	0	0	0	0	0	0	0	0	0	0	0	0	0	0	0	0	0	0	0	0	0	0	0	0	0	0	0	0	0
26fmAC_36	Thauera sp. 26fmAC_36	M00531	Assimilatory nitrate reduction, nitrate => ammonia	1 BLOCK MISSING	Bacteria	Proteobacteria	Betaproteobacteria	Rhodocyclales	Zoogloeaceae	Thauera		0	0	0	0	0	0	0	0	0	0	0	0	0	0	0	0	0	0	0	0	0	0	0	0	0	0	0	0	0	0	0	0	0	0	0	0	0	0
26fmAC_36	Thauera sp. 26fmAC_36	M00087	beta-Oxidation	COMPLETE	Bacteria	Proteobacteria	Betaproteobacteria	Rhodocyclales	Zoogloeaceae	Thauera		0	0	0	0	0	0	0	0	0	0	0	0	0	0	0	0	0	0	0	0	0	0	0	0	0	0	0	0	0	0	0	0	0	0	0	0	0	0
26fmAC_36	Thauera sp. 26fmAC_36	M00176	Assimilatory sulfate reduction, sulfate => H2S	1 BLOCK MISSING	Bacteria	Proteobacteria	Betaproteobacteria	Rhodocyclales	Zoogloeaceae	Thauera		0	0	0	0	0	0	0	0	0	0	0	0	0	0	0	0	0	0	0	0	0	0	0	0	0	0	0	0	0	0	0	0	0	0	0	0	0	0
26fmAC_42	Devosia sp. 26fmAC_42	M00087	beta-Oxidation	COMPLETE	Bacteria	Proteobacteria	Alphaproteobacteria	Rhizobiales	Hyphomicrobiaceae	Devosia		0	0	0	0	0	0	0	0	0	0	0	0	0	0	0	0	0	0	0	0	0	0	0	0	0	0	0	0	0	0	0	0	0	0	0	0	0	0
26fmAC_42	Devosia sp. 26fmAC_42	M00176	Assimilatory sulfate reduction, sulfate => H2S	1 BLOCK MISSING	Bacteria	Proteobacteria	Alphaproteobacteria	Rhizobiales	Hyphomicrobiaceae	Devosia		0	0	0	0	0	0	0	0	0	0	0	0	0	0	0	0	0	0	0	0	0	0	0	0	0	0	0	0	0	0	0	0	0	0	0	0	0	0
26fmAC_55	Pseudofulvimonas sp. 26fmAC_55	M00087	beta-Oxidation	1 BLOCK MISSING	Bacteria	Proteobacteria	Gammaproteobacteria	Xanthomonadales	Rhodanobacteraceae	Pseudofulvimonas		0	0	0	0	0	0	0	0	0	0	0	0	0	0	0	0	0	0	0	0	0	0	0	0	0	0	0	0	0	0	0	0	0	0	0	0	0	0
27yjCO_109	Propionibacterium sp. 27yjCO_109	M00530	Dissimilatory nitrate reduction, nitrate => ammonia	COMPLETE	Bacteria	Actinobacteria	Actinobacteria	Propionibacteriales	Propionibacteriaceae	Propionibacterium		0	0	0	0	0	0	0	0	0	0	0	0	0	0	0	0	0	0	0	0	0	0	0	0	0	0	0	0	0	0	0	0	0	0	0	0	0	0
27yjCO_110	Betaproteobacteria sp. 27yjCO_110	M00087	beta-Oxidation	COMPLETE	Bacteria	Proteobacteria	Betaproteobacteria					0	0	0	0	0	0	0	0	0	0	0	0	0	0	0	0	0	0	0	0	0	0	0	0	0	0	0	0	0	0	0	0	0	0	0	0	0	0
27yjCO_110	Betaproteobacteria sp. 27yjCO_110	M00530	Dissimilatory nitrate reduction, nitrate => ammonia	1 BLOCK MISSING	Bacteria	Proteobacteria	Betaproteobacteria					0	0	0	0	0	0	0	0	0	0	0	0	0	0	0	0	0	0	0	0	0	0	0	0	0	0	0	0	0	0	0	0	0	0	0	0	0	0
27yjCO_110	Betaproteobacteria sp. 27yjCO_110	M00531	Assimilatory nitrate reduction, nitrate => ammonia	1 BLOCK MISSING	Bacteria	Proteobacteria	Betaproteobacteria					0	0	0	0	0	0	0	0	0	0	0	0	0	0	0	0	0	0	0	0	0	0	0	0	0	0	0	0	0	0	0	0	0	0	0	0	0	0
27yjCO_112	Ignavibacteria sp. 27yjCO_112	M00530	Dissimilatory nitrate reduction, nitrate => ammonia	1 BLOCK MISSING	Bacteria	Ignavibacteriae	Ignavibacteria					0	0	0	0	0	0	0	0	0	0	0	0	0	0	0	0	0	0	0	0	0	0	0	0	0	0	0	0	0	0	0	0	0	0	0	0	0	0
27yjCO_113	Chloroflexi sp. 27yjCO_113	M00618	Acetogen	1 BLOCK MISSING	Bacteria	Chloroflexi						0	0	0	0	0	0	0	0	0	0	0	0	0	0	0	0	0	0	0	0	0	0	0	0	0	0	0	0	0	0	0	0	0	0	0	0	0	0
27yjCO_113	Chloroflexi sp. 27yjCO_113	M00377	Reductive acetyl-CoA pathway (Wood-Ljungdahl pathway)	1 BLOCK MISSING	Bacteria	Chloroflexi						0	0	0	0	0	0	0	0	0	0	0	0	0	0	0	0	0	0	0	0	0	0	0	0	0	0	0	0	0	0	0	0	0	0	0	0	0	0
27yjCO_114	Leptolinea sp. 27yjCO_114	M00530	Dissimilatory nitrate reduction, nitrate => ammonia	1 BLOCK MISSING	Bacteria	Chloroflexi	Anaerolineae	Anaerolineales	Anaerolineaceae	Leptolinea		0	0	0	0	0	0	0	0	0	0	0	0	0	0	0	0	0	0	0	0	0	0	0	0	0	0	0	0	0	0	0	0	0	0	0	0	0	0
27yjCO_117	Spirochaetes sp. 27yjCO_117	M00087	beta-Oxidation	COMPLETE	Bacteria	Spirochaetes						0	0	0	0	0	0	0	0	0	0	0	0	0	0	0	0	0	0	0	0	0	0	0	0	0	0	0	0	0	0	0	0	0	0	0	0	0	0
27yjCO_117	Spirochaetes sp. 27yjCO_117	M00530	Dissimilatory nitrate reduction, nitrate => ammonia	1 BLOCK MISSING	Bacteria	Spirochaetes						0	0	0	0	0	0	0	0	0	0	0	0	0	0	0	0	0	0	0	0	0	0	0	0	0	0	0	0	0	0	0	0	0	0	0	0	0	0
27yjCO_120	Acetobacter sp. 27yjCO_120	M00176	Assimilatory sulfate reduction, sulfate => H2S	1 BLOCK MISSING	Bacteria	Proteobacteria	Alphaproteobacteria	Rhodospirillales	Acetobacteraceae	Acetobacter		0	0	0	0	0	0	0	0	0	0	0	0	0	0	0	0	0	0	0	0	0	0	0	0	0	0	0	0	0	0	0	0	0	0	0	0	0	0
27yjCO_123	Chloroflexi sp. 27yjCO_123	M00176	Assimilatory sulfate reduction, sulfate => H2S	1 BLOCK MISSING	Bacteria	Chloroflexi						0	0	0	0	0	0	0	0	0	0	0	0	0	0	0	0	0	0	0	0	0	0	0	0	0	0	0	0	0	0	0	0	0	0	0	0	0	0
27yjCO_128	Acidobacteria sp. 27yjCO_128	M00176	Assimilatory sulfate reduction, sulfate => H2S	1 BLOCK MISSING	Bacteria	Acidobacteria						0	0	0	0	0	0	0	0	0	0	0	0	0	0	0	0	0	0	0	0	0	0	0	0	0	0	0	0	0	0	0	0	0	0	0	0	0	0
27yjCO_133	Longilinea sp. 27yjCO_133	M00530	Dissimilatory nitrate reduction, nitrate => ammonia	1 BLOCK MISSING	Bacteria	Chloroflexi	Anaerolineae	Anaerolineales	Anaerolineaceae	Longilinea		0	0	0	0	0	0	0	0	0	0	0	0	0	0	0	0	0	0	0	0	0	0	0	0	0	0	0	0	0	0	0	0	0	0	0	0	0	0
27yjCO_137	Myxococcales sp. 27yjCO_137	M00530	Dissimilatory nitrate reduction, nitrate => ammonia	1 BLOCK MISSING	Bacteria	Proteobacteria	Deltaproteobacteria	Myxococcales				0	0	0	0	0	0	0	0	0	0	0	0	0	0	0	0	0	0	0	0	0	0	0	0	0	0	0	0	0	0	0	0	0	0	0	0	0	0
27yjCO_141	Bacteroidetes sp. 27yjCO_141	M00176	Assimilatory sulfate reduction, sulfate => H2S	1 BLOCK MISSING	Bacteria	Bacteroidetes						0	0	0	0	0	0	0	0	0	0	0	0	0	0	0	0	0	0	0	0	0	0	0	0	0	0	0	0	0	0	0	0	0	0	0	0	0	0
27yjCO_141	Bacteroidetes sp. 27yjCO_141	M00530	Dissimilatory nitrate reduction, nitrate => ammonia	1 BLOCK MISSING	Bacteria	Bacteroidetes						0	0	0	0	0	0	0	0	0	0	0	0	0	0	0	0	0	0	0	0	0	0	0	0	0	0	0	0	0	0	0	0	0	0	0	0	0	0
27yjCO_143	Bacteroidetes sp. 27yjCO_143	M00530	Dissimilatory nitrate reduction, nitrate => ammonia	1 BLOCK MISSING	Bacteria	Bacteroidetes						0	0	0	0	0	0	0	0	0	0	0	0	0	0	0	0	0	0	0	0	0	0	0	0	0	0	0	0	0	0	0	0	0	0	0	0	0	0
27yjCO_143	Bacteroidetes sp. 27yjCO_143	M00176	Assimilatory sulfate reduction, sulfate => H2S	1 BLOCK MISSING	Bacteria	Bacteroidetes						0	0	0	0	0	0	0	0	0	0	0	0	0	0	0	0	0	0	0	0	0	0	0	0	0	0	0	0	0	0	0	0	0	0	0	0	0	0
27yjCO_149	Deltaproteobacteria sp. 27yjCO_149	M00596	Dissimilatory sulfate reduction, sulfate => H2S	COMPLETE	Bacteria	Proteobacteria	Deltaproteobacteria					0	0	0	0	0	0	0	0	0	0	0	0	0	0	0	0	0	0	0	0	0	0	0	0	0	0	0	0	0	0	0	0	0	0	0	0	0	0
27yjCO_149	Deltaproteobacteria sp. 27yjCO_149	M00377	Reductive acetyl-CoA pathway (Wood-Ljungdahl pathway)	1 BLOCK MISSING	Bacteria	Proteobacteria	Deltaproteobacteria					0	0	0	0	0	0	0	0	0	0	0	0	0	0	0	0	0	0	0	0	0	0	0	0	0	0	0	0	0	0	0	0	0	0	0	0	0	0
27yjCO_149	Deltaproteobacteria sp. 27yjCO_149	M00618	Acetogen	1 BLOCK MISSING	Bacteria	Proteobacteria	Deltaproteobacteria					0	0	0	0	0	0	0	0	0	0	0	0	0	0	0	0	0	0	0	0	0	0	0	0	0	0	0	0	0	0	0	0	0	0	0	0	0	0
27yjCO_154	Peptococcaceae sp. 27yjCO_154	M00377	Reductive acetyl-CoA pathway (Wood-Ljungdahl pathway)	COMPLETE	Bacteria	Firmicutes	Clostridia	Clostridiales	Peptococcaceae			0	0	0	0	0	0	0	0	0	0	0	0	0	0	0	0	0	0	0	0	0	0	0	0	0	0	0	0	0	0	0	0	0	0	0	0	0	0
27yjCO_154	Peptococcaceae sp. 27yjCO_154	M00531	Assimilatory nitrate reduction, nitrate => ammonia	1 BLOCK MISSING	Bacteria	Firmicutes	Clostridia	Clostridiales	Peptococcaceae			0	0	0	0	0	0	0	0	0	0	0	0	0	0	0	0	0	0	0	0	0	0	0	0	0	0	0	0	0	0	0	0	0	0	0	0	0	0
27yjCO_154	Peptococcaceae sp. 27yjCO_154	M00618	Acetogen	1 BLOCK MISSING	Bacteria	Firmicutes	Clostridia	Clostridiales	Peptococcaceae			0	0	0	0	0	0	0	0	0	0	0	0	0	0	0	0	0	0	0	0	0	0	0	0	0	0	0	0	0	0	0	0	0	0	0	0	0	0
27yjCO_163	Actinomycetales sp. 27yjCO_163	M00530	Dissimilatory nitrate reduction, nitrate => ammonia	COMPLETE	Bacteria	Actinobacteria	Actinobacteria	Actinomycetales				0	0	0	0	0	0	0	0	0	0	0	0	0	0	0	0	0	0	0	0	0	0	0	0	0	0	0	0	0	0	0	0	0	0	0	0	0	0
27yjCO_163	Actinomycetales sp. 27yjCO_163	M00087	beta-Oxidation	1 BLOCK MISSING	Bacteria	Actinobacteria	Actinobacteria	Actinomycetales				0	0	0	0	0	0	0	0	0	0	0	0	0	0	0	0	0	0	0	0	0	0	0	0	0	0	0	0	0	0	0	0	0	0	0	0	0	0
27yjCO_174	Candidatus Hydrogenedentes sp. 27yjCO_174	M00087	beta-Oxidation	1 BLOCK MISSING	Bacteria	Candidatus Hydrogenedentes						0	0	0	0	0	0	0	0	0	0	0	0	0	0	0	0	0	0	0	0	0	0	0	0	0	0	0	0	0	0	0	0	0	0	0	0	0	0
27yjCO_179	Bacteroidales sp. 27yjCO_179	M00176	Assimilatory sulfate reduction, sulfate => H2S	1 BLOCK MISSING	Bacteria	Bacteroidetes	Bacteroidia	Bacteroidales				0	0	0	0	0	0	0	0	0	0	0	0	0	0	0	0	0	0	0	0	0	0	0	0	0	0	0	0	0	0	0	0	0	0	0	0	0	0
27yjCO_179	Bacteroidales sp. 27yjCO_179	M00530	Dissimilatory nitrate reduction, nitrate => ammonia	1 BLOCK MISSING	Bacteria	Bacteroidetes	Bacteroidia	Bacteroidales				0	0	0	0	0	0	0	0	0	0	0	0	0	0	0	0	0	0	0	0	0	0	0	0	0	0	0	0	0	0	0	0	0	0	0	0	0	0
27yjCO_179	Bacteroidales sp. 27yjCO_179	M00176	Assimilatory sulfate reduction, sulfate => H2S	1 BLOCK MISSING	Bacteria	Bacteroidetes	Bacteroidia	Bacteroidales				0	0	0	0	0	0	0	0	0	0	0	0	0	0	0	0	0	0	0	0	0	0	0	0	0	0	0	0	0	0	0	0	0	0	0	0	0	0
27yjCO_179	Bacteroidales sp. 27yjCO_179	M00530	Dissimilatory nitrate reduction, nitrate => ammonia	1 BLOCK MISSING	Bacteria	Bacteroidetes	Bacteroidia	Bacteroidales				0	0	0	0	0	0	0	0	0	0	0	0	0	0	0	0	0	0	0	0	0	0	0	0	0	0	0	0	0	0	0	0	0	0	0	0	0	0
27yjCO_184	Deltaproteobacteria sp. 27yjCO_184	M00377	Reductive acetyl-CoA pathway (Wood-Ljungdahl pathway)	COMPLETE	Bacteria	Proteobacteria	Deltaproteobacteria					0	0	0	0	0	0	0	0	0	0	0	0	0	0	0	0	0	0	0	0	0	0	0	0	0	0	0	0	0	0	0	0	0	0	0	0	0	0
27yjCO_184	Deltaproteobacteria sp. 27yjCO_184	M00596	Dissimilatory sulfate reduction, sulfate => H2S	COMPLETE	Bacteria	Proteobacteria	Deltaproteobacteria					0	0	0	0	0	0	0	0	0	0	0	0	0	0	0	0	0	0	0	0	0	0	0	0	0	0	0	0	0	0	0	0	0	0	0	0	0	0
27yjCO_184	Deltaproteobacteria sp. 27yjCO_184	M00528	Nitrification, ammonia => nitrite	1 BLOCK MISSING	Bacteria	Proteobacteria	Deltaproteobacteria					0	0	0	0	0	0	0	0	0	0	0	0	0	0	0	0	0	0	0	0	0	0	0	0	0	0	0	0	0	0	0	0	0	0	0	0	0	0
27yjCO_184	Deltaproteobacteria sp. 27yjCO_184	M00087	beta-Oxidation	1 BLOCK MISSING	Bacteria	Proteobacteria	Deltaproteobacteria					0	0	0	0	0	0	0	0	0	0	0	0	0	0	0	0	0	0	0	0	0	0	0	0	0	0	0	0	0	0	0	0	0	0	0	0	0	0
27yjCO_185	Peptococcaceae sp. 27yjCO_185	M00618	Acetogen	COMPLETE	Bacteria	Firmicutes	Clostridia	Clostridiales	Peptococcaceae			0	0	0	0	0	0	0	0	0	0	0	0	0	0	0	0	0	0	0	0	0	0	0	0	0	0	0	0	0	0	0	0	0	0	0	0	0	0
27yjCO_185	Peptococcaceae sp. 27yjCO_185	M00176	Assimilatory sulfate reduction, sulfate => H2S	1 BLOCK MISSING	Bacteria	Firmicutes	Clostridia	Clostridiales	Peptococcaceae			0	0	0	0	0	0	0	0	0	0	0	0	0	0	0	0	0	0	0	0	0	0	0	0	0	0	0	0	0	0	0	0	0	0	0	0	0	0
27yjCO_185	Peptococcaceae sp. 27yjCO_185	M00377	Reductive acetyl-CoA pathway (Wood-Ljungdahl pathway)	COMPLETE	Bacteria	Firmicutes	Clostridia	Clostridiales	Peptococcaceae			0	0	0	0	0	0	0	0	0	0	0	0	0	0	0	0	0	0	0	0	0	0	0	0	0	0	0	0	0	0	0	0	0	0	0	0	0	0
27yjCO_185	Peptococcaceae sp. 27yjCO_185	M00531	Assimilatory nitrate reduction, nitrate => ammonia	1 BLOCK MISSING	Bacteria	Firmicutes	Clostridia	Clostridiales	Peptococcaceae			0	0	0	0	0	0	0	0	0	0	0	0	0	0	0	0	0	0	0	0	0	0	0	0	0	0	0	0	0	0	0	0	0	0	0	0	0	0
27yjCO_189	Rahnella inusitata 27yjCO_189	M00176	Assimilatory sulfate reduction, sulfate => H2S	COMPLETE	Bacteria	Proteobacteria	Gammaproteobacteria	Enterobacterales	Yersiniaceae	Rahnella	Rahnella inusitata	0	0	0	0	0	0	0	0	0	0	0	0	0	0	0	0	0	0	0	0	0	0	0	0	0	0	0	0	0	0	0	0	0	0	0	0	0	0
27yjCO_189	Rahnella inusitata 27yjCO_189	M00530	Dissimilatory nitrate reduction, nitrate => ammonia	COMPLETE	Bacteria	Proteobacteria	Gammaproteobacteria	Enterobacterales	Yersiniaceae	Rahnella	Rahnella inusitata	0	0	0	0	0	0	0	0	0	0	0	0	0	0	0	0	0	0	0	0	0	0	0	0	0	0	0	0	0	0	0	0	0	0	0	0	0	0
27yjCO_189	Rahnella inusitata 27yjCO_189	M00087	beta-Oxidation	COMPLETE	Bacteria	Proteobacteria	Gammaproteobacteria	Enterobacterales	Yersiniaceae	Rahnella		0	0	0	0	0	0	0	0	0	0	0	0	0	0	0	0	0	0	0	0	0	0	0	0	0	0	0	0	0	0	0	0	0	0	0	0	0	0
27yjCO_190	Thermogutta sp. 27yjCO_190	M00530	Dissimilatory nitrate reduction, nitrate => ammonia	1 BLOCK MISSING	Bacteria	Planctomycetes	Planctomycetia	Pirellulales	Thermoguttaceae	Thermogutta		0	0	0	0	0	0	0	0	0	0	0	0	0	0	0	0	0	0	0	0	0	0	0	0	0	0	0	0	0	0	0	0	0	0	0	0	0	0
27yjCO_190	Thermogutta sp. 27yjCO_190	M00176	Assimilatory sulfate reduction, sulfate => H2S	COMPLETE	Bacteria	Planctomycetes	Planctomycetia	Pirellulales	Thermoguttaceae	Thermogutta		0	0	0	0	0	0	0	0	0	0	0	0	0	0	0	0	0	0	0	0	0	0	0	0	0	0	0	0	0	0	0	0	0	0	0	0	0	0
27yjCO_192	Chloroflexi sp. 27yjCO_192	M00087	beta-Oxidation	COMPLETE	Bacteria	Chloroflexi						0	0	0	0	0	0	0	0	0	0	0	0	0	0	0	0	0	0	0	0	0	0	0	0	0	0	0	0	0	0	0	0	0	0	0	0	0	0
27yjCO_192	Chloroflexi sp. 27yjCO_192	M00176	Assimilatory sulfate reduction, sulfate => H2S	1 BLOCK MISSING	Bacteria	Chloroflexi						0	0	0	0	0	0	0	0	0	0	0	0	0	0	0	0	0	0	0	0	0	0	0	0	0	0	0	0	0	0	0	0	0	0	0	0	0	0
27yjCO_192	Chloroflexi sp. 27yjCO_192	M00530	Dissimilatory nitrate reduction, nitrate => ammonia	1 BLOCK MISSING	Bacteria	Chloroflexi						0	0	0	0	0	0	0	0	0	0	0	0	0	0	0	0	0	0	0	0	0	0	0	0	0	0	0	0	0	0	0	0	0	0	0	0	0	0
27yjCO_195	Thermoanaerobaculaceae sp. 27yjCO_195	M00176	Assimilatory sulfate reduction, sulfate => H2S	1 BLOCK MISSING	Bacteria	Acidobacteria	Thermoanaerobaculia	Thermoanaerobaculales	Thermoanaerobaculaceae			0	0	0	0	0	0	0	0	0	0	0	0	0	0	0	0	0	0	0	0	0	0	0	0	0	0	0	0	0	0	0	0	0	0	0	0	0	0
27yjCO_195	Thermoanaerobaculaceae sp. 27yjCO_195	M00530	Dissimilatory nitrate reduction, nitrate => ammonia	1 BLOCK MISSING	Bacteria	Acidobacteria	Thermoanaerobaculia	Thermoanaerobaculales	Thermoanaerobaculaceae			0	0	0	0	0	0	0	0	0	0	0	0	0	0	0	0	0	0	0	0	0	0	0	0	0	0	0	0	0	0	0	0	0	0	0	0	0	0
27yjCO_199	Solibacteraceae sp. 27yjCO_199	M00530	Dissimilatory nitrate reduction, nitrate => ammonia	1 BLOCK MISSING	Bacteria	Acidobacteria	Acidobacteriia	Bryobacterales	Solibacteraceae			0	0	0	0	0	0	0	0	0	0	0	0	0	0	0	0	0	0	0	0	0	0	0	0	0	0	0	0	0	0	0	0	0	0	0	0	0	0
27yjCO_200	Sphingobacteriales sp. 27yjCO_200	M00530	Dissimilatory nitrate reduction, nitrate => ammonia	COMPLETE	Bacteria	Bacteroidetes	Sphingobacteriia	Sphingobacteriales				0	0	0	0	0	0	0	0	0	0	0	0	0	0	0	0	0	0	0	0	0	0	0	0	0	0	0	0	0	0	0	0	0	0	0	0	0	0
27yjCO_200	Sphingobacteriales sp. 27yjCO_200	M00176	Assimilatory sulfate reduction, sulfate => H2S	1 BLOCK MISSING	Bacteria	Bacteroidetes	Sphingobacteriia	Sphingobacteriales				0	0	0	0	0	0	0	0	0	0	0	0	0	0	0	0	0	0	0	0	0	0	0	0	0	0	0	0	0	0	0	0	0	0	0	0	0	0
27yjCO_213	Bacteroidales sp. 27yjCO_213	M00176	Assimilatory sulfate reduction, sulfate => H2S	1 BLOCK MISSING	Bacteria	Bacteroidetes	Bacteroidia	Bacteroidales				0	0	0	0	0	0	0	0	0	0	0	0	0	0	0	0	0	0	0	0	0	0	0	0	0	0	0	0	0	0	0	0	0	0	0	0	0	0
27yjCO_215	Bacteroidales sp. 27yjCO_215	M00176	Assimilatory sulfate reduction, sulfate => H2S	1 BLOCK MISSING	Bacteria	Bacteroidetes	Bacteroidia	Bacteroidales				0	0	0	0	0	0	0	0	0	0	0	0	0	0	0	0	0	0	0	0	0	0	0	0	0	0	0	0	0	0	0	0	0	0	0	0	0	0
27yjCO_218	Propionibacterium sp. 27yjCO_218	M00530	Dissimilatory nitrate reduction, nitrate => ammonia	1 BLOCK MISSING	Bacteria	Actinobacteria	Actinobacteria	Propionibacteriales	Propionibacteriaceae	Propionibacterium		0	0	0	0	0	0	0	0	0	0	0	0	0	0	0	0	0	0	0	0	0	0	0	0	0	0	0	0	0	0	0	0	0	0	0	0	0	0
27yjCO_218	Propionibacterium sp. 27yjCO_218	M00531	Assimilatory nitrate reduction, nitrate => ammonia	1 BLOCK MISSING	Bacteria	Actinobacteria	Actinobacteria	Propionibacteriales	Propionibacteriaceae	Propionibacterium		0	0	0	0	0	0	0	0	0	0	0	0	0	0	0	0	0	0	0	0	0	0	0	0	0	0	0	0	0	0	0	0	0	0	0	0	0	0
27yjCO_218	Propionibacterium sp. 27yjCO_218	M00176	Assimilatory sulfate reduction, sulfate => H2S	COMPLETE	Bacteria	Actinobacteria	Actinobacteria	Propionibacteriales	Propionibacteriaceae	Propionibacterium		0	0	0	0	0	0	0	0	0	0	0	0	0	0	0	0	0	0	0	0	0	0	0	0	0	0	0	0	0	0	0	0	0	0	0	0	0	0
27yjCO_220	Bacteroidetes sp. 27yjCO_220	M00530	Dissimilatory nitrate reduction, nitrate => ammonia	1 BLOCK MISSING	Bacteria	Bacteroidetes						0	0	0	0	0	0	0	0	0	0	0	0	0	0	0	0	0	0	0	0	0	0	0	0	0	0	0	0	0	0	0	0	0	0	0	0	0	0
27yjCO_220	Bacteroidetes sp. 27yjCO_220	M00176	Assimilatory sulfate reduction, sulfate => H2S	1 BLOCK MISSING	Bacteria	Bacteroidetes						0	0	0	0	0	0	0	0	0	0	0	0	0	0	0	0	0	0	0	0	0	0	0	0	0	0	0	0	0	0	0	0	0	0	0	0	0	0
27yjCO_29	Deltaproteobacteria sp. 27yjCO_29	M00377	Reductive acetyl-CoA pathway (Wood-Ljungdahl pathway)	COMPLETE	Bacteria	Proteobacteria	Deltaproteobacteria					0	0	0	0	0	0	0	0	0	0	0	0	0	0	0	0	0	0	0	0	0	0	0	0	0	0	0	0	0	0	0	0	0	0	0	0	0	0
27yjCO_29	Deltaproteobacteria sp. 27yjCO_29	M00596	Dissimilatory sulfate reduction, sulfate => H2S	COMPLETE	Bacteria	Proteobacteria	Deltaproteobacteria					0	0	0	0	0	0	0	0	0	0	0	0	0	0	0	0	0	0	0	0	0	0	0	0	0	0	0	0	0	0	0	0	0	0	0	0	0	0
27yjCO_29	Deltaproteobacteria sp. 27yjCO_29	M00618	Acetogen	COMPLETE	Bacteria	Proteobacteria	Deltaproteobacteria					0	0	0	0	0	0	0	0	0	0	0	0	0	0	0	0	0	0	0	0	0	0	0	0	0	0	0	0	0	0	0	0	0	0	0	0	0	0
27yjCO_30	Myxococcales sp. 27yjCO_30	M00176	Assimilatory sulfate reduction, sulfate => H2S	1 BLOCK MISSING	Bacteria	Proteobacteria	Deltaproteobacteria	Myxococcales				0	0	0	0	0	0	0	0	0	0	0	0	0	0	0	0	0	0	0	0	0	0	0	0	0	0	0	0	0	0	0	0	0	0	0	0	0	0
27yjCO_30	Myxococcales sp. 27yjCO_30	M00087	beta-Oxidation	1 BLOCK MISSING	Bacteria	Proteobacteria	Deltaproteobacteria	Myxococcales				0	0	0	0	0	0	0	0	0	0	0	0	0	0	0	0	0	0	0	0	0	0	0	0	0	0	0	0	0	0	0	0	0	0	0	0	0	0
27yjCO_33	Desulfovibrio sp. 27yjCO_33	M00176	Assimilatory sulfate reduction, sulfate => H2S	1 BLOCK MISSING	Bacteria	Proteobacteria	Deltaproteobacteria	Desulfovibrionales	Desulfovibrionaceae	Desulfovibrio		0	0	0	0	0	0	0	0	0	0	0	0	0	0	0	0	0	0	0	0	0	0	0	0	0	0	0	0	0	0	0	0	0	0	0	0	0	0
27yjCO_33	Desulfovibrio sp. 27yjCO_33	M00596	Dissimilatory sulfate reduction, sulfate => H2S	COMPLETE	Bacteria	Proteobacteria	Deltaproteobacteria	Desulfovibrionales	Desulfovibrionaceae	Desulfovibrio		0	0	0	0	0	0	0	0	0	0	0	0	0	0	0	0	0	0	0	0	0	0	0	0	0	0	0	0	0	0	0	0	0	0	0	0	0	0
27yjCO_36	Armatimonadetes sp. 27yjCO_36	M00530	Dissimilatory nitrate reduction, nitrate => ammonia	1 BLOCK MISSING	Bacteria	Armatimonadetes						0	0	0	0	0	0	0	0	0	0	0	0	0	0	0	0	0	0	0	0	0	0	0	0	0	0	0	0	0	0	0	0	0	0	0	0	0	0
27yjCO_4	Ornatilinea sp. 27yjCO_4	M00530	Dissimilatory nitrate reduction, nitrate => ammonia	1 BLOCK MISSING	Bacteria	Chloroflexi	Anaerolineae	Anaerolineales	Anaerolineaceae	Ornatilinea		0	0	0	0	0	0	0	0	0	0	0	0	0	0	0	0	0	0	0	0	0	0	0	0	0	0	0	0	0	0	0	0	0	0	0	0	0	0
27yjCO_40	Chthonomonadales sp. 27yjCO_40	M00530	Dissimilatory nitrate reduction, nitrate => ammonia	1 BLOCK MISSING	Bacteria	Armatimonadetes	Chthonomonadetes	Chthonomonadales				0	0	0	0	0	0	0	0	0	0	0	0	0	0	0	0	0	0	0	0	0	0	0	0	0	0	0	0	0	0	0	0	0	0	0	0	0	0
27yjCO_40	Chthonomonadales sp. 27yjCO_40	M00528	Nitrification, ammonia => nitrite	1 BLOCK MISSING	Bacteria	Armatimonadetes	Chthonomonadetes	Chthonomonadales				0	0	0	0	0	0	0	0	0	0	0	0	0	0	0	0	0	0	0	0	0	0	0	0	0	0	0	0	0	0	0	0	0	0	0	0	0	0
27yjCO_52	Elusimicrobia sp. 27yjCO_52	M00530	Dissimilatory nitrate reduction, nitrate => ammonia	1 BLOCK MISSING	Bacteria	Elusimicrobia						0	0	0	0	0	0	0	0	0	0	0	0	0	0	0	0	0	0	0	0	0	0	0	0	0	0	0	0	0	0	0	0	0	0	0	0	0	0
27yjCO_53	Planctomycetes sp. 27yjCO_53	M00530	Dissimilatory nitrate reduction, nitrate => ammonia	1 BLOCK MISSING	Bacteria	Planctomycetes						0	0	0	0	0	0	0	0	0	0	0	0	0	0	0	0	0	0	0	0	0	0	0	0	0	0	0	0	0	0	0	0	0	0	0	0	0	0
27yjCO_57	Acidobacteria sp. 27yjCO_57	M00176	Assimilatory sulfate reduction, sulfate => H2S	1 BLOCK MISSING	Bacteria	Acidobacteria						0	0	0	0	0	0	0	0	0	0	0	0	0	0	0	0	0	0	0	0	0	0	0	0	0	0	0	0	0	0	0	0	0	0	0	0	0	0
27yjCO_64	Brooklawnia sp. 27yjCO_64	M00530	Dissimilatory nitrate reduction, nitrate => ammonia	COMPLETE	Bacteria	Actinobacteria	Actinobacteria	Propionibacteriales	Propionibacteriaceae	Brooklawnia		0	0	0	0	0	0	0	0	0	0	0	0	0	0	0	0	0	0	0	0	0	0	0	0	0	0	0	0	0	0	0	0	0	0	0	0	0	0
27yjCO_64	Brooklawnia sp. 27yjCO_64	M00531	Assimilatory nitrate reduction, nitrate => ammonia	1 BLOCK MISSING	Bacteria	Actinobacteria	Actinobacteria	Propionibacteriales	Propionibacteriaceae	Brooklawnia		0	0	0	0	0	0	0	0	0	0	0	0	0	0	0	0	0	0	0	0	0	0	0	0	0	0	0	0	0	0	0	0	0	0	0	0	0	0
27yjCO_64	Brooklawnia sp. 27yjCO_64	M00176	Assimilatory sulfate reduction, sulfate => H2S	1 BLOCK MISSING	Bacteria	Actinobacteria	Actinobacteria	Propionibacteriales	Propionibacteriaceae	Brooklawnia		0	0	0	0	0	0	0	0	0	0	0	0	0	0	0	0	0	0	0	0	0	0	0	0	0	0	0	0	0	0	0	0	0	0	0	0	0	0
27yjCO_66	Anaerolineaceae sp. 27yjCO_66	M00530	Dissimilatory nitrate reduction, nitrate => ammonia	1 BLOCK MISSING	Bacteria	Chloroflexi	Anaerolineae	Anaerolineales	Anaerolineaceae			0	0	0	0	0	0	0	0	0	0	0	0	0	0	0	0	0	0	0	0	0	0	0	0	0	0	0	0	0	0	0	0	0	0	0	0	0	0
27yjCO_66	Anaerolineaceae sp. 27yjCO_66	M00176	Assimilatory sulfate reduction, sulfate => H2S	1 BLOCK MISSING	Bacteria	Chloroflexi	Anaerolineae	Anaerolineales	Anaerolineaceae			0	0	0	0	0	0	0	0	0	0	0	0	0	0	0	0	0	0	0	0	0	0	0	0	0	0	0	0	0	0	0	0	0	0	0	0	0	0
27yjCO_66	Anaerolineaceae sp. 27yjCO_66	M00530	Dissimilatory nitrate reduction, nitrate => ammonia	1 BLOCK MISSING	Bacteria	Chloroflexi	Anaerolineae	Anaerolineales	Anaerolineaceae			0	0	0	0	0	0	0	0	0	0	0	0	0	0	0	0	0	0	0	0	0	0	0	0	0	0	0	0	0	0	0	0	0	0	0	0	0	0
27yjCO_66	Anaerolineaceae sp. 27yjCO_66	M00176	Assimilatory sulfate reduction, sulfate => H2S	1 BLOCK MISSING	Bacteria	Chloroflexi	Anaerolineae	Anaerolineales	Anaerolineaceae			0	0	0	0	0	0	0	0	0	0	0	0	0	0	0	0	0	0	0	0	0	0	0	0	0	0	0	0	0	0	0	0	0	0	0	0	0	0
27yjCO_69	Phycisphaerae sp. 27yjCO_69	M00176	Assimilatory sulfate reduction, sulfate => H2S	1 BLOCK MISSING	Bacteria	Planctomycetes	Phycisphaerae					0	0	0	0	0	0	0	0	0	0	0	0	0	0	0	0	0	0	0	0	0	0	0	0	0	0	0	0	0	0	0	0	0	0	0	0	0	0
27yjCO_72	Chloroflexi sp. 27yjCO_72	M00531	Assimilatory nitrate reduction, nitrate => ammonia	1 BLOCK MISSING	Bacteria	Chloroflexi						0	0	0	0	0	0	0	0	0	0	0	0	0	0	0	0	0	0	0	0	0	0	0	0	0	0	0	0	0	0	0	0	0	0	0	0	0	0
27yjCO_73	Myxococcales sp. 27yjCO_73	M00087	beta-Oxidation	COMPLETE	Bacteria	Proteobacteria	Deltaproteobacteria	Myxococcales				0	0	0	0	0	0	0	0	0	0	0	0	0	0	0	0	0	0	0	0	0	0	0	0	0	0	0	0	0	0	0	0	0	0	0	0	0	0
27yjCO_73	Myxococcales sp. 27yjCO_73	M00530	Dissimilatory nitrate reduction, nitrate => ammonia	1 BLOCK MISSING	Bacteria	Proteobacteria	Deltaproteobacteria	Myxococcales				0	0	0	0	0	0	0	0	0	0	0	0	0	0	0	0	0	0	0	0	0	0	0	0	0	0	0	0	0	0	0	0	0	0	0	0	0	0
27yjCO_75	Verrucomicrobia sp. 27yjCO_75	M00530	Dissimilatory nitrate reduction, nitrate => ammonia	1 BLOCK MISSING	Bacteria	Verrucomicrobia						0	0	0	0	0	0	0	0	0	0	0	0	0	0	0	0	0	0	0	0	0	0	0	0	0	0	0	0	0	0	0	0	0	0	0	0	0	0
27yjCO_87	Longilinea sp. 27yjCO_87	M00530	Dissimilatory nitrate reduction, nitrate => ammonia	COMPLETE	Bacteria	Chloroflexi	Anaerolineae	Anaerolineales	Anaerolineaceae	Longilinea		0	0	0	0	0	0	0	0	0	0	0	0	0	0	0	0	0	0	0	0	0	0	0	0	0	0	0	0	0	0	0	0	0	0	0	0	0	0
27yjCO_90	Bacteroidales sp. 27yjCO_90	M00530	Dissimilatory nitrate reduction, nitrate => ammonia	1 BLOCK MISSING	Bacteria	Bacteroidetes	Bacteroidia	Bacteroidales				0	0	0	0	0	0	0	0	0	0	0	0	0	0	0	0	0	0	0	0	0	0	0	0	0	0	0	0	0	0	0	0	0	0	0	0	0	0
27yjCO_90	Bacteroidales sp. 27yjCO_90	M00176	Assimilatory sulfate reduction, sulfate => H2S	1 BLOCK MISSING	Bacteria	Bacteroidetes	Bacteroidia	Bacteroidales				0	0	0	0	0	0	0	0	0	0	0	0	0	0	0	0	0	0	0	0	0	0	0	0	0	0	0	0	0	0	0	0	0	0	0	0	0	0
27yjCO_92	Phyllobacteriaceae sp. 27yjCO_92	M00530	Dissimilatory nitrate reduction, nitrate => ammonia	COMPLETE	Bacteria	Proteobacteria	Alphaproteobacteria	Rhizobiales	Phyllobacteriaceae			0	0	0	0	0	0	0	0	0	0	0	0	0	0	0	0	0	0	0	0	0	0	0	0	0	0	0	0	0	0	0	0	0	0	0	0	0	0
27yjCO_92	Phyllobacteriaceae sp. 27yjCO_92	M00529	Denitrification, nitrate => nitrogen	1 BLOCK MISSING	Bacteria	Proteobacteria	Alphaproteobacteria	Rhizobiales	Phyllobacteriaceae			0	0	0	0	0	0	0	0	0	0	0	0	0	0	0	0	0	0	0	0	0	0	0	0	0	0	0	0	0	0	0	0	0	0	0	0	0	0
27yjCO_92	Phyllobacteriaceae sp. 27yjCO_92	M00087	beta-Oxidation	COMPLETE	Bacteria	Proteobacteria	Alphaproteobacteria	Rhizobiales	Phyllobacteriaceae			0	0	0	0	0	0	0	0	0	0	0	0	0	0	0	0	0	0	0	0	0	0	0	0	0	0	0	0	0	0	0	0	0	0	0	0	0	0
27yjCO_92	Phyllobacteriaceae sp. 27yjCO_92	M00531	Assimilatory nitrate reduction, nitrate => ammonia	1 BLOCK MISSING	Bacteria	Proteobacteria	Alphaproteobacteria	Rhizobiales	Phyllobacteriaceae			0	0	0	0	0	0	0	0	0	0	0	0	0	0	0	0	0	0	0	0	0	0	0	0	0	0	0	0	0	0	0	0	0	0	0	0	0	0
27yjCO_92	Phyllobacteriaceae sp. 27yjCO_92	M00176	Assimilatory sulfate reduction, sulfate => H2S	COMPLETE	Bacteria	Proteobacteria	Alphaproteobacteria	Rhizobiales	Phyllobacteriaceae			0	0	0	0	0	0	0	0	0	0	0	0	0	0	0	0	0	0	0	0	0	0	0	0	0	0	0	0	0	0	0	0	0	0	0	0	0	0
27yjCO_96	Armatimonadetes sp. 27yjCO_96	M00530	Dissimilatory nitrate reduction, nitrate => ammonia	1 BLOCK MISSING	Bacteria	Armatimonadetes						0	0	0	0	0	0	0	0	0	0	0	0	0	0	0	0	0	0	0	0	0	0	0	0	0	0	0	0	0	0	0	0	0	0	0	0	0	0
28xzH2_110	Firmicutes sp. 28xzH2_110	M00377	Reductive acetyl-CoA pathway (Wood-Ljungdahl pathway)	1 BLOCK MISSING	Bacteria	Firmicutes						0	0	0	0	0	0	0.823477	0.508336	1.37556	1.15997	4.41413	3.66643	0	0	0	0	0	0	0	0	0	0	0	0	0	0	0	0	0	0	0	0	0	0	0	0	0	0
28xzH2_110	Firmicutes sp. 28xzH2_110	M00618	Acetogen	1 BLOCK MISSING	Bacteria	Firmicutes						0	0	0	0	0	0	0.823477	0.508336	1.37556	1.15997	4.41413	3.66643	0	0	0	0	0	0	0	0	0	0	0	0	0	0	0	0	0	0	0	0	0	0	0	0	0	0
28xzH2_119	Chloroflexi sp. 28xzH2_119	M00596	Dissimilatory sulfate reduction, sulfate => H2S	1 BLOCK MISSING	Bacteria	Chloroflexi						0	0	0	0	0	0	0	0.100167	0	0	0	0.0578712	0	0	0	0	0	0	0	0	0	0	0	0	0	0	0	0	0	0	0	0	0	0	0	0	0	0
28xzH2_119	Chloroflexi sp. 28xzH2_119	M00530	Dissimilatory nitrate reduction, nitrate => ammonia	COMPLETE	Bacteria	Chloroflexi						0	0	0	0	0	0	0	0.100167	0	0	0	0.0578712	0	0	0	0	0	0	0	0	0	0	0	0	0	0	0	0	0	0	0	0	0	0	0	0	0	0
28xzH2_119	Chloroflexi sp. 28xzH2_119	M00087	beta-Oxidation	COMPLETE	Bacteria	Chloroflexi						0	0	0	0	0	0	0	0.100167	0	0	0	0.0578712	0	0	0	0	0	0	0	0	0	0	0	0	0	0	0	0	0	0	0	0	0	0	0	0	0	0
28xzH2_119	Chloroflexi sp. 28xzH2_119	M00529	Denitrification, nitrate => nitrogen	1 BLOCK MISSING	Bacteria	Chloroflexi						0	0	0	0	0	0	0	0.100167	0	0	0	0.0578712	0	0	0	0	0	0	0	0	0	0	0	0	0	0	0	0	0	0	0	0	0	0	0	0	0	0
28xzH2_132	Thermodesulfovibrio sp. 28xzH2_132	M00530	Dissimilatory nitrate reduction, nitrate => ammonia	1 BLOCK MISSING	Bacteria	Nitrospirae	Nitrospira	Nitrospirales	Nitrospiraceae	Thermodesulfovibrio		0	0	0	0	0	0	0	0	0	0	0	0	0	0	0	0	0	0	0	0	0	0	0	0	0	0	0	0	0	0	0	0	0	0	0	0	0	0
28xzH2_132	Thermodesulfovibrio sp. 28xzH2_132	M00596	Dissimilatory sulfate reduction, sulfate => H2S	COMPLETE	Bacteria	Nitrospirae	Nitrospira	Nitrospirales	Nitrospiraceae	Thermodesulfovibrio		0	0	0	0	0	0	0	0	0	0	0	0	0	0	0	0	0	0	0	0	0	0	0	0	0	0	0	0	0	0	0	0	0	0	0	0	0	0
28xzH2_139	Rhodothermaceae sp. 28xzH2_139	M00176	Assimilatory sulfate reduction, sulfate => H2S	COMPLETE	Bacteria	Bacteroidetes		Bacteroidetes Order II. Incertae sedis	Rhodothermaceae			0	0	0	0	0	0	0	0	0	0	0	0	0	0	0	0	0	0	0	0	0	0	0	0	0	0	0	0	0	0	0	0	0	0	0	0	0	0
28xzH2_139	Rhodothermaceae sp. 28xzH2_139	M00531	Assimilatory nitrate reduction, nitrate => ammonia	1 BLOCK MISSING	Bacteria	Bacteroidetes		Bacteroidetes Order II. Incertae sedis	Rhodothermaceae			0	0	0	0	0	0	0	0	0	0	0	0	0	0	0	0	0	0	0	0	0	0	0	0	0	0	0	0	0	0	0	0	0	0	0	0	0	0
28xzH2_139	Rhodothermaceae sp. 28xzH2_139	M00530	Dissimilatory nitrate reduction, nitrate => ammonia	1 BLOCK MISSING	Bacteria	Bacteroidetes		Bacteroidetes Order II. Incertae sedis	Rhodothermaceae			0	0	0	0	0	0	0	0	0	0	0	0	0	0	0	0	0	0	0	0	0	0	0	0	0	0	0	0	0	0	0	0	0	0	0	0	0	0
28xzH2_146	Bacillus sp. 28xzH2_146	M00087	beta-Oxidation	COMPLETE	Bacteria	Firmicutes	Bacilli	Bacillales	Bacillaceae	Bacillus		0	0	0	0	0	0	0	0	0	0	0	0	0	0	0	0	0	0	0	0	0	0	0	0	0	0	0	0	0	0	0	0	0	0	0	0	0	0
28xzH2_146	Bacillus sp. 28xzH2_146	M00530	Dissimilatory nitrate reduction, nitrate => ammonia	1 BLOCK MISSING	Bacteria	Firmicutes	Bacilli	Bacillales	Bacillaceae	Bacillus		0	0	0	0	0	0	0	0	0	0	0	0	0	0	0	0	0	0	0	0	0	0	0	0	0	0	0	0	0	0	0	0	0	0	0	0	0	0
28xzH2_146	Bacillus sp. 28xzH2_146	M00176	Assimilatory sulfate reduction, sulfate => H2S	1 BLOCK MISSING	Bacteria	Firmicutes	Bacilli	Bacillales	Bacillaceae	Bacillus		0	0	0	0	0	0	0	0	0	0	0	0	0	0	0	0	0	0	0	0	0	0	0	0	0	0	0	0	0	0	0	0	0	0	0	0	0	0
28xzH2_146	Bacillus sp. 28xzH2_146	M00531	Assimilatory nitrate reduction, nitrate => ammonia	1 BLOCK MISSING	Bacteria	Firmicutes	Bacilli	Bacillales	Bacillaceae	Bacillus		0	0	0	0	0	0	0	0	0	0	0	0	0	0	0	0	0	0	0	0	0	0	0	0	0	0	0	0	0	0	0	0	0	0	0	0	0	0
28xzH2_146	Bacillus sp. 28xzH2_146	M00529	Denitrification, nitrate => nitrogen	1 BLOCK MISSING	Bacteria	Firmicutes	Bacilli	Bacillales	Bacillaceae	Bacillus		0	0	0	0	0	0	0	0	0	0	0	0	0	0	0	0	0	0	0	0	0	0	0	0	0	0	0	0	0	0	0	0	0	0	0	0	0	0
28xzH2_148	Clostridiales sp. 28xzH2_148	M00530	Dissimilatory nitrate reduction, nitrate => ammonia	1 BLOCK MISSING	Bacteria	Firmicutes	Clostridia	Clostridiales				0	0	0	0	0	0	0	0	0	0	0	0	0	0	0	0	0	0	0	0	0	0	0	0	0	0	0	0	0	0	0	0	0	0	0	0	0	0
28xzH2_148	Clostridiales sp. 28xzH2_148	M00530	Dissimilatory nitrate reduction, nitrate => ammonia	1 BLOCK MISSING	Bacteria	Firmicutes	Clostridia	Clostridiales				0	0	0	0	0	0	0	0	0	0	0	0	0	0	0	0	0	0	0	0	0	0	0	0	0	0	0	0	0	0	0	0	0	0	0	0	0	0
28xzH2_148	Clostridiales sp. 28xzH2_148	M00596	Dissimilatory sulfate reduction, sulfate => H2S	COMPLETE	Bacteria	Firmicutes	Clostridia	Clostridiales				0	0	0	0	0	0	0	0	0	0	0	0	0	0	0	0	0	0	0	0	0	0	0	0	0	0	0	0	0	0	0	0	0	0	0	0	0	0
28xzH2_148	Clostridiales sp. 28xzH2_148	M00531	Assimilatory nitrate reduction, nitrate => ammonia	1 BLOCK MISSING	Bacteria	Firmicutes	Clostridia	Clostridiales				0	0	0	0	0	0	0	0	0	0	0	0	0	0	0	0	0	0	0	0	0	0	0	0	0	0	0	0	0	0	0	0	0	0	0	0	0	0
28xzH2_148	Clostridiales sp. 28xzH2_148	M00531	Assimilatory nitrate reduction, nitrate => ammonia	1 BLOCK MISSING	Bacteria	Firmicutes	Clostridia	Clostridiales				0	0	0	0	0	0	0	0	0	0	0	0	0	0	0	0	0	0	0	0	0	0	0	0	0	0	0	0	0	0	0	0	0	0	0	0	0	0
28xzH2_148	Clostridiales sp. 28xzH2_148	M00596	Dissimilatory sulfate reduction, sulfate => H2S	COMPLETE	Bacteria	Firmicutes	Clostridia	Clostridiales				0	0	0	0	0	0	0	0	0	0	0	0	0	0	0	0	0	0	0	0	0	0	0	0	0	0	0	0	0	0	0	0	0	0	0	0	0	0
28xzH2_153	Syntrophaceticus sp. 28xzH2_153	M00530	Dissimilatory nitrate reduction, nitrate => ammonia	1 BLOCK MISSING	Bacteria	Firmicutes	Clostridia	Thermoanaerobacterales		Syntrophaceticus		0	0	0	0	0	0	0.105931	0.170025	0.066174	0.0797574	0	0	0	0	0	0	0	0	0	6.64923	11.9068	16.8504	2.296	25.9137	7.53654	0	0	0	0	0.0190588	0.0218752	0	0	0	0.0532592	0	0.137325	0.0518886
28xzH2_153	Syntrophaceticus sp. 28xzH2_153	M00377	Reductive acetyl-CoA pathway (Wood-Ljungdahl pathway)	COMPLETE	Bacteria	Firmicutes	Clostridia	Thermoanaerobacterales		Syntrophaceticus		0	0	0	0	0	0	0.105931	0.170025	0.066174	0.0797574	0	0	0	0	0	0	0	0	0	6.64923	11.9068	16.8504	2.296	25.9137	7.53654	0	0	0	0	0.0190588	0.0218752	0	0	0	0.0532592	0	0.137325	0.0518886
28xzH2_153	Syntrophaceticus sp. 28xzH2_153	M00618	Acetogen	COMPLETE	Bacteria	Firmicutes	Clostridia	Thermoanaerobacterales		Syntrophaceticus		0	0	0	0	0	0	0.105931	0.170025	0.066174	0.0797574	0	0	0	0	0	0	0	0	0	6.64923	11.9068	16.8504	2.296	25.9137	7.53654	0	0	0	0	0.0190588	0.0218752	0	0	0	0.0532592	0	0.137325	0.0518886
28xzH2_17	Firmicutes sp. 28xzH2_17	M00176	Assimilatory sulfate reduction, sulfate => H2S	1 BLOCK MISSING	Bacteria	Firmicutes						0	0	0	0	0	0	0	0	0	0	0.281897	1.3359	0	0	0	0	0	0	0	0	0	0	0	0	0	0	0	0	0	0	0	0	0	0	0	0	0	0
28xzH2_26	Chloroflexi sp. 28xzH2_26	M00087	beta-Oxidation	COMPLETE	Bacteria	Chloroflexi						0	0	0	0.0208905	0	0	0	0	0	0	0	0.0179742	0	0	0	0	0	0	0	0.312308	0.0317923	0	0	0	0	0	0	0	0	0	0	0	0	0	0	0	0	0.119958
28xzH2_26	Chloroflexi sp. 28xzH2_26	M00087	beta-Oxidation	COMPLETE	Bacteria	Chloroflexi						0	0	0	0.0208905	0	0	0	0	0	0	0	0.0179742	0	0	0	0	0	0	0	0.312308	0.0317923	0	0	0	0	0	0	0	0	0	0	0	0	0	0	0	0	0.119958
28xzH2_31	Brockia sp. 28xzH2_31	M00531	Assimilatory nitrate reduction, nitrate => ammonia	1 BLOCK MISSING	Bacteria	Firmicutes	Clostridia	Thermoanaerobacterales	Thermoanaerobacteraceae	Brockia		0	0	0	0	0	0	0	0	0	0	0	0	0	0	0	0	0	0	0	0	0	0	0	0	0	0	0	0	0	0	0	0	0	0	0	0	0	0
28xzH2_31	Brockia sp. 28xzH2_31	M00531	Assimilatory nitrate reduction, nitrate => ammonia	1 BLOCK MISSING	Bacteria	Firmicutes	Clostridia	Thermoanaerobacterales	Thermoanaerobacteraceae	Brockia		0	0	0	0	0	0	0	0	0	0	0	0	0	0	0	0	0	0	0	0	0	0	0	0	0	0	0	0	0	0	0	0	0	0	0	0	0	0
28xzH2_63	Gammaproteobacteria sp. 28xzH2_63	M00596	Dissimilatory sulfate reduction, sulfate => H2S	COMPLETE	Bacteria	Proteobacteria	Gammaproteobacteria					0	0	0	0	0	0	0	0	0	0	0	0	0	0	0	0	0	0	0	0	0	0	0	0	0	0	0	0	0	0	0	0	0	0	0	0	0	0
28xzH2_63	Gammaproteobacteria sp. 28xzH2_63	M00529	Denitrification, nitrate => nitrogen	COMPLETE	Bacteria	Proteobacteria	Gammaproteobacteria					0	0	0	0	0	0	0	0	0	0	0	0	0	0	0	0	0	0	0	0	0	0	0	0	0	0	0	0	0	0	0	0	0	0	0	0	0	0
28xzH2_63	Gammaproteobacteria sp. 28xzH2_63	M00530	Dissimilatory nitrate reduction, nitrate => ammonia	1 BLOCK MISSING	Bacteria	Proteobacteria	Gammaproteobacteria					0	0	0	0	0	0	0	0	0	0	0	0	0	0	0	0	0	0	0	0	0	0	0	0	0	0	0	0	0	0	0	0	0	0	0	0	0	0
28xzH2_72	Thermogutta sp. 28xzH2_72	M00530	Dissimilatory nitrate reduction, nitrate => ammonia	1 BLOCK MISSING	Bacteria	Planctomycetes	Planctomycetia	Pirellulales	Thermoguttaceae	Thermogutta		0	0	0	0	0	0	0	0.0186752	0	0	0	0.0724455	0	0	0	0	0	0	0	0	0	0	0	0	0	0	0	0	0	0	0	0	0	0	0	0	0	0
28xzH2_72	Thermogutta sp. 28xzH2_72	M00176	Assimilatory sulfate reduction, sulfate => H2S	COMPLETE	Bacteria	Planctomycetes	Planctomycetia	Pirellulales	Thermoguttaceae	Thermogutta		0	0	0	0	0	0	0	0.0186752	0	0	0	0.0724455	0	0	0	0	0	0	0	0	0	0	0	0	0	0	0	0	0	0	0	0	0	0	0	0	0	0
28xzH2_72	Thermogutta sp. 28xzH2_72	M00530	Dissimilatory nitrate reduction, nitrate => ammonia	1 BLOCK MISSING	Bacteria	Planctomycetes	Planctomycetia	Pirellulales	Thermoguttaceae	Thermogutta		0	0	0	0	0	0	0	0.0186752	0	0	0	0.0724455	0	0	0	0	0	0	0	0	0	0	0	0	0	0	0	0	0	0	0	0	0	0	0	0	0	0
28xzH2_72	Thermogutta sp. 28xzH2_72	M00176	Assimilatory sulfate reduction, sulfate => H2S	COMPLETE	Bacteria	Planctomycetes	Planctomycetia	Pirellulales	Thermoguttaceae	Thermogutta		0	0	0	0	0	0	0	0.0186752	0	0	0	0.0724455	0	0	0	0	0	0	0	0	0	0	0	0	0	0	0	0	0	0	0	0	0	0	0	0	0	0
28xzH2_92	Chloroflexi sp. 28xzH2_92	M00530	Dissimilatory nitrate reduction, nitrate => ammonia	1 BLOCK MISSING	Bacteria	Chloroflexi						0.0428665	0.0820183	0.0358408	0.0488268	0.0206745	0	0	0	0	0	0	0	0	0	0	0	0	0	0	0	0	0	0	0	0	0	0	0	0	0	0	0	0	0	0	0	0	0
28xzH2_92	Chloroflexi sp. 28xzH2_92	M00173	Reductive citrate cycle (Arnon-Buchanan cycle)	1 BLOCK MISSING	Bacteria	Chloroflexi						0.0428665	0.0820183	0.0358408	0.0488268	0.0206745	0	0	0	0	0	0	0	0	0	0	0	0	0	0	0	0	0	0	0	0	0	0	0	0	0	0	0	0	0	0	0	0	0
28xzH2_92	Chloroflexi sp. 28xzH2_92	M00087	beta-Oxidation	COMPLETE	Bacteria	Chloroflexi						0.0428665	0.0820183	0.0358408	0.0488268	0.0206745	0	0	0	0	0	0	0	0	0	0	0	0	0	0	0	0	0	0	0	0	0	0	0	0	0	0	0	0	0	0	0	0	0
28xzH2_93	Tepidiphilus sp. 28xzH2_93	M00087	beta-Oxidation	1 BLOCK MISSING	Bacteria	Proteobacteria	Hydrogenophilalia	Hydrogenophilales	Hydrogenophilaceae	Tepidiphilus		0	0	0	0	0	0	0	0	0	0	0	0	0	0	0	0	0	0	0	0	0	0	0	0	0	0	0	0	0	0	0	0	0	0	0	0	0	0
29adLB_100	Candidatus Sumerlaeota sp. 29adLB_100	M00530	Dissimilatory nitrate reduction, nitrate => ammonia	1 BLOCK MISSING	Bacteria	Candidatus Sumerlaeota						0	0	0	0	0	0	0	0	0	0	0	0	0	0	0	0	0	0	0	0	0	0	0	0	0	0	0	0	0	0	0	0	0	0	0	0	0	0
29adLB_101	Eubacteriaceae sp. 29adLB_101	M00618	Acetogen	1 BLOCK MISSING	Bacteria	Firmicutes	Clostridia	Clostridiales	Eubacteriaceae			0	0	0	0	0	0	0	0	0	0	0	0	0	0	0	0	0	0	0	0	0	0	0	0	0	0	0	0	0	0	0	0	0	0	0	0	0	0
29adLB_101	Eubacteriaceae sp. 29adLB_101	M00377	Reductive acetyl-CoA pathway (Wood-Ljungdahl pathway)	1 BLOCK MISSING	Bacteria	Firmicutes	Clostridia	Clostridiales	Eubacteriaceae			0	0	0	0	0	0	0	0	0	0	0	0	0	0	0	0	0	0	0	0	0	0	0	0	0	0	0	0	0	0	0	0	0	0	0	0	0	0
29adLB_116	Negativicutes sp. 29adLB_116	M00530	Dissimilatory nitrate reduction, nitrate => ammonia	1 BLOCK MISSING	Bacteria	Firmicutes	Negativicutes					0	0	0	0	0	0	0	0	0	0	0	0	0	0	0	0	0	0.0195051	0	0	0	0	0	0	0	0	0	0	0	0	0	0	0	0	0	0	0	0
29adLB_119	Bacteroidales sp. 29adLB_119	M00530	Dissimilatory nitrate reduction, nitrate => ammonia	1 BLOCK MISSING	Bacteria	Bacteroidetes	Bacteroidia	Bacteroidales				0	0	0	0	0	0	0	0	0	0	0	0	0	0	0	0	0	0	0	0	0	0	0	0	0	0	0	0	0	0	0	0	0	0	0	0	0	0
29adLB_119	Bacteroidales sp. 29adLB_119	M00176	Assimilatory sulfate reduction, sulfate => H2S	1 BLOCK MISSING	Bacteria	Bacteroidetes	Bacteroidia	Bacteroidales				0	0	0	0	0	0	0	0	0	0	0	0	0	0	0	0	0	0	0	0	0	0	0	0	0	0	0	0	0	0	0	0	0	0	0	0	0	0
29adLB_142	Bacteroidales sp. 29adLB_142	M00530	Dissimilatory nitrate reduction, nitrate => ammonia	1 BLOCK MISSING	Bacteria	Bacteroidetes	Bacteroidia	Bacteroidales				0	0	0	0	0	0	0	0	0	0	0	0	0	0	0	0	0	0	0	0	0	0	0	0	0	0	0	0	0	0	0	0	0	0	0	0	0	0
29adLB_145	Candidatus Hydrogenedentes sp. 29adLB_145	M00530	Dissimilatory nitrate reduction, nitrate => ammonia	1 BLOCK MISSING	Bacteria	Candidatus Hydrogenedentes						0	0	0	0	0	0	0	0	0	0	0	0	0	0	0	0	0	0	0	0	0	0	0	0	0	0	0	0	0	0	0	0	0	0	0	0	0	0
29adLB_145	Candidatus Hydrogenedentes sp. 29adLB_145	M00087	beta-Oxidation	1 BLOCK MISSING	Bacteria	Candidatus Hydrogenedentes						0	0	0	0	0	0	0	0	0	0	0	0	0	0	0	0	0	0	0	0	0	0	0	0	0	0	0	0	0	0	0	0	0	0	0	0	0	0
29adLB_150	Burkholderiales sp. 29adLB_150	M00176	Assimilatory sulfate reduction, sulfate => H2S	1 BLOCK MISSING	Bacteria	Proteobacteria	Betaproteobacteria	Burkholderiales				0	0	0	0	0	0	0	0	0	0	0	0	0	0	0	0	0	0	0	0	0	0	0	0	0	0	0	0	0	0	0	0	0	0	0	0	0	0
29adLB_150	Burkholderiales sp. 29adLB_150	M00530	Dissimilatory nitrate reduction, nitrate => ammonia	1 BLOCK MISSING	Bacteria	Proteobacteria	Betaproteobacteria	Burkholderiales				0	0	0	0	0	0	0	0	0	0	0	0	0	0	0	0	0	0	0	0	0	0	0	0	0	0	0	0	0	0	0	0	0	0	0	0	0	0
29adLB_150	Burkholderiales sp. 29adLB_150	M00087	beta-Oxidation	COMPLETE	Bacteria	Proteobacteria	Betaproteobacteria	Burkholderiales				0	0	0	0	0	0	0	0	0	0	0	0	0	0	0	0	0	0	0	0	0	0	0	0	0	0	0	0	0	0	0	0	0	0	0	0	0	0
29adLB_150	Burkholderiales sp. 29adLB_150	M00529	Denitrification, nitrate => nitrogen	1 BLOCK MISSING	Bacteria	Proteobacteria	Betaproteobacteria	Burkholderiales				0	0	0	0	0	0	0	0	0	0	0	0	0	0	0	0	0	0	0	0	0	0	0	0	0	0	0	0	0	0	0	0	0	0	0	0	0	0
29adLB_152	Bacteroidales sp. 29adLB_152	M00530	Dissimilatory nitrate reduction, nitrate => ammonia	1 BLOCK MISSING	Bacteria	Bacteroidetes	Bacteroidia	Bacteroidales				0	0	0	0	0	0	0	0	0	0	0	0	0	0	0	0	0	0	0	0	0	0	0	0	0	0	0	0	0	0	0	0	0	0	0	0	0	0
29adLB_155	Bacteroidales sp. 29adLB_155	M00176	Assimilatory sulfate reduction, sulfate => H2S	1 BLOCK MISSING	Bacteria	Bacteroidetes	Bacteroidia	Bacteroidales				0	0	0	0	0	0	0	0	0	0	0	0	0	0	0	0	0	0	0	0	0	0	0	0	0	0	0	0	0	0	0	0	0	0	0	0	0	0
29adLB_155	Bacteroidales sp. 29adLB_155	M00530	Dissimilatory nitrate reduction, nitrate => ammonia	1 BLOCK MISSING	Bacteria	Bacteroidetes	Bacteroidia	Bacteroidales				0	0	0	0	0	0	0	0	0	0	0	0	0	0	0	0	0	0	0	0	0	0	0	0	0	0	0	0	0	0	0	0	0	0	0	0	0	0
29adLB_156	Candidatus Falkowbacteria sp. 29adLB_156	M00530	Dissimilatory nitrate reduction, nitrate => ammonia	COMPLETE	Bacteria	Candidatus Falkowbacteria						0	0	0	0	0	0	0	0	0	0	0	0	0	0	0	0	0	0	0	0	0	0	0	0	0	0	0	0	0	0	0	0	0	0	0	0	0	0
29adLB_156	Candidatus Falkowbacteria sp. 29adLB_156	M00176	Assimilatory sulfate reduction, sulfate => H2S	1 BLOCK MISSING	Bacteria	Candidatus Falkowbacteria						0	0	0	0	0	0	0	0	0	0	0	0	0	0	0	0	0	0	0	0	0	0	0	0	0	0	0	0	0	0	0	0	0	0	0	0	0	0
29adLB_158	Propionibacterium freudenreichii 29adLB_158	M00531	Assimilatory nitrate reduction, nitrate => ammonia	1 BLOCK MISSING	Bacteria	Actinobacteria	Actinobacteria	Propionibacteriales	Propionibacteriaceae	Propionibacterium	Propionibacterium freudenreichii	0	0	0	0	0	0	0	0	0	0	0	0	0	0	0	0	0	0	0	0	0	0	0	0	0	0	0	0	0	0	0	0	0	0	0	0	0	0
29adLB_158	Propionibacterium freudenreichii 29adLB_158	M00530	Dissimilatory nitrate reduction, nitrate => ammonia	1 BLOCK MISSING	Bacteria	Actinobacteria	Actinobacteria	Propionibacteriales	Propionibacteriaceae	Propionibacterium	Propionibacterium freudenreichii	0	0	0	0	0	0	0	0	0	0	0	0	0	0	0	0	0	0	0	0	0	0	0	0	0	0	0	0	0	0	0	0	0	0	0	0	0	0
29adLB_158	Propionibacterium freudenreichii 29adLB_158	M00176	Assimilatory sulfate reduction, sulfate => H2S	1 BLOCK MISSING	Bacteria	Actinobacteria	Actinobacteria	Propionibacteriales	Propionibacteriaceae	Propionibacterium	Propionibacterium freudenreichii	0	0	0	0	0	0	0	0	0	0	0	0	0	0	0	0	0	0	0	0	0	0	0	0	0	0	0	0	0	0	0	0	0	0	0	0	0	0
29adLB_159	Syntrophomonas wolfei 29adLB_159	M00176	Assimilatory sulfate reduction, sulfate => H2S	1 BLOCK MISSING	Bacteria	Firmicutes	Clostridia	Clostridiales	Syntrophomonadaceae	Syntrophomonas	Syntrophomonas wolfei	0.237725	0.0337783	0.0948112	0	0.0621758	0.0207339	0	0	0	0	0	0	0	0	0	0	0	0	0	0	0	0	0	0	0	0	0	0	0	0	0	0	0	0	0	0	0	0
29adLB_160	Clostridiaceae sp. 29adLB_160	M00176	Assimilatory sulfate reduction, sulfate => H2S	1 BLOCK MISSING	Bacteria	Firmicutes	Clostridia	Clostridiales	Clostridiaceae			0	0	0	0	0	0	0	0	0	0	0	0	0	0	0	0	0	0	0	0	0	0	0	0	0	0	0	0	0	0	0	0	0	0	0	0	0	0
29adLB_160	Clostridiaceae sp. 29adLB_160	M00176	Assimilatory sulfate reduction, sulfate => H2S	1 BLOCK MISSING	Bacteria	Firmicutes	Clostridia	Clostridiales	Clostridiaceae			0	0	0	0	0	0	0	0	0	0	0	0	0	0	0	0	0	0	0	0	0	0	0	0	0	0	0	0	0	0	0	0	0	0	0	0	0	0
29adLB_164	Planctomycetes sp. 29adLB_164	M00531	Assimilatory nitrate reduction, nitrate => ammonia	1 BLOCK MISSING	Bacteria	Planctomycetes						0	0	0	0	0	0	0	0	0	0	0	0	0	0	0	0	0	0	0	0	0	0	0	0	0	0	0	0	0	0	0	0	0	0	0	0	0	0
29adLB_164	Planctomycetes sp. 29adLB_164	M00176	Assimilatory sulfate reduction, sulfate => H2S	COMPLETE	Bacteria	Planctomycetes						0	0	0	0	0	0	0	0	0	0	0	0	0	0	0	0	0	0	0	0	0	0	0	0	0	0	0	0	0	0	0	0	0	0	0	0	0	0
29adLB_168	Phycisphaerae sp. 29adLB_168	M00531	Assimilatory nitrate reduction, nitrate => ammonia	COMPLETE	Bacteria	Planctomycetes	Phycisphaerae					0.106666	0.216214	0.10447	0.166012	0.0392416	0.0586966	0	0	0	0	0	0	0	0	0	0	0	0	0	0	0	0	0	0	0	0	0	0	0	0	0	0	0	0	0	0	0	0
29adLB_168	Phycisphaerae sp. 29adLB_168	M00530	Dissimilatory nitrate reduction, nitrate => ammonia	1 BLOCK MISSING	Bacteria	Planctomycetes	Phycisphaerae					0.106666	0.216214	0.10447	0.166012	0.0392416	0.0586966	0	0	0	0	0	0	0	0	0	0	0	0	0	0	0	0	0	0	0	0	0	0	0	0	0	0	0	0	0	0	0	0
29adLB_168	Phycisphaerae sp. 29adLB_168	M00176	Assimilatory sulfate reduction, sulfate => H2S	1 BLOCK MISSING	Bacteria	Planctomycetes	Phycisphaerae					0.106666	0.216214	0.10447	0.166012	0.0392416	0.0586966	0	0	0	0	0	0	0	0	0	0	0	0	0	0	0	0	0	0	0	0	0	0	0	0	0	0	0	0	0	0	0	0
29adLB_174	Bacteroidales sp. 29adLB_174	M00176	Assimilatory sulfate reduction, sulfate => H2S	1 BLOCK MISSING	Bacteria	Bacteroidetes	Bacteroidia	Bacteroidales				0	0	0	0	0	0	0	0	0	0	0	0	0	0	0	0	0	0	0	0	0	0	0	0	0	0	0	0	0	0	0	0	0	0	0	0	0	0
29adLB_174	Bacteroidales sp. 29adLB_174	M00531	Assimilatory nitrate reduction, nitrate => ammonia	1 BLOCK MISSING	Bacteria	Bacteroidetes	Bacteroidia	Bacteroidales				0	0	0	0	0	0	0	0	0	0	0	0	0	0	0	0	0	0	0	0	0	0	0	0	0	0	0	0	0	0	0	0	0	0	0	0	0	0
29adLB_177	Bacteroidales sp. 29adLB_177	M00530	Dissimilatory nitrate reduction, nitrate => ammonia	1 BLOCK MISSING	Bacteria	Bacteroidetes	Bacteroidia	Bacteroidales				0	0	0	0	0	0	0	0	0	0	0	0	0	0	0	0	0	0	0	0	0	0	0	0	0	0	0	0	0	0	0	0	0	0	0	0	0	0
29adLB_184	Desulfovibrio sp. 29adLB_184	M00596	Dissimilatory sulfate reduction, sulfate => H2S	1 BLOCK MISSING	Bacteria	Proteobacteria	Deltaproteobacteria	Desulfovibrionales	Desulfovibrionaceae	Desulfovibrio		0	0	0	0	0	0	0	0	0	0	0	0	0	0	0	0	0	0	0	0	0	0	0	0	0	0	0	0	0	0	0	0	0	0	0	0	0	0
29adLB_184	Desulfovibrio sp. 29adLB_184	M00530	Dissimilatory nitrate reduction, nitrate => ammonia	1 BLOCK MISSING	Bacteria	Proteobacteria	Deltaproteobacteria	Desulfovibrionales	Desulfovibrionaceae	Desulfovibrio		0	0	0	0	0	0	0	0	0	0	0	0	0	0	0	0	0	0	0	0	0	0	0	0	0	0	0	0	0	0	0	0	0	0	0	0	0	0
29adLB_192	Proteiniphilum sp. 29adLB_192	M00530	Dissimilatory nitrate reduction, nitrate => ammonia	1 BLOCK MISSING	Bacteria	Bacteroidetes	Bacteroidia	Bacteroidales	Dysgonomonadaceae	Proteiniphilum		0	0	0	0	0	0	0	0	0	0	0	0	0	0	0	0	0	0	0	0	0	0	0	0	0	0	0	0	0	0	0	0	0	0	0	0	0	0
29adLB_196	Syntrophaceae sp. 29adLB_196	M00087	beta-Oxidation	COMPLETE	Bacteria	Proteobacteria	Deltaproteobacteria	Syntrophobacterales	Syntrophaceae			0	0	0	0	0	0	0	0	0	0	0	0	0	0	0	0	0	0	0	0	0	0	0	0	0	0	0	0	0	0	0	0	0	0	0	0	0	0
29adLB_196	Syntrophaceae sp. 29adLB_196	M00528	Nitrification, ammonia => nitrite	1 BLOCK MISSING	Bacteria	Proteobacteria	Deltaproteobacteria	Syntrophobacterales	Syntrophaceae			0	0	0	0	0	0	0	0	0	0	0	0	0	0	0	0	0	0	0	0	0	0	0	0	0	0	0	0	0	0	0	0	0	0	0	0	0	0
29adLB_200	Betaproteobacteria sp. 29adLB_200	M00529	Denitrification, nitrate => nitrogen	1 BLOCK MISSING	Bacteria	Proteobacteria	Betaproteobacteria					0	0	0	0	0	0	0	0	0	0	0	0	0	0	0	0	0	0	0	0	0	0	0	0	0	0	0	0	0	0	0	0	0	0	0	0	0	0
29adLB_200	Betaproteobacteria sp. 29adLB_200	M00530	Dissimilatory nitrate reduction, nitrate => ammonia	COMPLETE	Bacteria	Proteobacteria	Betaproteobacteria					0	0	0	0	0	0	0	0	0	0	0	0	0	0	0	0	0	0	0	0	0	0	0	0	0	0	0	0	0	0	0	0	0	0	0	0	0	0
29adLB_200	Betaproteobacteria sp. 29adLB_200	M00087	beta-Oxidation	COMPLETE	Bacteria	Proteobacteria	Betaproteobacteria					0	0	0	0	0	0	0	0	0	0	0	0	0	0	0	0	0	0	0	0	0	0	0	0	0	0	0	0	0	0	0	0	0	0	0	0	0	0
29adLB_200	Betaproteobacteria sp. 29adLB_200	M00176	Assimilatory sulfate reduction, sulfate => H2S	1 BLOCK MISSING	Bacteria	Proteobacteria	Betaproteobacteria					0	0	0	0	0	0	0	0	0	0	0	0	0	0	0	0	0	0	0	0	0	0	0	0	0	0	0	0	0	0	0	0	0	0	0	0	0	0
29adLB_200	Betaproteobacteria sp. 29adLB_200	M00596	Dissimilatory sulfate reduction, sulfate => H2S	COMPLETE	Bacteria	Proteobacteria	Betaproteobacteria					0	0	0	0	0	0	0	0	0	0	0	0	0	0	0	0	0	0	0	0	0	0	0	0	0	0	0	0	0	0	0	0	0	0	0	0	0	0
29adLB_202	Planctomycetales sp. 29adLB_202	M00530	Dissimilatory nitrate reduction, nitrate => ammonia	1 BLOCK MISSING	Bacteria	Planctomycetes	Planctomycetia	Planctomycetales				0	0.0229498	0.0261982	0.0417952	0	0	0	0	0	0	0	0	0	0	0	0	0	0	0	0	0	0	0	0	0	0	0	0	0	0	0	0	0	0	0	0	0	0
29adLB_205	Bacteroidales sp. 29adLB_205	M00530	Dissimilatory nitrate reduction, nitrate => ammonia	1 BLOCK MISSING	Bacteria	Bacteroidetes	Bacteroidia	Bacteroidales				0	0	0	0	0	0	0	0	0	0	0	0	0	0	0	0	0	0	0	0	0	0	0	0	0	0	0	0	0	0	0	0	0	0	0	0	0	0
29adLB_206	Proteus vulgaris 29adLB_206	M00530	Dissimilatory nitrate reduction, nitrate => ammonia	COMPLETE	Bacteria	Proteobacteria	Gammaproteobacteria	Enterobacterales	Morganellaceae	Proteus	Proteus vulgaris	0	0	0	0	0	0	0	0	0	0	0	0	0	0	0	0	0	0	0	0	0	0	0	0	0	0	0	0	0	0	0	0	0	0	0	0	0	0
29adLB_206	Proteus vulgaris 29adLB_206	M00087	beta-Oxidation	COMPLETE	Bacteria	Proteobacteria	Gammaproteobacteria	Enterobacterales	Morganellaceae	Proteus		0	0	0	0	0	0	0	0	0	0	0	0	0	0	0	0	0	0	0	0	0	0	0	0	0	0	0	0	0	0	0	0	0	0	0	0	0	0
29adLB_206	Proteus vulgaris 29adLB_206	M00176	Assimilatory sulfate reduction, sulfate => H2S	COMPLETE	Bacteria	Proteobacteria	Gammaproteobacteria	Enterobacterales	Morganellaceae	Proteus	Proteus vulgaris	0	0	0	0	0	0	0	0	0	0	0	0	0	0	0	0	0	0	0	0	0	0	0	0	0	0	0	0	0	0	0	0	0	0	0	0	0	0
29adLB_211	Bacteroidales sp. 29adLB_211	M00176	Assimilatory sulfate reduction, sulfate => H2S	1 BLOCK MISSING	Bacteria	Bacteroidetes	Bacteroidia	Bacteroidales				0	0	0	0	0	0	0	0	0	0	0	0	0	0	0	0	0	0	0	0	0	0	0	0	0	0	0	0	0	0	0	0	0	0	0	0	0	0
29adLB_211	Bacteroidales sp. 29adLB_211	M00176	Assimilatory sulfate reduction, sulfate => H2S	1 BLOCK MISSING	Bacteria	Bacteroidetes	Bacteroidia	Bacteroidales				0	0	0	0	0	0	0	0	0	0	0	0	0	0	0	0	0	0	0	0	0	0	0	0	0	0	0	0	0	0	0	0	0	0	0	0	0	0
29adLB_213	Clostridium sp. 29adLB_213	M00176	Assimilatory sulfate reduction, sulfate => H2S	COMPLETE	Bacteria	Firmicutes	Clostridia	Clostridiales	Clostridiaceae	Clostridium		0	0	0	0	0	0	0	0	0	0	0	0	0	0	0	0	0	0	0	0	0	0	0	0	0	0	0	0	0	0	0	0	0	0	0	0	0	0
29adLB_222	Clostridia sp. 29adLB_222	M00176	Assimilatory sulfate reduction, sulfate => H2S	1 BLOCK MISSING	Bacteria	Firmicutes	Clostridia					0	0	0	0	0	0	0	0	0	0	0	0	0	0	0	0	0	0	0	0	0	0	0	0	0	0	0	0	0	0	0	0	0	0	0	0	0	0
29adLB_222	Clostridia sp. 29adLB_222	M00531	Assimilatory nitrate reduction, nitrate => ammonia	1 BLOCK MISSING	Bacteria	Firmicutes	Clostridia					0	0	0	0	0	0	0	0	0	0	0	0	0	0	0	0	0	0	0	0	0	0	0	0	0	0	0	0	0	0	0	0	0	0	0	0	0	0
29adLB_223	Desulfovibrio sp. 29adLB_223	M00596	Dissimilatory sulfate reduction, sulfate => H2S	1 BLOCK MISSING	Bacteria	Proteobacteria	Deltaproteobacteria	Desulfovibrionales	Desulfovibrionaceae	Desulfovibrio		0	0	0	0	0	0	0	0	0	0	0	0	0	0	0	0	0	0	0	0	0	0	0	0	0	0	0	0	0	0	0	0	0	0	0	0	0	0
29adLB_223	Desulfovibrio sp. 29adLB_223	M00530	Dissimilatory nitrate reduction, nitrate => ammonia	1 BLOCK MISSING	Bacteria	Proteobacteria	Deltaproteobacteria	Desulfovibrionales	Desulfovibrionaceae	Desulfovibrio		0	0	0	0	0	0	0	0	0	0	0	0	0	0	0	0	0	0	0	0	0	0	0	0	0	0	0	0	0	0	0	0	0	0	0	0	0	0
29adLB_226	Planctomycetaceae sp. 29adLB_226	M00087	beta-Oxidation	1 BLOCK MISSING	Bacteria	Planctomycetes	Planctomycetia	Planctomycetales	Planctomycetaceae			0	0	0	0	0	0	0	0	0	0	0	0	0	0	0	0	0	0	0	0	0	0	0	0	0	0	0	0	0	0	0	0	0	0	0	0	0	0
29adLB_226	Planctomycetaceae sp. 29adLB_226	M00176	Assimilatory sulfate reduction, sulfate => H2S	COMPLETE	Bacteria	Planctomycetes	Planctomycetia	Planctomycetales	Planctomycetaceae			0	0	0	0	0	0	0	0	0	0	0	0	0	0	0	0	0	0	0	0	0	0	0	0	0	0	0	0	0	0	0	0	0	0	0	0	0	0
29adLB_228	Hungateiclostridiaceae sp. 29adLB_228	M00377	Reductive acetyl-CoA pathway (Wood-Ljungdahl pathway)	1 BLOCK MISSING	Bacteria	Firmicutes	Clostridia	Clostridiales	Hungateiclostridiaceae			0	0	0	0	0	0	0	0	0	0	0	0	0	0	0	0	0	0	0	0	0	0	0	0	0	0	0	0	0	0	0	0	0	0	0	0	0	0
29adLB_228	Hungateiclostridiaceae sp. 29adLB_228	M00618	Acetogen	1 BLOCK MISSING	Bacteria	Firmicutes	Clostridia	Clostridiales	Hungateiclostridiaceae			0	0	0	0	0	0	0	0	0	0	0	0	0	0	0	0	0	0	0	0	0	0	0	0	0	0	0	0	0	0	0	0	0	0	0	0	0	0
29adLB_23	Bacteroidales sp. 29adLB_23	M00176	Assimilatory sulfate reduction, sulfate => H2S	1 BLOCK MISSING	Bacteria	Bacteroidetes	Bacteroidia	Bacteroidales				0	0	0	0	0	0	0	0	0	0	0	0	0	0	0	0	0	0	0	0	0	0	0	0	0	0	0	0	0	0	0	0	0	0	0	0	0	0
29adLB_23	Bacteroidales sp. 29adLB_23	M00530	Dissimilatory nitrate reduction, nitrate => ammonia	COMPLETE	Bacteria	Bacteroidetes	Bacteroidia	Bacteroidales				0	0	0	0	0	0	0	0	0	0	0	0	0	0	0	0	0	0	0	0	0	0	0	0	0	0	0	0	0	0	0	0	0	0	0	0	0	0
29adLB_23	Bacteroidales sp. 29adLB_23	M00530	Dissimilatory nitrate reduction, nitrate => ammonia	COMPLETE	Bacteria	Bacteroidetes	Bacteroidia	Bacteroidales				0	0	0	0	0	0	0	0	0	0	0	0	0	0	0	0	0	0	0	0	0	0	0	0	0	0	0	0	0	0	0	0	0	0	0	0	0	0
29adLB_23	Bacteroidales sp. 29adLB_23	M00176	Assimilatory sulfate reduction, sulfate => H2S	1 BLOCK MISSING	Bacteria	Bacteroidetes	Bacteroidia	Bacteroidales				0	0	0	0	0	0	0	0	0	0	0	0	0	0	0	0	0	0	0	0	0	0	0	0	0	0	0	0	0	0	0	0	0	0	0	0	0	0
29adLB_231	Planctomycetes sp. 29adLB_231	M00530	Dissimilatory nitrate reduction, nitrate => ammonia	1 BLOCK MISSING	Bacteria	Planctomycetes						0	0	0	0	0	0	0	0	0	0	0	0	0	0	0	0	0	0	0	0	0	0	0	0	0	0	0	0	0	0	0	0	0	0	0	0	0	0
29adLB_231	Planctomycetes sp. 29adLB_231	M00531	Assimilatory nitrate reduction, nitrate => ammonia	1 BLOCK MISSING	Bacteria	Planctomycetes						0	0	0	0	0	0	0	0	0	0	0	0	0	0	0	0	0	0	0	0	0	0	0	0	0	0	0	0	0	0	0	0	0	0	0	0	0	0
29adLB_231	Planctomycetes sp. 29adLB_231	M00176	Assimilatory sulfate reduction, sulfate => H2S	1 BLOCK MISSING	Bacteria	Planctomycetes						0	0	0	0	0	0	0	0	0	0	0	0	0	0	0	0	0	0	0	0	0	0	0	0	0	0	0	0	0	0	0	0	0	0	0	0	0	0
29adLB_28	Syntrophomonadaceae sp. 29adLB_28	M00087	beta-Oxidation	1 BLOCK MISSING	Bacteria	Firmicutes	Clostridia	Clostridiales	Syntrophomonadaceae			0	0	0	0	0	0	0	0	0	0	0	0	0	0	0	0	0	0	0	0	0	0	0	0	0	0	0	0	0	0	0	0	0	0	0	0	0	0
29adLB_28	Syntrophomonadaceae sp. 29adLB_28	M00530	Dissimilatory nitrate reduction, nitrate => ammonia	1 BLOCK MISSING	Bacteria	Firmicutes	Clostridia	Clostridiales	Syntrophomonadaceae			0	0	0	0	0	0	0	0	0	0	0	0	0	0	0	0	0	0	0	0	0	0	0	0	0	0	0	0	0	0	0	0	0	0	0	0	0	0
29adLB_33	Bacteroidales sp. 29adLB_33	M00530	Dissimilatory nitrate reduction, nitrate => ammonia	1 BLOCK MISSING	Bacteria	Bacteroidetes	Bacteroidia	Bacteroidales				0	0	0	0	0	0	0	0	0	0	0	0	0	0	0	0	0	0	0	0	0	0	0	0	0	0	0	0	0	0	0	0	0	0	0	0	0	0
29adLB_33	Bacteroidales sp. 29adLB_33	M00176	Assimilatory sulfate reduction, sulfate => H2S	1 BLOCK MISSING	Bacteria	Bacteroidetes	Bacteroidia	Bacteroidales				0	0	0	0	0	0	0	0	0	0	0	0	0	0	0	0	0	0	0	0	0	0	0	0	0	0	0	0	0	0	0	0	0	0	0	0	0	0
29adLB_35	Syntrophomonas sp. 29adLB_35	M00176	Assimilatory sulfate reduction, sulfate => H2S	1 BLOCK MISSING	Bacteria	Firmicutes	Clostridia	Clostridiales	Syntrophomonadaceae	Syntrophomonas		0	0	0	0	0	0	0	0	0	0	0	0	0	0	0	0	0	0	0	0	0	0	0	0	0	0	0	0	0	0	0	0	0	0	0	0	0	0
29adLB_35	Syntrophomonas sp. 29adLB_35	M00087	beta-Oxidation	COMPLETE	Bacteria	Firmicutes	Clostridia	Clostridiales	Syntrophomonadaceae	Syntrophomonas		0	0	0	0	0	0	0	0	0	0	0	0	0	0	0	0	0	0	0	0	0	0	0	0	0	0	0	0	0	0	0	0	0	0	0	0	0	0
29adLB_45	Bacteroidales sp. 29adLB_45	M00530	Dissimilatory nitrate reduction, nitrate => ammonia	1 BLOCK MISSING	Bacteria	Bacteroidetes	Bacteroidia	Bacteroidales				0	0	0	0	0	0	0	0	0	0	0	0	0	0	0	0	0	0	0	0	0	0	0	0	0	0	0	0	0	0	0	0	0	0	0	0	0	0
29adLB_53	Deltaproteobacteria sp. 29adLB_53	M00377	Reductive acetyl-CoA pathway (Wood-Ljungdahl pathway)	1 BLOCK MISSING	Bacteria	Proteobacteria	Deltaproteobacteria					0	0	0	0	0	0	0	0	0	0	0	0	0	0	0	0	0	0	0	0	0	0	0	0	0	0	0	0	0	0	0	0	0	0	0	0	0	0
29adLB_56	Peptostreptococcaceae sp. 29adLB_56	M00618	Acetogen	COMPLETE	Bacteria	Firmicutes	Clostridia	Clostridiales	Peptostreptococcaceae			0	0	0	0	0	0	0	0	0	0	0	0	0	0	0	0	0	0	0	0	0	0	0	0	0	0	0	0	0	0	0	0	0	0	0	0	0	0
29adLB_56	Peptostreptococcaceae sp. 29adLB_56	M00377	Reductive acetyl-CoA pathway (Wood-Ljungdahl pathway)	COMPLETE	Bacteria	Firmicutes	Clostridia	Clostridiales	Peptostreptococcaceae			0	0	0	0	0	0	0	0	0	0	0	0	0	0	0	0	0	0	0	0	0	0	0	0	0	0	0	0	0	0	0	0	0	0	0	0	0	0
29adLB_59	Bacteroidales sp. 29adLB_59	M00530	Dissimilatory nitrate reduction, nitrate => ammonia	COMPLETE	Bacteria	Bacteroidetes	Bacteroidia	Bacteroidales				0	0	0	0	0	0	0	0	0	0	0	0	0	0	0	0	0	0	0	0	0	0	0	0	0	0	0	0	0	0	0	0	0	0	0	0	0	0
29adLB_59	Bacteroidales sp. 29adLB_59	M00176	Assimilatory sulfate reduction, sulfate => H2S	1 BLOCK MISSING	Bacteria	Bacteroidetes	Bacteroidia	Bacteroidales				0	0	0	0	0	0	0	0	0	0	0	0	0	0	0	0	0	0	0	0	0	0	0	0	0	0	0	0	0	0	0	0	0	0	0	0	0	0
29adLB_59	Bacteroidales sp. 29adLB_59	M00529	Denitrification, nitrate => nitrogen	1 BLOCK MISSING	Bacteria	Bacteroidetes	Bacteroidia	Bacteroidales				0	0	0	0	0	0	0	0	0	0	0	0	0	0	0	0	0	0	0	0	0	0	0	0	0	0	0	0	0	0	0	0	0	0	0	0	0	0
29adLB_60	Deltaproteobacteria sp. 29adLB_60	M00087	beta-Oxidation	1 BLOCK MISSING	Bacteria	Proteobacteria	Deltaproteobacteria					0	0	0	0	0	0	0	0	0	0	0	0	0	0	0	0	0	0	0	0	0	0	0	0	0	0	0	0	0	0	0	0	0	0	0	0	0	0
29adLB_61	Anaerolineales sp. 29adLB_61	M00176	Assimilatory sulfate reduction, sulfate => H2S	1 BLOCK MISSING	Bacteria	Chloroflexi	Anaerolineae	Anaerolineales				0	0	0	0	0	0	0	0	0	0	0	0	0	0	0	0	0	0	0	0	0	0	0	0	0	0	0	0	0	0	0	0	0	0	0	0	0	0
29adLB_61	Anaerolineales sp. 29adLB_61	M00377	Reductive acetyl-CoA pathway (Wood-Ljungdahl pathway)	1 BLOCK MISSING	Bacteria	Chloroflexi	Anaerolineae	Anaerolineales				0	0	0	0	0	0	0	0	0	0	0	0	0	0	0	0	0	0	0	0	0	0	0	0	0	0	0	0	0	0	0	0	0	0	0	0	0	0
29adLB_71	Verrucomicrobia sp. 29adLB_71	M00530	Dissimilatory nitrate reduction, nitrate => ammonia	1 BLOCK MISSING	Bacteria	Verrucomicrobia						0	0	0	0	0	0	0	0	0	0	0	0	0	0	0	0	0	0	0	0	0	0	0	0	0	0	0	0	0	0	0	0	0	0	0	0	0	0
29adLB_74	Planctomycetes sp. 29adLB_74	M00531	Assimilatory nitrate reduction, nitrate => ammonia	1 BLOCK MISSING	Bacteria	Planctomycetes						0	0	0	0	0	0	0	0	0	0	0	0	0	0	0	0	0	0	0	0	0	0	0	0	0	0	0	0	0	0	0	0	0	0	0	0	0	0
29adLB_74	Planctomycetes sp. 29adLB_74	M00176	Assimilatory sulfate reduction, sulfate => H2S	COMPLETE	Bacteria	Planctomycetes						0	0	0	0	0	0	0	0	0	0	0	0	0	0	0	0	0	0	0	0	0	0	0	0	0	0	0	0	0	0	0	0	0	0	0	0	0	0
29adLB_74	Planctomycetes sp. 29adLB_74	M00530	Dissimilatory nitrate reduction, nitrate => ammonia	1 BLOCK MISSING	Bacteria	Planctomycetes						0	0	0	0	0	0	0	0	0	0	0	0	0	0	0	0	0	0	0	0	0	0	0	0	0	0	0	0	0	0	0	0	0	0	0	0	0	0
29adLB_75	Bacteria sp. 29adLB_75	M00176	Assimilatory sulfate reduction, sulfate => H2S	1 BLOCK MISSING	Bacteria							0	0	0	0	0	0	0	0	0	0	0	0	0	0	0	0	0	0	0	0	0	0	0	0	0	0	0	0	0	0	0	0	0	0	0	0	0	0
29adLB_80	Betaproteobacteria sp. 29adLB_80	M00176	Assimilatory sulfate reduction, sulfate => H2S	1 BLOCK MISSING	Bacteria	Proteobacteria	Betaproteobacteria					0	0	0	0	0	0	0	0	0	0	0	0	0	0	0	0	0	0	0	0	0	0	0	0	0	0	0	0	0	0	0	0	0	0	0	0	0	0
29adLB_80	Betaproteobacteria sp. 29adLB_80	M00530	Dissimilatory nitrate reduction, nitrate => ammonia	1 BLOCK MISSING	Bacteria	Proteobacteria	Betaproteobacteria					0	0	0	0	0	0	0	0	0	0	0	0	0	0	0	0	0	0	0	0	0	0	0	0	0	0	0	0	0	0	0	0	0	0	0	0	0	0
29adLB_80	Betaproteobacteria sp. 29adLB_80	M00529	Denitrification, nitrate => nitrogen	1 BLOCK MISSING	Bacteria	Proteobacteria	Betaproteobacteria					0	0	0	0	0	0	0	0	0	0	0	0	0	0	0	0	0	0	0	0	0	0	0	0	0	0	0	0	0	0	0	0	0	0	0	0	0	0
29adLB_86	Syntrophomonas sp. 29adLB_86	M00087	beta-Oxidation	COMPLETE	Bacteria	Firmicutes	Clostridia	Clostridiales	Syntrophomonadaceae	Syntrophomonas		0	0	0	0	0	0	0	0	0	0	0	0	0	0	0	0	0	0	0	0	0	0	0	0	0	0	0	0	0	0	0	0	0	0	0	0	0	0
29adLB_91	Bacteroides sp. 29adLB_91	M00530	Dissimilatory nitrate reduction, nitrate => ammonia	1 BLOCK MISSING	Bacteria	Bacteroidetes	Bacteroidia	Bacteroidales	Bacteroidaceae	Bacteroides		0	0	0	0	0	0	0	0	0	0	0	0	0	0	0	0	0	0	0	0	0	0	0	0	0	0	0	0	0	0	0	0	0	0	0	0	0	0
29adLB_98	Phycisphaerae sp. 29adLB_98	M00176	Assimilatory sulfate reduction, sulfate => H2S	COMPLETE	Bacteria	Planctomycetes	Phycisphaerae					0	0	0	0	0	0	0	0	0	0	0	0	0	0	0	0	0	0	0	0	0	0	0	0	0	0	0	0	0	0	0	0	0	0	0	0	0	0
29adLB_98	Phycisphaerae sp. 29adLB_98	M00530	Dissimilatory nitrate reduction, nitrate => ammonia	1 BLOCK MISSING	Bacteria	Planctomycetes	Phycisphaerae					0	0	0	0	0	0	0	0	0	0	0	0	0	0	0	0	0	0	0	0	0	0	0	0	0	0	0	0	0	0	0	0	0	0	0	0	0	0
29adLB_98	Phycisphaerae sp. 29adLB_98	M00531	Assimilatory nitrate reduction, nitrate => ammonia	1 BLOCK MISSING	Bacteria	Planctomycetes	Phycisphaerae					0	0	0	0	0	0	0	0	0	0	0	0	0	0	0	0	0	0	0	0	0	0	0	0	0	0	0	0	0	0	0	0	0	0	0	0	0	0
30chPD_001	Limnochorda sp. 30chPD_001	M00530	Dissimilatory nitrate reduction, nitrate => ammonia	1 BLOCK MISSING	Bacteria	Firmicutes	Limnochordia	Limnochordales	Limnochordaceae	Limnochorda		0	0	0	0	0	0	0	0	0	0	0	0	0	0	0	0	0	0	0	0	0	0	0	0	0	0	0	0	0	0	0	0	0	0	0	0	0	0
31chSP_002	Casimicrobium huifangae 31chSP_002	M00176	Assimilatory sulfate reduction, sulfate => H2S	1 BLOCK MISSING	Bacteria	Proteobacteria	Betaproteobacteria		Casimicrobiaceae	Casimicrobium	Casimicrobium huifangae	0	0	0	0	0	0	0	0	0	0	0	0	0	0	0	0	0	0	0	0	0	0	0	0	0	0	0	0	0	0	0	0	0	0	0	0	0	0
31chSP_002	Casimicrobium huifangae 31chSP_002	M00530	Dissimilatory nitrate reduction, nitrate => ammonia	COMPLETE	Bacteria	Proteobacteria	Betaproteobacteria		Casimicrobiaceae	Casimicrobium	Casimicrobium huifangae	0	0	0	0	0	0	0	0	0	0	0	0	0	0	0	0	0	0	0	0	0	0	0	0	0	0	0	0	0	0	0	0	0	0	0	0	0	0
31chSP_002	Casimicrobium huifangae 31chSP_002	M00087	beta-Oxidation	COMPLETE	Bacteria	Proteobacteria	Betaproteobacteria		Casimicrobiaceae	Casimicrobium		0	0	0	0	0	0	0	0	0	0	0	0	0	0	0	0	0	0	0	0	0	0	0	0	0	0	0	0	0	0	0	0	0	0	0	0	0	0
31chSP_002	Casimicrobium huifangae 31chSP_002	M00531	Assimilatory nitrate reduction, nitrate => ammonia	1 BLOCK MISSING	Bacteria	Proteobacteria	Betaproteobacteria		Casimicrobiaceae	Casimicrobium	Casimicrobium huifangae	0	0	0	0	0	0	0	0	0	0	0	0	0	0	0	0	0	0	0	0	0	0	0	0	0	0	0	0	0	0	0	0	0	0	0	0	0	0
31chSP_009	Anaerolineaceae sp. 31chSP_009	M00530	Dissimilatory nitrate reduction, nitrate => ammonia	1 BLOCK MISSING	Bacteria	Chloroflexi	Anaerolineae	Anaerolineales	Anaerolineaceae			0	0	0	0	0	0	0	0	0	0	0	0	0	0	0	0	0	0	0	0	0	0	0	0	0	0	0	0	0	0	0	0	0	0	0	0	0	0
31chSP_012	Thiobacillus sp. 31chSP_012	M00529	Denitrification, nitrate => nitrogen	COMPLETE	Bacteria	Proteobacteria	Betaproteobacteria	Nitrosomonadales	Thiobacillaceae	Thiobacillus		0	0	0	0	0	0	0	0	0	0	0	0	0	0	0	0	0	0	0	0	0	0	0	0	0	0	0	0	0	0	0	0	0	0	0	0	0	0
31chSP_012	Thiobacillus sp. 31chSP_012	M00530	Dissimilatory nitrate reduction, nitrate => ammonia	1 BLOCK MISSING	Bacteria	Proteobacteria	Betaproteobacteria	Nitrosomonadales	Thiobacillaceae	Thiobacillus		0	0	0	0	0	0	0	0	0	0	0	0	0	0	0	0	0	0	0	0	0	0	0	0	0	0	0	0	0	0	0	0	0	0	0	0	0	0
31chSP_012	Thiobacillus sp. 31chSP_012	M00596	Dissimilatory sulfate reduction, sulfate => H2S	COMPLETE	Bacteria	Proteobacteria	Betaproteobacteria	Nitrosomonadales	Thiobacillaceae	Thiobacillus		0	0	0	0	0	0	0	0	0	0	0	0	0	0	0	0	0	0	0	0	0	0	0	0	0	0	0	0	0	0	0	0	0	0	0	0	0	0
31chSP_016	Dermatophilaceae sp. 31chSP_016	M00087	beta-Oxidation	COMPLETE	Bacteria	Actinobacteria	Actinobacteria	Micrococcales	Dermatophilaceae			0	0	0	0	0	0	0	0	0	0	0	0	0	0	0	0	0	0	0	0	0	0	0	0	0	0	0	0	0	0	0	0	0	0	0	0	0	0
31chSP_016	Dermatophilaceae sp. 31chSP_016	M00530	Dissimilatory nitrate reduction, nitrate => ammonia	COMPLETE	Bacteria	Actinobacteria	Actinobacteria	Micrococcales	Dermatophilaceae			0	0	0	0	0	0	0	0	0	0	0	0	0	0	0	0	0	0	0	0	0	0	0	0	0	0	0	0	0	0	0	0	0	0	0	0	0	0
31chSP_016	Dermatophilaceae sp. 31chSP_016	M00615	Nitrate_assimilation	1 BLOCK MISSING	Bacteria	Actinobacteria	Actinobacteria	Micrococcales	Dermatophilaceae			0	0	0	0	0	0	0	0	0	0	0	0	0	0	0	0	0	0	0	0	0	0	0	0	0	0	0	0	0	0	0	0	0	0	0	0	0	0
31chSP_016	Dermatophilaceae sp. 31chSP_016	M00176	Assimilatory sulfate reduction, sulfate => H2S	COMPLETE	Bacteria	Actinobacteria	Actinobacteria	Micrococcales	Dermatophilaceae			0	0	0	0	0	0	0	0	0	0	0	0	0	0	0	0	0	0	0	0	0	0	0	0	0	0	0	0	0	0	0	0	0	0	0	0	0	0
31chSP_016	Dermatophilaceae sp. 31chSP_016	M00531	Assimilatory nitrate reduction, nitrate => ammonia	COMPLETE	Bacteria	Actinobacteria	Actinobacteria	Micrococcales	Dermatophilaceae			0	0	0	0	0	0	0	0	0	0	0	0	0	0	0	0	0	0	0	0	0	0	0	0	0	0	0	0	0	0	0	0	0	0	0	0	0	0
31chSP_042	Bacteroidales sp. 31chSP_042	M00530	Dissimilatory nitrate reduction, nitrate => ammonia	COMPLETE	Bacteria	Bacteroidetes	Bacteroidia	Bacteroidales				0	0	0	0	0	0	0	0	0	0	0	0	0	0	0	0	0	0	0	0	0	0	0	0	0	0	0	0	0	0	0	0	0	0	0	0	0	0
31chSP_045	Spirochaetales sp. 31chSP_045	M00531	Assimilatory nitrate reduction, nitrate => ammonia	1 BLOCK MISSING	Bacteria	Spirochaetes	Spirochaetia	Spirochaetales				0	0	0	0	0	0	0	0	0	0	0	0	0	0	0	0	0	0	0	0	0	0	0	0	0	0	0	0	0	0	0	0	0	0	0	0	0	0
31chSP_048	Austwickia sp. 31chSP_048	M00176	Assimilatory sulfate reduction, sulfate => H2S	COMPLETE	Bacteria	Actinobacteria	Actinobacteria	Micrococcales	Dermatophilaceae	Austwickia		0	0	0	0	0	0	0	0	0	0	0	0	0	0	0	0	0	0	0	0	0	0	0	0	0	0	0	0	0	0	0	0	0	0	0	0	0	0
31chSP_048	Austwickia sp. 31chSP_048	M00087	beta-Oxidation	COMPLETE	Bacteria	Actinobacteria	Actinobacteria	Micrococcales	Dermatophilaceae	Austwickia		0	0	0	0	0	0	0	0	0	0	0	0	0	0	0	0	0	0	0	0	0	0	0	0	0	0	0	0	0	0	0	0	0	0	0	0	0	0
31chSP_048	Austwickia sp. 31chSP_048	M00530	Dissimilatory nitrate reduction, nitrate => ammonia	COMPLETE	Bacteria	Actinobacteria	Actinobacteria	Micrococcales	Dermatophilaceae	Austwickia		0	0	0	0	0	0	0	0	0	0	0	0	0	0	0	0	0	0	0	0	0	0	0	0	0	0	0	0	0	0	0	0	0	0	0	0	0	0
31chSP_048	Austwickia sp. 31chSP_048	M00531	Assimilatory nitrate reduction, nitrate => ammonia	1 BLOCK MISSING	Bacteria	Actinobacteria	Actinobacteria	Micrococcales	Dermatophilaceae	Austwickia		0	0	0	0	0	0	0	0	0	0	0	0	0	0	0	0	0	0	0	0	0	0	0	0	0	0	0	0	0	0	0	0	0	0	0	0	0	0
31chSP_050	Gammaproteobacteria sp. 31chSP_050	M00087	beta-Oxidation	COMPLETE	Bacteria	Proteobacteria	Gammaproteobacteria					0	0	0	0	0	0	0	0	0	0	0	0	0	0	0	0	0	0	0	0	0	0	0	0	0	0	0	0	0	0	0	0	0	0	0	0	0	0
31chSP_050	Gammaproteobacteria sp. 31chSP_050	M00596	Dissimilatory sulfate reduction, sulfate => H2S	1 BLOCK MISSING	Bacteria	Proteobacteria	Gammaproteobacteria					0	0	0	0	0	0	0	0	0	0	0	0	0	0	0	0	0	0	0	0	0	0	0	0	0	0	0	0	0	0	0	0	0	0	0	0	0	0
31chSP_050	Gammaproteobacteria sp. 31chSP_050	M00528	Nitrification, ammonia => nitrite	1 BLOCK MISSING	Bacteria	Proteobacteria	Gammaproteobacteria					0	0	0	0	0	0	0	0	0	0	0	0	0	0	0	0	0	0	0	0	0	0	0	0	0	0	0	0	0	0	0	0	0	0	0	0	0	0
31chSP_050	Gammaproteobacteria sp. 31chSP_050	M00529	Denitrification, nitrate => nitrogen	1 BLOCK MISSING	Bacteria	Proteobacteria	Gammaproteobacteria					0	0	0	0	0	0	0	0	0	0	0	0	0	0	0	0	0	0	0	0	0	0	0	0	0	0	0	0	0	0	0	0	0	0	0	0	0	0
31chSP_052	Anaerolineae sp. 31chSP_052	M00377	Reductive acetyl-CoA pathway (Wood-Ljungdahl pathway)	1 BLOCK MISSING	Bacteria	Chloroflexi	Anaerolineae					0	0	0	0	0	0	0	0	0	0	0	0	0	0	0	0	0	0	0	0	0	0	0	0	0	0	0	0	0	0	0	0	0	0	0	0	0	0
31chSP_052	Anaerolineae sp. 31chSP_052	M00087	beta-Oxidation	COMPLETE	Bacteria	Chloroflexi	Anaerolineae					0	0	0	0	0	0	0	0	0	0	0	0	0	0	0	0	0	0	0	0	0	0	0	0	0	0	0	0	0	0	0	0	0	0	0	0	0	0
31chSP_052	Anaerolineae sp. 31chSP_052	M00530	Dissimilatory nitrate reduction, nitrate => ammonia	COMPLETE	Bacteria	Chloroflexi	Anaerolineae					0	0	0	0	0	0	0	0	0	0	0	0	0	0	0	0	0	0	0	0	0	0	0	0	0	0	0	0	0	0	0	0	0	0	0	0	0	0
31chSP_059	Armatimonadetes sp. 31chSP_059	M00530	Dissimilatory nitrate reduction, nitrate => ammonia	COMPLETE	Bacteria	Armatimonadetes						0	0	0	0	0	0	0	0	0	0	0	0	0	0	0	0	0	0	0	0	0	0	0	0	0	0	0	0	0	0	0	0	0	0	0	0	0	0
31chSP_061	Propionibacteriaceae sp. 31chSP_061	M00531	Assimilatory nitrate reduction, nitrate => ammonia	1 BLOCK MISSING	Bacteria	Actinobacteria	Actinobacteria	Propionibacteriales	Propionibacteriaceae			0	0	0	0	0	0	0	0	0	0	0	0	0	0	0	0	0	0	0	0	0	0	0	0	0	0	0	0	0	0	0	0	0	0	0	0	0	0
31chSP_061	Propionibacteriaceae sp. 31chSP_061	M00530	Dissimilatory nitrate reduction, nitrate => ammonia	1 BLOCK MISSING	Bacteria	Actinobacteria	Actinobacteria	Propionibacteriales	Propionibacteriaceae			0	0	0	0	0	0	0	0	0	0	0	0	0	0	0	0	0	0	0	0	0	0	0	0	0	0	0	0	0	0	0	0	0	0	0	0	0	0
31chSP_061	Propionibacteriaceae sp. 31chSP_061	M00176	Assimilatory sulfate reduction, sulfate => H2S	1 BLOCK MISSING	Bacteria	Actinobacteria	Actinobacteria	Propionibacteriales	Propionibacteriaceae			0	0	0	0	0	0	0	0	0	0	0	0	0	0	0	0	0	0	0	0	0	0	0	0	0	0	0	0	0	0	0	0	0	0	0	0	0	0
31chSP_061	Propionibacteriaceae sp. 31chSP_061	M00087	beta-Oxidation	1 BLOCK MISSING	Bacteria	Actinobacteria	Actinobacteria	Propionibacteriales	Propionibacteriaceae			0	0	0	0	0	0	0	0	0	0	0	0	0	0	0	0	0	0	0	0	0	0	0	0	0	0	0	0	0	0	0	0	0	0	0	0	0	0
31chSP_062	Deltaproteobacteria sp. 31chSP_062	M00377	Reductive acetyl-CoA pathway (Wood-Ljungdahl pathway)	COMPLETE	Bacteria	Proteobacteria	Deltaproteobacteria					0	0	0	0	0	0	0	0	0	0	0	0	0	0	0	0	0	0	0	0	0	0	0	0	0	0	0	0	0	0	0	0	0	0	0	0	0	0
31chSP_062	Deltaproteobacteria sp. 31chSP_062	M00530	Dissimilatory nitrate reduction, nitrate => ammonia	1 BLOCK MISSING	Bacteria	Proteobacteria	Deltaproteobacteria					0	0	0	0	0	0	0	0	0	0	0	0	0	0	0	0	0	0	0	0	0	0	0	0	0	0	0	0	0	0	0	0	0	0	0	0	0	0
31chSP_067	Candidatus Hydrogenedentes sp. 31chSP_067	M00176	Assimilatory sulfate reduction, sulfate => H2S	1 BLOCK MISSING	Bacteria	Candidatus Hydrogenedentes						0	0	0	0	0	0	0	0	0	0	0	0	0	0	0	0	0	0	0	0	0	0	0	0	0	0	0	0	0	0	0	0	0	0	0	0	0	0
31chSP_067	Candidatus Hydrogenedentes sp. 31chSP_067	M00530	Dissimilatory nitrate reduction, nitrate => ammonia	1 BLOCK MISSING	Bacteria	Candidatus Hydrogenedentes						0	0	0	0	0	0	0	0	0	0	0	0	0	0	0	0	0	0	0	0	0	0	0	0	0	0	0	0	0	0	0	0	0	0	0	0	0	0
31chSP_068	Ignavibacteria sp. 31chSP_068	M00530	Dissimilatory nitrate reduction, nitrate => ammonia	1 BLOCK MISSING	Bacteria	Ignavibacteriae	Ignavibacteria					0	0	0	0	0	0	0	0	0	0	0	0	0	0	0	0	0	0	0	0	0	0	0	0	0	0	0	0	0	0	0	0	0	0	0	0	0	0
31chSP_073	Bacteroidetes sp. 31chSP_073	M00530	Dissimilatory nitrate reduction, nitrate => ammonia	1 BLOCK MISSING	Bacteria	Bacteroidetes						0	0	0	0	0	0	0	0	0	0	0	0	0	0	0	0	0	0	0	0	0	0	0	0	0	0	0	0	0	0	0	0	0	0	0	0	0	0
31chSP_078	Prolixibacteraceae sp. 31chSP_078	M00530	Dissimilatory nitrate reduction, nitrate => ammonia	1 BLOCK MISSING	Bacteria	Bacteroidetes	Bacteroidia	Marinilabiliales	Prolixibacteraceae			0	0	0	0	0	0	0	0	0	0	0	0	0	0	0	0	0	0	0	0	0	0	0	0	0	0	0	0	0	0	0	0	0	0	0	0	0	0
31chSP_081	Lautropia sp. 31chSP_081	M00528	Nitrification, ammonia => nitrite	1 BLOCK MISSING	Bacteria	Proteobacteria	Betaproteobacteria	Burkholderiales	Burkholderiaceae	Lautropia		0	0	0	0	0	0	0	0	0	0	0	0	0	0	0	0	0	0	0	0	0	0	0	0	0	0	0	0	0	0	0	0	0	0	0	0	0	0
31chSP_081	Lautropia sp. 31chSP_081	M00530	Dissimilatory nitrate reduction, nitrate => ammonia	1 BLOCK MISSING	Bacteria	Proteobacteria	Betaproteobacteria	Burkholderiales	Burkholderiaceae	Lautropia		0	0	0	0	0	0	0	0	0	0	0	0	0	0	0	0	0	0	0	0	0	0	0	0	0	0	0	0	0	0	0	0	0	0	0	0	0	0
31chSP_081	Lautropia sp. 31chSP_081	M00529	Denitrification, nitrate => nitrogen	1 BLOCK MISSING	Bacteria	Proteobacteria	Betaproteobacteria	Burkholderiales	Burkholderiaceae	Lautropia		0	0	0	0	0	0	0	0	0	0	0	0	0	0	0	0	0	0	0	0	0	0	0	0	0	0	0	0	0	0	0	0	0	0	0	0	0	0
31chSP_081	Lautropia sp. 31chSP_081	M00087	beta-Oxidation	COMPLETE	Bacteria	Proteobacteria	Betaproteobacteria	Burkholderiales	Burkholderiaceae	Lautropia		0	0	0	0	0	0	0	0	0	0	0	0	0	0	0	0	0	0	0	0	0	0	0	0	0	0	0	0	0	0	0	0	0	0	0	0	0	0
31chSP_081	Lautropia sp. 31chSP_081	M00804	Complete nitrification, comammox, ammonia => nitrite => nitrate	1 BLOCK MISSING	Bacteria	Proteobacteria	Betaproteobacteria	Burkholderiales	Burkholderiaceae	Lautropia		0	0	0	0	0	0	0	0	0	0	0	0	0	0	0	0	0	0	0	0	0	0	0	0	0	0	0	0	0	0	0	0	0	0	0	0	0	0
31chSP_081	Lautropia sp. 31chSP_081	M00596	Dissimilatory sulfate reduction, sulfate => H2S	1 BLOCK MISSING	Bacteria	Proteobacteria	Betaproteobacteria	Burkholderiales	Burkholderiaceae	Lautropia		0	0	0	0	0	0	0	0	0	0	0	0	0	0	0	0	0	0	0	0	0	0	0	0	0	0	0	0	0	0	0	0	0	0	0	0	0	0
31chSP_084	Rhizobiales sp. 31chSP_084	M00596	Dissimilatory sulfate reduction, sulfate => H2S	COMPLETE	Bacteria	Proteobacteria	Alphaproteobacteria	Rhizobiales				0	0	0	0	0	0	0	0	0	0	0	0	0	0	0	0	0	0	0	0	0	0	0	0	0	0	0	0	0	0	0	0	0	0	0	0	0	0
31chSP_084	Rhizobiales sp. 31chSP_084	M00176	Assimilatory sulfate reduction, sulfate => H2S	1 BLOCK MISSING	Bacteria	Proteobacteria	Alphaproteobacteria	Rhizobiales				0	0	0	0	0	0	0	0	0	0	0	0	0	0	0	0	0	0	0	0	0	0	0	0	0	0	0	0	0	0	0	0	0	0	0	0	0	0
31chSP_085	Chloroflexi sp. 31chSP_085	M00377	Reductive acetyl-CoA pathway (Wood-Ljungdahl pathway)	1 BLOCK MISSING	Bacteria	Chloroflexi						0.0195849	0.0413418	0	0.0198077	0	0	0	0	0	0	0	0	0	0	0	0	0	0	0	0	0	0	0	0	0	0	0	0	0	0	0.0552756	0	0.0228649	0.0218552	0	0	0	0
31chSP_094	Pseudoxanthomonas mexicana 31chSP_094	M00176	Assimilatory sulfate reduction, sulfate => H2S	COMPLETE	Bacteria	Proteobacteria	Gammaproteobacteria	Xanthomonadales	Xanthomonadaceae	Pseudoxanthomonas	Pseudoxanthomonas mexicana	0	0	0	0	0	0	0	0	0	0	0	0	0	0	0	0	0	0	0	0	0	0	0	0	0	0	0	0	0	0	0	0	0	0	0	0	0	0
31chSP_094	Pseudoxanthomonas mexicana 31chSP_094	M00087	beta-Oxidation	COMPLETE	Bacteria	Proteobacteria	Gammaproteobacteria	Xanthomonadales	Xanthomonadaceae	Pseudoxanthomonas		0	0	0	0	0	0	0	0	0	0	0	0	0	0	0	0	0	0	0	0	0	0	0	0	0	0	0	0	0	0	0	0	0	0	0	0	0	0
31chSP_094	Pseudoxanthomonas mexicana 31chSP_094	M00530	Dissimilatory nitrate reduction, nitrate => ammonia	1 BLOCK MISSING	Bacteria	Proteobacteria	Gammaproteobacteria	Xanthomonadales	Xanthomonadaceae	Pseudoxanthomonas	Pseudoxanthomonas mexicana	0	0	0	0	0	0	0	0	0	0	0	0	0	0	0	0	0	0	0	0	0	0	0	0	0	0	0	0	0	0	0	0	0	0	0	0	0	0
31chSP_097	Propionicicella sp. 31chSP_097	M00615	Nitrate_assimilation	1 BLOCK MISSING	Bacteria	Actinobacteria	Actinobacteria	Propionibacteriales	Nocardioidaceae	Propionicicella		0	0	0	0	0	0	0	0	0	0	0	0	0	0	0	0	0	0	0	0	0	0	0	0	0	0	0	0	0	0	0	0	0	0	0	0	0	0
31chSP_097	Propionicicella sp. 31chSP_097	M00176	Assimilatory sulfate reduction, sulfate => H2S	COMPLETE	Bacteria	Actinobacteria	Actinobacteria	Propionibacteriales	Nocardioidaceae	Propionicicella		0	0	0	0	0	0	0	0	0	0	0	0	0	0	0	0	0	0	0	0	0	0	0	0	0	0	0	0	0	0	0	0	0	0	0	0	0	0
31chSP_097	Propionicicella sp. 31chSP_097	M00530	Dissimilatory nitrate reduction, nitrate => ammonia	1 BLOCK MISSING	Bacteria	Actinobacteria	Actinobacteria	Propionibacteriales	Nocardioidaceae	Propionicicella		0	0	0	0	0	0	0	0	0	0	0	0	0	0	0	0	0	0	0	0	0	0	0	0	0	0	0	0	0	0	0	0	0	0	0	0	0	0
31chSP_097	Propionicicella sp. 31chSP_097	M00531	Assimilatory nitrate reduction, nitrate => ammonia	COMPLETE	Bacteria	Actinobacteria	Actinobacteria	Propionibacteriales	Nocardioidaceae	Propionicicella		0	0	0	0	0	0	0	0	0	0	0	0	0	0	0	0	0	0	0	0	0	0	0	0	0	0	0	0	0	0	0	0	0	0	0	0	0	0
31chSP_104	Bacteroidetes sp. 31chSP_104	M00529	Denitrification, nitrate => nitrogen	1 BLOCK MISSING	Bacteria	Bacteroidetes						0	0	0	0	0	0	0	0	0	0	0	0	0	0	0	0	0	0	0	0	0	0	0	0	0	0	0	0	0	0	0	0	0	0	0	0	0	0
31chSP_112	Thiobacillus sp. 31chSP_112	M00530	Dissimilatory nitrate reduction, nitrate => ammonia	1 BLOCK MISSING	Bacteria	Proteobacteria	Betaproteobacteria	Nitrosomonadales	Thiobacillaceae	Thiobacillus		0	0	0	0	0	0	0	0	0	0	0	0	0	0	0	0	0	0	0	0	0	0	0	0	0	0	0	0	0	0	0	0	0	0	0	0	0	0
31chSP_112	Thiobacillus sp. 31chSP_112	M00804	Complete nitrification, comammox, ammonia => nitrite => nitrate	1 BLOCK MISSING	Bacteria	Proteobacteria	Betaproteobacteria	Nitrosomonadales	Thiobacillaceae	Thiobacillus		0	0	0	0	0	0	0	0	0	0	0	0	0	0	0	0	0	0	0	0	0	0	0	0	0	0	0	0	0	0	0	0	0	0	0	0	0	0
31chSP_112	Thiobacillus sp. 31chSP_112	M00596	Dissimilatory sulfate reduction, sulfate => H2S	COMPLETE	Bacteria	Proteobacteria	Betaproteobacteria	Nitrosomonadales	Thiobacillaceae	Thiobacillus		0	0	0	0	0	0	0	0	0	0	0	0	0	0	0	0	0	0	0	0	0	0	0	0	0	0	0	0	0	0	0	0	0	0	0	0	0	0
31chSP_112	Thiobacillus sp. 31chSP_112	M00529	Denitrification, nitrate => nitrogen	COMPLETE	Bacteria	Proteobacteria	Betaproteobacteria	Nitrosomonadales	Thiobacillaceae	Thiobacillus		0	0	0	0	0	0	0	0	0	0	0	0	0	0	0	0	0	0	0	0	0	0	0	0	0	0	0	0	0	0	0	0	0	0	0	0	0	0
31chSP_112	Thiobacillus sp. 31chSP_112	M00528	Nitrification, ammonia => nitrite	1 BLOCK MISSING	Bacteria	Proteobacteria	Betaproteobacteria	Nitrosomonadales	Thiobacillaceae	Thiobacillus		0	0	0	0	0	0	0	0	0	0	0	0	0	0	0	0	0	0	0	0	0	0	0	0	0	0	0	0	0	0	0	0	0	0	0	0	0	0
31chSP_113	Actinobacteria sp. 31chSP_113	M00087	beta-Oxidation	COMPLETE	Bacteria	Actinobacteria						0	0	0	0	0	0	0	0	0	0	0	0	0	0	0	0	0	0	0	0	0	0	0	0	0	0	0	0	0	0	0	0	0	0	0	0	0	0
31chSP_117	Actinobacteria sp. 31chSP_117	M00377	Reductive acetyl-CoA pathway (Wood-Ljungdahl pathway)	COMPLETE	Bacteria	Actinobacteria	Actinobacteria					0	0	0	0	0	0	0	0	0	0	0	0	0	0	0	0	0	0	0	0	0	0	0	0	0	0	0	0	0	0	0	0	0	0	0	0	0	0
31chSP_117	Actinobacteria sp. 31chSP_117	M00087	beta-Oxidation	COMPLETE	Bacteria	Actinobacteria	Actinobacteria					0	0	0	0	0	0	0	0	0	0	0	0	0	0	0	0	0	0	0	0	0	0	0	0	0	0	0	0	0	0	0	0	0	0	0	0	0	0
31chSP_118	Caulobacteraceae sp. 31chSP_118	M00530	Dissimilatory nitrate reduction, nitrate => ammonia	1 BLOCK MISSING	Bacteria	Proteobacteria	Alphaproteobacteria	Caulobacterales	Caulobacteraceae			0	0	0	0	0	0	0	0	0	0	0	0	0	0	0	0	0	0	0	0	0	0	0	0	0	0	0	0	0	0	0	0	0	0	0	0	0	0
31chSP_118	Caulobacteraceae sp. 31chSP_118	M00087	beta-Oxidation	1 BLOCK MISSING	Bacteria	Proteobacteria	Alphaproteobacteria	Caulobacterales	Caulobacteraceae			0	0	0	0	0	0	0	0	0	0	0	0	0	0	0	0	0	0	0	0	0	0	0	0	0	0	0	0	0	0	0	0	0	0	0	0	0	0
31chSP_119	Bacteroidetes sp. 31chSP_119	M00530	Dissimilatory nitrate reduction, nitrate => ammonia	1 BLOCK MISSING	Bacteria	Bacteroidetes						0	0	0	0	0	0	0	0	0	0	0	0	0	0	0	0	0	0	0	0	0	0	0	0	0	0	0	0	0	0	0	0	0	0	0	0	0	0
31chSP_119	Bacteroidetes sp. 31chSP_119	M00176	Assimilatory sulfate reduction, sulfate => H2S	1 BLOCK MISSING	Bacteria	Bacteroidetes						0	0	0	0	0	0	0	0	0	0	0	0	0	0	0	0	0	0	0	0	0	0	0	0	0	0	0	0	0	0	0	0	0	0	0	0	0	0
31chSP_126	Spirochaetes sp. 31chSP_126	M00530	Dissimilatory nitrate reduction, nitrate => ammonia	1 BLOCK MISSING	Bacteria	Spirochaetes						0	0	0.028683	0.0323434	0	0.0184333	0	0	0	0	0	0	0	0	0	0	0	0	0	0	0	0	0	0	0	0	0	0	0	0	0	0	0	0	0	0	0	0
31chSP_126	Spirochaetes sp. 31chSP_126	M00087	beta-Oxidation	COMPLETE	Bacteria	Spirochaetes						0	0	0.028683	0.0323434	0	0.0184333	0	0	0	0	0	0	0	0	0	0	0	0	0	0	0	0	0	0	0	0	0	0	0	0	0	0	0	0	0	0	0	0
31chSP_127	Propionibacterium sp. 31chSP_127	M00531	Assimilatory nitrate reduction, nitrate => ammonia	COMPLETE	Bacteria	Actinobacteria	Actinobacteria	Propionibacteriales	Propionibacteriaceae	Propionibacterium		0	0	0	0	0	0	0	0	0	0	0	0	0	0	0	0	0	0	0	0	0	0	0	0	0	0	0	0	0	0	0	0	0	0	0	0	0	0
31chSP_127	Propionibacterium sp. 31chSP_127	M00176	Assimilatory sulfate reduction, sulfate => H2S	COMPLETE	Bacteria	Actinobacteria	Actinobacteria	Propionibacteriales	Propionibacteriaceae	Propionibacterium		0	0	0	0	0	0	0	0	0	0	0	0	0	0	0	0	0	0	0	0	0	0	0	0	0	0	0	0	0	0	0	0	0	0	0	0	0	0
31chSP_127	Propionibacterium sp. 31chSP_127	M00530	Dissimilatory nitrate reduction, nitrate => ammonia	COMPLETE	Bacteria	Actinobacteria	Actinobacteria	Propionibacteriales	Propionibacteriaceae	Propionibacterium		0	0	0	0	0	0	0	0	0	0	0	0	0	0	0	0	0	0	0	0	0	0	0	0	0	0	0	0	0	0	0	0	0	0	0	0	0	0
31chSP_127	Propionibacterium sp. 31chSP_127	M00615	Nitrate_assimilation	1 BLOCK MISSING	Bacteria	Actinobacteria	Actinobacteria	Propionibacteriales	Propionibacteriaceae	Propionibacterium		0	0	0	0	0	0	0	0	0	0	0	0	0	0	0	0	0	0	0	0	0	0	0	0	0	0	0	0	0	0	0	0	0	0	0	0	0	0
31chSP_134	Spirochaetia sp. 31chSP_134	M00530	Dissimilatory nitrate reduction, nitrate => ammonia	1 BLOCK MISSING	Bacteria	Spirochaetes	Spirochaetia					0	0	0	0	0	0	0	0	0	0	0	0	0	0	0	0	0	0	0	0	0	0	0	0	0	0	0	0	0	0	0	0	0	0	0	0	0	0
31chSP_134	Spirochaetia sp. 31chSP_134	M00087	beta-Oxidation	COMPLETE	Bacteria	Spirochaetes	Spirochaetia					0	0	0	0	0	0	0	0	0	0	0	0	0	0	0	0	0	0	0	0	0	0	0	0	0	0	0	0	0	0	0	0	0	0	0	0	0	0
31chSP_136	Chlorobi sp. 31chSP_136	M00530	Dissimilatory nitrate reduction, nitrate => ammonia	COMPLETE	Bacteria	Chlorobi						0	0	0	0	0	0	0	0	0	0	0	0	0	0	0	0	0	0	0	0	0	0	0	0	0	0	0	0	0	0	0	0	0	0	0	0	0	0
31chSP_142	Syntrophobacteraceae sp. 31chSP_142	M00530	Dissimilatory nitrate reduction, nitrate => ammonia	1 BLOCK MISSING	Bacteria	Proteobacteria	Deltaproteobacteria	Syntrophobacterales	Syntrophobacteraceae			0	0	0	0	0	0	0	0	0	0	0	0	0	0	0	0	0	0	0	0	0	0	0	0	0	0	0	0	0	0	0	0	0	0	0	0	0	0
31chSP_142	Syntrophobacteraceae sp. 31chSP_142	M00087	beta-Oxidation	1 BLOCK MISSING	Bacteria	Proteobacteria	Deltaproteobacteria	Syntrophobacterales	Syntrophobacteraceae			0	0	0	0	0	0	0	0	0	0	0	0	0	0	0	0	0	0	0	0	0	0	0	0	0	0	0	0	0	0	0	0	0	0	0	0	0	0
31chSP_142	Syntrophobacteraceae sp. 31chSP_142	M00618	Acetogen	COMPLETE	Bacteria	Proteobacteria	Deltaproteobacteria	Syntrophobacterales	Syntrophobacteraceae			0	0	0	0	0	0	0	0	0	0	0	0	0	0	0	0	0	0	0	0	0	0	0	0	0	0	0	0	0	0	0	0	0	0	0	0	0	0
31chSP_142	Syntrophobacteraceae sp. 31chSP_142	M00596	Dissimilatory sulfate reduction, sulfate => H2S	COMPLETE	Bacteria	Proteobacteria	Deltaproteobacteria	Syntrophobacterales	Syntrophobacteraceae			0	0	0	0	0	0	0	0	0	0	0	0	0	0	0	0	0	0	0	0	0	0	0	0	0	0	0	0	0	0	0	0	0	0	0	0	0	0
31chSP_142	Syntrophobacteraceae sp. 31chSP_142	M00377	Reductive acetyl-CoA pathway (Wood-Ljungdahl pathway)	COMPLETE	Bacteria	Proteobacteria	Deltaproteobacteria	Syntrophobacterales	Syntrophobacteraceae			0	0	0	0	0	0	0	0	0	0	0	0	0	0	0	0	0	0	0	0	0	0	0	0	0	0	0	0	0	0	0	0	0	0	0	0	0	0
31chSP_142	Syntrophobacteraceae sp. 31chSP_142	M00531	Assimilatory nitrate reduction, nitrate => ammonia	1 BLOCK MISSING	Bacteria	Proteobacteria	Deltaproteobacteria	Syntrophobacterales	Syntrophobacteraceae			0	0	0	0	0	0	0	0	0	0	0	0	0	0	0	0	0	0	0	0	0	0	0	0	0	0	0	0	0	0	0	0	0	0	0	0	0	0
31chSP_142	Syntrophobacteraceae sp. 31chSP_142	M00176	Assimilatory sulfate reduction, sulfate => H2S	1 BLOCK MISSING	Bacteria	Proteobacteria	Deltaproteobacteria	Syntrophobacterales	Syntrophobacteraceae			0	0	0	0	0	0	0	0	0	0	0	0	0	0	0	0	0	0	0	0	0	0	0	0	0	0	0	0	0	0	0	0	0	0	0	0	0	0
31chSP_145	Planctomycetes sp. 31chSP_145	M00528	Nitrification, ammonia => nitrite	1 BLOCK MISSING	Bacteria	Planctomycetes						0	0	0	0	0	0	0	0	0	0	0	0	0	0	0	0	0	0	0	0	0	0	0	0	0	0	0	0	0	0	0	0	0	0	0	0	0	0
31chSP_145	Planctomycetes sp. 31chSP_145	M00530	Dissimilatory nitrate reduction, nitrate => ammonia	1 BLOCK MISSING	Bacteria	Planctomycetes						0	0	0	0	0	0	0	0	0	0	0	0	0	0	0	0	0	0	0	0	0	0	0	0	0	0	0	0	0	0	0	0	0	0	0	0	0	0
31chSP_145	Planctomycetes sp. 31chSP_145	M00176	Assimilatory sulfate reduction, sulfate => H2S	1 BLOCK MISSING	Bacteria	Planctomycetes						0	0	0	0	0	0	0	0	0	0	0	0	0	0	0	0	0	0	0	0	0	0	0	0	0	0	0	0	0	0	0	0	0	0	0	0	0	0
31chSP_145	Planctomycetes sp. 31chSP_145	M00087	beta-Oxidation	1 BLOCK MISSING	Bacteria	Planctomycetes						0	0	0	0	0	0	0	0	0	0	0	0	0	0	0	0	0	0	0	0	0	0	0	0	0	0	0	0	0	0	0	0	0	0	0	0	0	0
31chSP_149	Rhizobiales sp. 31chSP_149	M00176	Assimilatory sulfate reduction, sulfate => H2S	COMPLETE	Bacteria	Proteobacteria	Alphaproteobacteria	Rhizobiales				0	0	0	0	0	0	0	0	0	0	0	0	0	0	0	0	0	0	0	0	0	0	0	0	0	0	0	0	0	0	0	0	0	0	0	0	0	0
31chSP_149	Rhizobiales sp. 31chSP_149	M00531	Assimilatory nitrate reduction, nitrate => ammonia	1 BLOCK MISSING	Bacteria	Proteobacteria	Alphaproteobacteria	Rhizobiales				0	0	0	0	0	0	0	0	0	0	0	0	0	0	0	0	0	0	0	0	0	0	0	0	0	0	0	0	0	0	0	0	0	0	0	0	0	0
31chSP_149	Rhizobiales sp. 31chSP_149	M00087	beta-Oxidation	COMPLETE	Bacteria	Proteobacteria	Alphaproteobacteria	Rhizobiales				0	0	0	0	0	0	0	0	0	0	0	0	0	0	0	0	0	0	0	0	0	0	0	0	0	0	0	0	0	0	0	0	0	0	0	0	0	0
31chSP_149	Rhizobiales sp. 31chSP_149	M00530	Dissimilatory nitrate reduction, nitrate => ammonia	1 BLOCK MISSING	Bacteria	Proteobacteria	Alphaproteobacteria	Rhizobiales				0	0	0	0	0	0	0	0	0	0	0	0	0	0	0	0	0	0	0	0	0	0	0	0	0	0	0	0	0	0	0	0	0	0	0	0	0	0
31chSP_150	Thiobacillus sp. 31chSP_150	M00529	Denitrification, nitrate => nitrogen	1 BLOCK MISSING	Bacteria	Proteobacteria	Betaproteobacteria	Nitrosomonadales	Thiobacillaceae	Thiobacillus		0	0	0	0	0	0	0	0	0	0	0	0	0	0	0	0	0	0	0	0	0	0	0	0	0	0	0	0	0	0	0	0	0	0	0	0	0	0
31chSP_150	Thiobacillus sp. 31chSP_150	M00596	Dissimilatory sulfate reduction, sulfate => H2S	COMPLETE	Bacteria	Proteobacteria	Betaproteobacteria	Nitrosomonadales	Thiobacillaceae	Thiobacillus		0	0	0	0	0	0	0	0	0	0	0	0	0	0	0	0	0	0	0	0	0	0	0	0	0	0	0	0	0	0	0	0	0	0	0	0	0	0
31chSP_154	Smithella sp. 31chSP_154	M00530	Dissimilatory nitrate reduction, nitrate => ammonia	1 BLOCK MISSING	Bacteria	Proteobacteria	Deltaproteobacteria	Syntrophobacterales	Syntrophaceae	Smithella		0	0	0	0	0	0	0	0	0	0	0	0	0	0	0	0	0	0	0	0	0	0	0	0	0	0	0	0	0	0	0	0	0	0	0	0	0	0
31chSP_154	Smithella sp. 31chSP_154	M00087	beta-Oxidation	COMPLETE	Bacteria	Proteobacteria	Deltaproteobacteria	Syntrophobacterales	Syntrophaceae	Smithella		0	0	0	0	0	0	0	0	0	0	0	0	0	0	0	0	0	0	0	0	0	0	0	0	0	0	0	0	0	0	0	0	0	0	0	0	0	0
31chSP_159	Betaproteobacteria sp. 31chSP_159	M00530	Dissimilatory nitrate reduction, nitrate => ammonia	1 BLOCK MISSING	Bacteria	Proteobacteria	Betaproteobacteria					0	0	0	0	0	0	0	0	0	0	0	0	0	0	0	0	0	0	0	0	0	0	0	0	0	0	0	0	0	0	0	0	0	0	0	0	0	0
31chSP_159	Betaproteobacteria sp. 31chSP_159	M00531	Assimilatory nitrate reduction, nitrate => ammonia	1 BLOCK MISSING	Bacteria	Proteobacteria	Betaproteobacteria					0	0	0	0	0	0	0	0	0	0	0	0	0	0	0	0	0	0	0	0	0	0	0	0	0	0	0	0	0	0	0	0	0	0	0	0	0	0
31chSP_159	Betaproteobacteria sp. 31chSP_159	M00529	Denitrification, nitrate => nitrogen	1 BLOCK MISSING	Bacteria	Proteobacteria	Betaproteobacteria					0	0	0	0	0	0	0	0	0	0	0	0	0	0	0	0	0	0	0	0	0	0	0	0	0	0	0	0	0	0	0	0	0	0	0	0	0	0
31chSP_159	Betaproteobacteria sp. 31chSP_159	M00176	Assimilatory sulfate reduction, sulfate => H2S	COMPLETE	Bacteria	Proteobacteria	Betaproteobacteria					0	0	0	0	0	0	0	0	0	0	0	0	0	0	0	0	0	0	0	0	0	0	0	0	0	0	0	0	0	0	0	0	0	0	0	0	0	0
31chSP_159	Betaproteobacteria sp. 31chSP_159	M00528	Nitrification, ammonia => nitrite	1 BLOCK MISSING	Bacteria	Proteobacteria	Betaproteobacteria					0	0	0	0	0	0	0	0	0	0	0	0	0	0	0	0	0	0	0	0	0	0	0	0	0	0	0	0	0	0	0	0	0	0	0	0	0	0
31chSP_159	Betaproteobacteria sp. 31chSP_159	M00596	Dissimilatory sulfate reduction, sulfate => H2S	COMPLETE	Bacteria	Proteobacteria	Betaproteobacteria					0	0	0	0	0	0	0	0	0	0	0	0	0	0	0	0	0	0	0	0	0	0	0	0	0	0	0	0	0	0	0	0	0	0	0	0	0	0
31chSP_159	Betaproteobacteria sp. 31chSP_159	M00087	beta-Oxidation	COMPLETE	Bacteria	Proteobacteria	Betaproteobacteria					0	0	0	0	0	0	0	0	0	0	0	0	0	0	0	0	0	0	0	0	0	0	0	0	0	0	0	0	0	0	0	0	0	0	0	0	0	0
31chSP_159	Betaproteobacteria sp. 31chSP_159	M00804	Complete nitrification, comammox, ammonia => nitrite => nitrate	1 BLOCK MISSING	Bacteria	Proteobacteria	Betaproteobacteria					0	0	0	0	0	0	0	0	0	0	0	0	0	0	0	0	0	0	0	0	0	0	0	0	0	0	0	0	0	0	0	0	0	0	0	0	0	0
31chSP_203	Longilinea sp. 31chSP_203	M00530	Dissimilatory nitrate reduction, nitrate => ammonia	1 BLOCK MISSING	Bacteria	Chloroflexi	Anaerolineae	Anaerolineales	Anaerolineaceae	Longilinea		0	0	0	0	0	0	0	0	0	0	0	0	0	0	0	0	0	0	0	0	0	0	0	0	0	0	0	0	0	0	0	0	0	0	0	0	0	0
31chSP_250	Firmicutes sp. 31chSP_250	M00176	Assimilatory sulfate reduction, sulfate => H2S	1 BLOCK MISSING	Bacteria	Firmicutes						0	0	0	0	0	0	0	0	0	0	0	0	0	0	0	0	0	0	0	0	0	0	0	0	0	0	0	0	0	0	0	0	0	0	0	0	0	0
31mySI_100	Syntrophaceticus sp. 31mySI_100	M00377	Reductive acetyl-CoA pathway (Wood-Ljungdahl pathway)	1 BLOCK MISSING	Bacteria	Firmicutes	Clostridia	Thermoanaerobacterales		Syntrophaceticus		0	0	0	0	0	0	0	0	0	0	0	0	0	0	0	0	0	0	0	0	0	0	0	0	0	0.163595	0.0868449	0.127971	0.142547	0.156623	0.340034	0.56271	2.24532	0.157455	0	0	0	0
31mySI_100	Syntrophaceticus sp. 31mySI_100	M00618	Acetogen	1 BLOCK MISSING	Bacteria	Firmicutes	Clostridia	Thermoanaerobacterales		Syntrophaceticus		0	0	0	0	0	0	0	0	0	0	0	0	0	0	0	0	0	0	0	0	0	0	0	0	0	0.163595	0.0868449	0.127971	0.142547	0.156623	0.340034	0.56271	2.24532	0.157455	0	0	0	0
31mySI_112	Syntrophomonadaceae sp. 31mySI_112	M00618	Acetogen	COMPLETE	Bacteria	Firmicutes	Clostridia	Clostridiales	Syntrophomonadaceae			0	0	0	0	0	0	0	0	0	0	0	0	0	0	0	0	0	0	0	0	0	0	0	0	0	0.199946	0.143717	0.14188	0.131072	0.132698	0.0945405	0.0579852	0.107361	0.0226944	0	0	0	0
31mySI_112	Syntrophomonadaceae sp. 31mySI_112	M00377	Reductive acetyl-CoA pathway (Wood-Ljungdahl pathway)	COMPLETE	Bacteria	Firmicutes	Clostridia	Clostridiales	Syntrophomonadaceae			0	0	0	0	0	0	0	0	0	0	0	0	0	0	0	0	0	0	0	0	0	0	0	0	0	0.199946	0.143717	0.14188	0.131072	0.132698	0.0945405	0.0579852	0.107361	0.0226944	0	0	0	0
31mySI_117	Clostridia sp. 31mySI_117	M00618	Acetogen	COMPLETE	Bacteria	Firmicutes	Clostridia					0	0	0	0	0	0	0	0	0	0	0	0	0	0	0	0	0	0	0	0	0	0	0	0	0	0	0	0	0	0	0	0	0	0	0.540125	1.0459	0.0254761	0
31mySI_117	Clostridia sp. 31mySI_117	M00531	Assimilatory nitrate reduction, nitrate => ammonia	1 BLOCK MISSING	Bacteria	Firmicutes	Clostridia					0	0	0	0	0	0	0	0	0	0	0	0	0	0	0	0	0	0	0	0	0	0	0	0	0	0	0	0	0	0	0	0	0	0	0.540125	1.0459	0.0254761	0
31mySI_117	Clostridia sp. 31mySI_117	M00377	Reductive acetyl-CoA pathway (Wood-Ljungdahl pathway)	COMPLETE	Bacteria	Firmicutes	Clostridia					0	0	0	0	0	0	0	0	0	0	0	0	0	0	0	0	0	0	0	0	0	0	0	0	0	0	0	0	0	0	0	0	0	0	0.540125	1.0459	0.0254761	0
31mySI_117	Clostridia sp. 31mySI_117	M00530	Dissimilatory nitrate reduction, nitrate => ammonia	1 BLOCK MISSING	Bacteria	Firmicutes	Clostridia					0	0	0	0	0	0	0	0	0	0	0	0	0	0	0	0	0	0	0	0	0	0	0	0	0	0	0	0	0	0	0	0	0	0	0.540125	1.0459	0.0254761	0
31mySI_12	Syntrophomonadaceae sp. 31mySI_12	M00087	beta-Oxidation	1 BLOCK MISSING	Bacteria	Firmicutes	Clostridia	Clostridiales	Syntrophomonadaceae			0	0	0	0	0	0	0	0	0	0	0	0	0	0	0	0	0	0	0	0	0	0	0	0	0	0	0	0	0	0	0	0	0	0	0	0	0	0
31mySI_129	Syntrophomonadaceae sp. 31mySI_129	M00530	Dissimilatory nitrate reduction, nitrate => ammonia	1 BLOCK MISSING	Bacteria	Firmicutes	Clostridia	Clostridiales	Syntrophomonadaceae			0	0	0	0	0	0	0	0	0	0	0	0	0	0	0	0	0	0	0	0	0	0	0	0	0	0	0	0	0	0	0	0	0	0	0	0	0	0
31mySI_129	Syntrophomonadaceae sp. 31mySI_129	M00087	beta-Oxidation	1 BLOCK MISSING	Bacteria	Firmicutes	Clostridia	Clostridiales	Syntrophomonadaceae			0	0	0	0	0	0	0	0	0	0	0	0	0	0	0	0	0	0	0	0	0	0	0	0	0	0	0	0	0	0	0	0	0	0	0	0	0	0
31mySI_131	Syntrophomonadaceae sp. 31mySI_131	M00377	Reductive acetyl-CoA pathway (Wood-Ljungdahl pathway)	COMPLETE	Bacteria	Firmicutes	Clostridia	Clostridiales	Syntrophomonadaceae			0	0	0	0	0	0	0	0.0617776	0	0	0	0	0	0	0	0	0	0	0	0.489702	0.709044	1.13098	1.35717	1.73642	0.593403	0	0	0	0	0	0	0	0	0	0.260442	0	0.341013	0
31mySI_131	Syntrophomonadaceae sp. 31mySI_131	M00530	Dissimilatory nitrate reduction, nitrate => ammonia	1 BLOCK MISSING	Bacteria	Firmicutes	Clostridia	Clostridiales	Syntrophomonadaceae			0	0	0	0	0	0	0	0.0617776	0	0	0	0	0	0	0	0	0	0	0	0.489702	0.709044	1.13098	1.35717	1.73642	0.593403	0	0	0	0	0	0	0	0	0	0.260442	0	0.341013	0
31mySI_131	Syntrophomonadaceae sp. 31mySI_131	M00618	Acetogen	COMPLETE	Bacteria	Firmicutes	Clostridia	Clostridiales	Syntrophomonadaceae			0	0	0	0	0	0	0	0.0617776	0	0	0	0	0	0	0	0	0	0	0	0.489702	0.709044	1.13098	1.35717	1.73642	0.593403	0	0	0	0	0	0	0	0	0	0.260442	0	0.341013	0
31mySI_139	Clostridia sp. 31mySI_139	M00618	Acetogen	COMPLETE	Bacteria	Firmicutes	Clostridia					0	0	0	0	0	0	0.0891751	0.0474135	0.0172107	0	0	0	0	0	0	0	0	0	0	0.0606672	0.0225338	0	0	0	0	0	0	0	0	0	0	0	0	0	0.236242	0	0	0
31mySI_139	Clostridia sp. 31mySI_139	M00377	Reductive acetyl-CoA pathway (Wood-Ljungdahl pathway)	COMPLETE	Bacteria	Firmicutes	Clostridia					0	0	0	0	0	0	0.0891751	0.0474135	0.0172107	0	0	0	0	0	0	0	0	0	0	0.0606672	0.0225338	0	0	0	0	0	0	0	0	0	0	0	0	0	0.236242	0	0	0
31mySI_139	Clostridia sp. 31mySI_139	M00530	Dissimilatory nitrate reduction, nitrate => ammonia	1 BLOCK MISSING	Bacteria	Firmicutes	Clostridia					0	0	0	0	0	0	0.0891751	0.0474135	0.0172107	0	0	0	0	0	0	0	0	0	0	0.0606672	0.0225338	0	0	0	0	0	0	0	0	0	0	0	0	0	0.236242	0	0	0
31mySI_142	Thermoanaerobacterales sp. 31mySI_142	M00377	Reductive acetyl-CoA pathway (Wood-Ljungdahl pathway)	1 BLOCK MISSING	Bacteria	Firmicutes	Clostridia	Thermoanaerobacterales				0	0	0	0	0	0	0	0	0	0	0	0	0	0	0	0	0	0	0	0	0	0.0638249	0.0776424	0	0.933676	0	0	0	0	0	0	0	0	0	0	0.0175903	0	0
31mySI_142	Thermoanaerobacterales sp. 31mySI_142	M00618	Acetogen	1 BLOCK MISSING	Bacteria	Firmicutes	Clostridia	Thermoanaerobacterales				0	0	0	0	0	0	0	0	0	0	0	0	0	0	0	0	0	0	0	0	0	0.0638249	0.0776424	0	0.933676	0	0	0	0	0	0	0	0	0	0	0.0175903	0	0
31mySI_146	Peptococcaceae sp. 31mySI_146	M00377	Reductive acetyl-CoA pathway (Wood-Ljungdahl pathway)	COMPLETE	Bacteria	Firmicutes	Clostridia	Clostridiales	Peptococcaceae			0	0	0	0	0	0	0	0	0	0	0	0	0	0	0	0	0	0	0	0	0	0	0	0	0	0	0	0	0	0	0	0	0	0	0	0.0249993	0	0
31mySI_146	Peptococcaceae sp. 31mySI_146	M00530	Dissimilatory nitrate reduction, nitrate => ammonia	1 BLOCK MISSING	Bacteria	Firmicutes	Clostridia	Clostridiales	Peptococcaceae			0	0	0	0	0	0	0	0	0	0	0	0	0	0	0	0	0	0	0	0	0	0	0	0	0	0	0	0	0	0	0	0	0	0	0	0.0249993	0	0
31mySI_146	Peptococcaceae sp. 31mySI_146	M00618	Acetogen	COMPLETE	Bacteria	Firmicutes	Clostridia	Clostridiales	Peptococcaceae			0	0	0	0	0	0	0	0	0	0	0	0	0	0	0	0	0	0	0	0	0	0	0	0	0	0	0	0	0	0	0	0	0	0	0	0.0249993	0	0
31mySI_16	Clostridiales sp. 31mySI_16	M00531	Assimilatory nitrate reduction, nitrate => ammonia	1 BLOCK MISSING	Bacteria	Firmicutes	Clostridia	Clostridiales				0	0	0	0	0	0	0	0	0	0	0	0	0	0	0	0	0	0	0	0	0	0	0	0	0	0	0	0	0	0	0	0	0	0	0	0	0	0
31mySI_33	Gammaproteobacteria sp. 31mySI_33	M00531	Assimilatory nitrate reduction, nitrate => ammonia	1 BLOCK MISSING	Bacteria	Proteobacteria	Gammaproteobacteria					0	0	0	0	0	0	0	0	0	0	0	0	0	0	0	0	0	0	0	0	0	0	0	0	0	0	0	0	0	0	0	0	0	0	0	0	0	0
31mySI_33	Gammaproteobacteria sp. 31mySI_33	M00531	Assimilatory nitrate reduction, nitrate => ammonia	1 BLOCK MISSING	Bacteria	Proteobacteria	Gammaproteobacteria					0	0	0	0	0	0	0	0	0	0	0	0	0	0	0	0	0	0	0	0	0	0	0	0	0	0	0	0	0	0	0	0	0	0	0	0	0	0
31mySI_33	Gammaproteobacteria sp. 31mySI_33	M00176	Assimilatory sulfate reduction, sulfate => H2S	1 BLOCK MISSING	Bacteria	Proteobacteria	Gammaproteobacteria					0	0	0	0	0	0	0	0	0	0	0	0	0	0	0	0	0	0	0	0	0	0	0	0	0	0	0	0	0	0	0	0	0	0	0	0	0	0
31mySI_33	Gammaproteobacteria sp. 31mySI_33	M00087	beta-Oxidation	COMPLETE	Bacteria	Proteobacteria	Gammaproteobacteria					0	0	0	0	0	0	0	0	0	0	0	0	0	0	0	0	0	0	0	0	0	0	0	0	0	0	0	0	0	0	0	0	0	0	0	0	0	0
31mySI_33	Gammaproteobacteria sp. 31mySI_33	M00176	Assimilatory sulfate reduction, sulfate => H2S	1 BLOCK MISSING	Bacteria	Proteobacteria	Gammaproteobacteria					0	0	0	0	0	0	0	0	0	0	0	0	0	0	0	0	0	0	0	0	0	0	0	0	0	0	0	0	0	0	0	0	0	0	0	0	0	0
31mySI_33	Gammaproteobacteria sp. 31mySI_33	M00087	beta-Oxidation	COMPLETE	Bacteria	Proteobacteria	Gammaproteobacteria					0	0	0	0	0	0	0	0	0	0	0	0	0	0	0	0	0	0	0	0	0	0	0	0	0	0	0	0	0	0	0	0	0	0	0	0	0	0
31mySI_34	Bacteroidales sp. 31mySI_34	M00530	Dissimilatory nitrate reduction, nitrate => ammonia	1 BLOCK MISSING	Bacteria	Bacteroidetes	Bacteroidia	Bacteroidales				0	0	0	0	0	0	0	0	0	0	0	0	0	0	0	0	0	0	0	0	0	0	0	0	0	0	0	0	0	0	0	0	0	0	0	0	0	0
31mySI_40	Tissierellia sp. 31mySI_40	M00528	Nitrification, ammonia => nitrite	1 BLOCK MISSING	Bacteria	Firmicutes	Tissierellia					0	0	0	0	0	0	0	0	0	0	0	0	0	0	0	0	0	0	0	0.0110013	0.0177768	0.0592365	0.0143057	0	0.178797	0	0	0	0	0	0	0	0	0	0.0733772	0.230054	0.022629	0
31mySI_43	Firmicutes sp. 31mySI_43	M00530	Dissimilatory nitrate reduction, nitrate => ammonia	1 BLOCK MISSING	Bacteria	Firmicutes						0	0	0	0	0	0	0.0178349	0	0	0	0	0	0	0	0	0	0	0	0	0	0	0	0	0	0	0	0	0	0	0	0	0	0	0	0.337855	0.1134	0	0
31mySI_50	Clostridia sp. 31mySI_50	M00530	Dissimilatory nitrate reduction, nitrate => ammonia	1 BLOCK MISSING	Bacteria	Firmicutes	Clostridia					0	0	0	0	0	0	0	0	0	0	0	0	0	0	0	0	0	0	0	0.0325126	0	0	0.12111	0.360171	0	0	0	0	0	0	0	0	0	0	0.0524642	0.0903141	0	0
31mySI_50	Clostridia sp. 31mySI_50	M00531	Assimilatory nitrate reduction, nitrate => ammonia	1 BLOCK MISSING	Bacteria	Firmicutes	Clostridia					0	0	0	0	0	0	0	0	0	0	0	0	0	0	0	0	0	0	0	0.0325126	0	0	0.12111	0.360171	0	0	0	0	0	0	0	0	0	0	0.0524642	0.0903141	0	0
31mySI_50	Clostridia sp. 31mySI_50	M00618	Acetogen	COMPLETE	Bacteria	Firmicutes	Clostridia					0	0	0	0	0	0	0	0	0	0	0	0	0	0	0	0	0	0	0	0.0325126	0	0	0.12111	0.360171	0	0	0	0	0	0	0	0	0	0	0.0524642	0.0903141	0	0
31mySI_50	Clostridia sp. 31mySI_50	M00377	Reductive acetyl-CoA pathway (Wood-Ljungdahl pathway)	COMPLETE	Bacteria	Firmicutes	Clostridia					0	0	0	0	0	0	0	0	0	0	0	0	0	0	0	0	0	0	0	0.0325126	0	0	0.12111	0.360171	0	0	0	0	0	0	0	0	0	0	0.0524642	0.0903141	0	0
31mySI_68	Halanaerobiaceae sp. 31mySI_68	M00596	Dissimilatory sulfate reduction, sulfate => H2S	1 BLOCK MISSING	Bacteria	Firmicutes	Clostridia	Halanaerobiales	Halanaerobiaceae			0	0	0	0	0	0	0	0	0	0	0	0	0	0	0	0	0	0	0	0	0	0	0	0	0	0	0	0	0	0	0	0	0	0	0.0309171	0	0.156488	0.227109
31mySI_68	Halanaerobiaceae sp. 31mySI_68	M00596	Dissimilatory sulfate reduction, sulfate => H2S	1 BLOCK MISSING	Bacteria	Firmicutes	Clostridia	Halanaerobiales	Halanaerobiaceae			0	0	0	0	0	0	0	0	0	0	0	0	0	0	0	0	0	0	0	0	0	0	0	0	0	0	0	0	0	0	0	0	0	0	0.0309171	0	0.156488	0.227109
31mySI_71	Bacilli sp. 31mySI_71	M00087	beta-Oxidation	COMPLETE	Bacteria	Firmicutes	Bacilli					0	0	0	0	0	0	0	0	0	0	0	0	0	0	0	0	0	0	0	0	0	0	0	0	0.0342764	0	0	0	0	0	0	0	0	0	0.849956	2.09231	0	0
31mySI_75	Actinomyces sp. 31mySI_75	M00530	Dissimilatory nitrate reduction, nitrate => ammonia	1 BLOCK MISSING	Bacteria	Actinobacteria	Actinobacteria	Actinomycetales	Actinomycetaceae	Actinomyces		0	0	0	0	0	0	0	0	0	0	0	0	0	0	0	0	0	0	0	0	0	0	0	0	0	0	0	0	0	0	0	0	0	0	0	0	0	0
31mySI_76	Gelria sp. 31mySI_76	M00087	beta-Oxidation	1 BLOCK MISSING	Bacteria	Firmicutes	Clostridia	Thermoanaerobacterales	Thermoanaerobacteraceae	Gelria		0	0	0	0	0	0	0	0	0	0	0	0	0	0	0	0	0	0	0	0	0	0	0	0	0	0.0298171	0.0428621	0	0	0	0	0	0	0	0	0	0	0
31mySI_76	Gelria sp. 31mySI_76	M00530	Dissimilatory nitrate reduction, nitrate => ammonia	1 BLOCK MISSING	Bacteria	Firmicutes	Clostridia	Thermoanaerobacterales	Thermoanaerobacteraceae	Gelria		0	0	0	0	0	0	0	0	0	0	0	0	0	0	0	0	0	0	0	0	0	0	0	0	0	0.0298171	0.0428621	0	0	0	0	0	0	0	0	0	0	0
31mySI_80	Syntrophomonadaceae sp. 31mySI_80	M00087	beta-Oxidation	1 BLOCK MISSING	Bacteria	Firmicutes	Clostridia	Clostridiales	Syntrophomonadaceae			0	0	0	0	0	0	0	0	0	0	0	0	0	0	0	0	0	0	0	0	0	0	0	0	0	0	0	0	0	0	0	0	0	0	0	0	0	0.0298545
31mySI_81	Candidatus Carbobacillus sp. 31mySI_81	M00531	Assimilatory nitrate reduction, nitrate => ammonia	1 BLOCK MISSING	Bacteria	Firmicutes	Bacilli	Bacillales		Candidatus Carbobacillus		0	0	0	0	0	0	0	0	0	0	0	0	0	0	0	0	0	0	0	0	0	0	0	0	0	0	0	0	0	0	0	0	0	0	0	0	0	0
31mySI_84	Firmicutes sp. 31mySI_84	M00176	Assimilatory sulfate reduction, sulfate => H2S	1 BLOCK MISSING	Bacteria	Firmicutes						0	0	0	0	0	0	0	0	0	0	0	0	0	0	0	0	0	0	0	0.472726	0.0682766	0	0	0.107429	0	0	0	0	0	0	0	0	0	0	0.0641318	0.0788254	0.0819611	0
31mySI_90	Bacteroidales sp. 31mySI_90	M00530	Dissimilatory nitrate reduction, nitrate => ammonia	1 BLOCK MISSING	Bacteria	Bacteroidetes	Bacteroidia	Bacteroidales				0	0	0	0	0	0	0	0	0	0	0	0	0	0	0	0	0	0	0	0	0	0	0	0	0	0	0	0	0	0	0	0	0	0	0	0	0	0
31mySI_92	Clostridiaceae sp. 31mySI_92	M00176	Assimilatory sulfate reduction, sulfate => H2S	1 BLOCK MISSING	Bacteria	Firmicutes	Clostridia	Clostridiales	Clostridiaceae			0	0	0	0	0	0	0	0	0	0	0	0	0	0	0	0	0	0	0	0	0	0	0	0	0	0	0.02314	0.0251687	0	0	0	0	0	0	0.0834369	0.0284259	0.0977602	0.0686121
31mySI_93	Hungateiclostridium saccincola 31mySI_93	M00176	Assimilatory sulfate reduction, sulfate => H2S	1 BLOCK MISSING	Bacteria	Firmicutes	Clostridia	Clostridiales	Hungateiclostridiaceae	Hungateiclostridium	Hungateiclostridium saccincola	0	0	0	0	0	0	0	0	0	0	0	0	0	0	0	0	0	0	0	0	0	0	0	0	0	0	0.0388382	0.050257	0	0.0417947	0	0	0	0	0.850976	0.345058	0.345778	0.173624
31mySI_99	Tepidanaerobacteraceae sp. 31mySI_99	M00377	Reductive acetyl-CoA pathway (Wood-Ljungdahl pathway)	1 BLOCK MISSING	Bacteria	Firmicutes	Clostridia	Thermosediminibacterales	Tepidanaerobacteraceae			0	0	0	0	0	0	0	0	0	0	0	0	0	0	0	0	0	0	0	0	0	0	0	0	0	0	0	0	0	0	0	0	0	0	0	0	0	0
31mySI_99	Tepidanaerobacteraceae sp. 31mySI_99	M00531	Assimilatory nitrate reduction, nitrate => ammonia	1 BLOCK MISSING	Bacteria	Firmicutes	Clostridia	Thermosediminibacterales	Tepidanaerobacteraceae			0	0	0	0	0	0	0	0	0	0	0	0	0	0	0	0	0	0	0	0	0	0	0	0	0	0	0	0	0	0	0	0	0	0	0	0	0	0
31mySI_99	Tepidanaerobacteraceae sp. 31mySI_99	M00618	Acetogen	1 BLOCK MISSING	Bacteria	Firmicutes	Clostridia	Thermosediminibacterales	Tepidanaerobacteraceae			0	0	0	0	0	0	0	0	0	0	0	0	0	0	0	0	0	0	0	0	0	0	0	0	0	0	0	0	0	0	0	0	0	0	0	0	0	0
32deLW_006	Achromobacter marplatensis 32deLW_006	M00087	beta-Oxidation	COMPLETE	Bacteria	Proteobacteria	Betaproteobacteria	Burkholderiales	Alcaligenaceae	Achromobacter		0	0	0	0	0	0	0	0	0	0	0	0	0	0	0	0	0	0	0	0	0	0	0	0	0	0	0	0	0	0	0	0	0	0	0	0	0	0
32deLW_006	Achromobacter marplatensis 32deLW_006	M00530	Dissimilatory nitrate reduction, nitrate => ammonia	COMPLETE	Bacteria	Proteobacteria	Betaproteobacteria	Burkholderiales	Alcaligenaceae	Achromobacter	Achromobacter marplatensis	0	0	0	0	0	0	0	0	0	0	0	0	0	0	0	0	0	0	0	0	0	0	0	0	0	0	0	0	0	0	0	0	0	0	0	0	0	0
32deLW_006	Achromobacter marplatensis 32deLW_006	M00176	Assimilatory sulfate reduction, sulfate => H2S	1 BLOCK MISSING	Bacteria	Proteobacteria	Betaproteobacteria	Burkholderiales	Alcaligenaceae	Achromobacter	Achromobacter marplatensis	0	0	0	0	0	0	0	0	0	0	0	0	0	0	0	0	0	0	0	0	0	0	0	0	0	0	0	0	0	0	0	0	0	0	0	0	0	0
32deLW_006	Achromobacter marplatensis 32deLW_006	M00531	Assimilatory nitrate reduction, nitrate => ammonia	1 BLOCK MISSING	Bacteria	Proteobacteria	Betaproteobacteria	Burkholderiales	Alcaligenaceae	Achromobacter	Achromobacter marplatensis	0	0	0	0	0	0	0	0	0	0	0	0	0	0	0	0	0	0	0	0	0	0	0	0	0	0	0	0	0	0	0	0	0	0	0	0	0	0
32deLW_021	Smithella sp. 32deLW_021	M00087	beta-Oxidation	COMPLETE	Bacteria	Proteobacteria	Deltaproteobacteria	Syntrophobacterales	Syntrophaceae	Smithella		0	0	0	0	0	0.0164359	0	0	0	0	0	0	0	0	0	0	0	0	0	0	0	0	0	0	0	0	0	0	0	0	0	0	0	0	0	0	0	0
32deLW_021	Smithella sp. 32deLW_021	M00531	Assimilatory nitrate reduction, nitrate => ammonia	1 BLOCK MISSING	Bacteria	Proteobacteria	Deltaproteobacteria	Syntrophobacterales	Syntrophaceae	Smithella		0	0	0	0	0	0.0164359	0	0	0	0	0	0	0	0	0	0	0	0	0	0	0	0	0	0	0	0	0	0	0	0	0	0	0	0	0	0	0	0
32deLW_021	Smithella sp. 32deLW_021	M00530	Dissimilatory nitrate reduction, nitrate => ammonia	1 BLOCK MISSING	Bacteria	Proteobacteria	Deltaproteobacteria	Syntrophobacterales	Syntrophaceae	Smithella		0	0	0	0	0	0.0164359	0	0	0	0	0	0	0	0	0	0	0	0	0	0	0	0	0	0	0	0	0	0	0	0	0	0	0	0	0	0	0	0
32deLW_026	Rhodococcus sp. 32deLW_026	M00087	beta-Oxidation	COMPLETE	Bacteria	Actinobacteria	Actinobacteria	Corynebacteriales	Nocardiaceae	Rhodococcus		0	0	0	0	0	0	0	0	0	0	0	0	0	0	0	0	0	0	0	0	0	0	0	0	0	0	0	0	0	0	0	0	0	0	0	0	0	0
32deLW_026	Rhodococcus sp. 32deLW_026	M00530	Dissimilatory nitrate reduction, nitrate => ammonia	1 BLOCK MISSING	Bacteria	Actinobacteria	Actinobacteria	Corynebacteriales	Nocardiaceae	Rhodococcus		0	0	0	0	0	0	0	0	0	0	0	0	0	0	0	0	0	0	0	0	0	0	0	0	0	0	0	0	0	0	0	0	0	0	0	0	0	0
32deLW_026	Rhodococcus sp. 32deLW_026	M00531	Assimilatory nitrate reduction, nitrate => ammonia	1 BLOCK MISSING	Bacteria	Actinobacteria	Actinobacteria	Corynebacteriales	Nocardiaceae	Rhodococcus		0	0	0	0	0	0	0	0	0	0	0	0	0	0	0	0	0	0	0	0	0	0	0	0	0	0	0	0	0	0	0	0	0	0	0	0	0	0
32deLW_026	Rhodococcus sp. 32deLW_026	M00176	Assimilatory sulfate reduction, sulfate => H2S	COMPLETE	Bacteria	Actinobacteria	Actinobacteria	Corynebacteriales	Nocardiaceae	Rhodococcus		0	0	0	0	0	0	0	0	0	0	0	0	0	0	0	0	0	0	0	0	0	0	0	0	0	0	0	0	0	0	0	0	0	0	0	0	0	0
32deLW_029	Anaerolineaceae sp. 32deLW_029	M00176	Assimilatory sulfate reduction, sulfate => H2S	1 BLOCK MISSING	Bacteria	Chloroflexi	Anaerolineae	Anaerolineales	Anaerolineaceae			0	0	0	0	0	0	0	0	0	0	0	0	0	0	0	0	0	0	0	0	0	0	0	0	0	0	0	0	0	0	0	0	0	0	0	0	0	0
32deLW_029	Anaerolineaceae sp. 32deLW_029	M00530	Dissimilatory nitrate reduction, nitrate => ammonia	1 BLOCK MISSING	Bacteria	Chloroflexi	Anaerolineae	Anaerolineales	Anaerolineaceae			0	0	0	0	0	0	0	0	0	0	0	0	0	0	0	0	0	0	0	0	0	0	0	0	0	0	0	0	0	0	0	0	0	0	0	0	0	0
32deLW_030	Psychrobacter sp. 32deLW_030	M00530	Dissimilatory nitrate reduction, nitrate => ammonia	1 BLOCK MISSING	Bacteria	Proteobacteria	Gammaproteobacteria	Pseudomonadales	Moraxellaceae	Psychrobacter		0	0	0	0	0	0.016708	0	0	0	0	0	0	0	0	0	0	0	0	0	0	0	0	0	0	0	0	0	0	0	0	0	0	0	0	0	0	0	0
32deLW_030	Psychrobacter sp. 32deLW_030	M00087	beta-Oxidation	COMPLETE	Bacteria	Proteobacteria	Gammaproteobacteria	Pseudomonadales	Moraxellaceae	Psychrobacter		0	0	0	0	0	0.016708	0	0	0	0	0	0	0	0	0	0	0	0	0	0	0	0	0	0	0	0	0	0	0	0	0	0	0	0	0	0	0	0
32deLW_038	Psychrobacter sp. 32deLW_038	M00530	Dissimilatory nitrate reduction, nitrate => ammonia	1 BLOCK MISSING	Bacteria	Proteobacteria	Gammaproteobacteria	Pseudomonadales	Moraxellaceae	Psychrobacter		0	0	0	0	0	0	0	0	0	0	0	0	0	0	0	0	0	0	0	0	0	0	0	0	0	0	0	0	0	0	0	0	0	0	0	0	0	0
32deLW_038	Psychrobacter sp. 32deLW_038	M00087	beta-Oxidation	COMPLETE	Bacteria	Proteobacteria	Gammaproteobacteria	Pseudomonadales	Moraxellaceae	Psychrobacter		0	0	0	0	0	0	0	0	0	0	0	0	0	0	0	0	0	0	0	0	0	0	0	0	0	0	0	0	0	0	0	0	0	0	0	0	0	0
32deLW_046	Syntrophobacter sp. 32deLW_046	M00377	Reductive acetyl-CoA pathway (Wood-Ljungdahl pathway)	COMPLETE	Bacteria	Proteobacteria	Deltaproteobacteria	Syntrophobacterales	Syntrophobacteraceae	Syntrophobacter		0	0	0	0	0	0	0	0	0	0	0	0	0	0	0	0	0	0	0	0	0	0	0	0	0	0	0	0	0	0	0	0	0	0	0	0	0	0
32deLW_046	Syntrophobacter sp. 32deLW_046	M00596	Dissimilatory sulfate reduction, sulfate => H2S	COMPLETE	Bacteria	Proteobacteria	Deltaproteobacteria	Syntrophobacterales	Syntrophobacteraceae	Syntrophobacter		0	0	0	0	0	0	0	0	0	0	0	0	0	0	0	0	0	0	0	0	0	0	0	0	0	0	0	0	0	0	0	0	0	0	0	0	0	0
32deLW_046	Syntrophobacter sp. 32deLW_046	M00618	Acetogen	COMPLETE	Bacteria	Proteobacteria	Deltaproteobacteria	Syntrophobacterales	Syntrophobacteraceae	Syntrophobacter		0	0	0	0	0	0	0	0	0	0	0	0	0	0	0	0	0	0	0	0	0	0	0	0	0	0	0	0	0	0	0	0	0	0	0	0	0	0
32deLW_046	Syntrophobacter sp. 32deLW_046	M00530	Dissimilatory nitrate reduction, nitrate => ammonia	1 BLOCK MISSING	Bacteria	Proteobacteria	Deltaproteobacteria	Syntrophobacterales	Syntrophobacteraceae	Syntrophobacter		0	0	0	0	0	0	0	0	0	0	0	0	0	0	0	0	0	0	0	0	0	0	0	0	0	0	0	0	0	0	0	0	0	0	0	0	0	0
32deLW_046	Syntrophobacter sp. 32deLW_046	M00087	beta-Oxidation	1 BLOCK MISSING	Bacteria	Proteobacteria	Deltaproteobacteria	Syntrophobacterales	Syntrophobacteraceae	Syntrophobacter		0	0	0	0	0	0	0	0	0	0	0	0	0	0	0	0	0	0	0	0	0	0	0	0	0	0	0	0	0	0	0	0	0	0	0	0	0	0
32deLW_048	Brevundimonas diminuta 32deLW_048	M00087	beta-Oxidation	1 BLOCK MISSING	Bacteria	Proteobacteria	Alphaproteobacteria	Caulobacterales	Caulobacteraceae	Brevundimonas		0	0	0	0	0	0	0.0225081	0	0	0	0	0	0	0	0	0	0	0	0	0	0	0	0	0	0	0	0	0	0	0	0	0	0	0	0	0	0	0
32deLW_052	Deltaproteobacteria sp. 32deLW_052	M00596	Dissimilatory sulfate reduction, sulfate => H2S	COMPLETE	Bacteria	Proteobacteria	Deltaproteobacteria					0	0	0	0	0	0	0	0	0	0	0	0	0	0	0	0	0	0	0	0	0	0	0	0	0	0	0	0	0	0	0	0	0	0	0	0	0	0
32deLW_052	Deltaproteobacteria sp. 32deLW_052	M00618	Acetogen	COMPLETE	Bacteria	Proteobacteria	Deltaproteobacteria					0	0	0	0	0	0	0	0	0	0	0	0	0	0	0	0	0	0	0	0	0	0	0	0	0	0	0	0	0	0	0	0	0	0	0	0	0	0
32deLW_052	Deltaproteobacteria sp. 32deLW_052	M00087	beta-Oxidation	1 BLOCK MISSING	Bacteria	Proteobacteria	Deltaproteobacteria					0	0	0	0	0	0	0	0	0	0	0	0	0	0	0	0	0	0	0	0	0	0	0	0	0	0	0	0	0	0	0	0	0	0	0	0	0	0
32deLW_052	Deltaproteobacteria sp. 32deLW_052	M00377	Reductive acetyl-CoA pathway (Wood-Ljungdahl pathway)	COMPLETE	Bacteria	Proteobacteria	Deltaproteobacteria					0	0	0	0	0	0	0	0	0	0	0	0	0	0	0	0	0	0	0	0	0	0	0	0	0	0	0	0	0	0	0	0	0	0	0	0	0	0
32deLW_052	Deltaproteobacteria sp. 32deLW_052	M00173	Reductive citrate cycle (Arnon-Buchanan cycle)	1 BLOCK MISSING	Bacteria	Proteobacteria	Deltaproteobacteria					0	0	0	0	0	0	0	0	0	0	0	0	0	0	0	0	0	0	0	0	0	0	0	0	0	0	0	0	0	0	0	0	0	0	0	0	0	0
32deLW_052	Deltaproteobacteria sp. 32deLW_052	M00530	Dissimilatory nitrate reduction, nitrate => ammonia	1 BLOCK MISSING	Bacteria	Proteobacteria	Deltaproteobacteria					0	0	0	0	0	0	0	0	0	0	0	0	0	0	0	0	0	0	0	0	0	0	0	0	0	0	0	0	0	0	0	0	0	0	0	0	0	0
32deLW_052	Deltaproteobacteria sp. 32deLW_052	M00176	Assimilatory sulfate reduction, sulfate => H2S	1 BLOCK MISSING	Bacteria	Proteobacteria	Deltaproteobacteria					0	0	0	0	0	0	0	0	0	0	0	0	0	0	0	0	0	0	0	0	0	0	0	0	0	0	0	0	0	0	0	0	0	0	0	0	0	0
32deLW_054	Ignavibacteriae sp. 32deLW_054	M00530	Dissimilatory nitrate reduction, nitrate => ammonia	1 BLOCK MISSING	Bacteria	Ignavibacteriae						0	0	0	0	0	0	0	0	0	0	0	0	0	0	0	0	0	0	0	0	0	0	0	0	0	0	0	0	0	0	0	0	0	0	0	0	0	0
32deLW_056	Thermoleophilia sp. 32deLW_056	M00530	Dissimilatory nitrate reduction, nitrate => ammonia	1 BLOCK MISSING	Bacteria	Actinobacteria	Thermoleophilia					0.0188026	0.0389872	0.0416723	0.0671488	0	0	0	0	0	0	0	0	0	0	0	0	0	0	0	0	0	0	0	0	0	0	0	0	0	0	0	0	0	0	0	0	0	0
32deLW_057	Leptolinea sp. 32deLW_057	M00176	Assimilatory sulfate reduction, sulfate => H2S	COMPLETE	Bacteria	Chloroflexi	Anaerolineae	Anaerolineales	Anaerolineaceae	Leptolinea		0	0	0	0	0	0	0	0	0	0	0	0	0	0	0	0	0	0	0	0	0	0	0	0	0	0	0	0	0	0	0	0	0	0	0	0	0	0
32deLW_057	Leptolinea sp. 32deLW_057	M00531	Assimilatory nitrate reduction, nitrate => ammonia	1 BLOCK MISSING	Bacteria	Chloroflexi	Anaerolineae	Anaerolineales	Anaerolineaceae	Leptolinea		0	0	0	0	0	0	0	0	0	0	0	0	0	0	0	0	0	0	0	0	0	0	0	0	0	0	0	0	0	0	0	0	0	0	0	0	0	0
32deLW_062	Deltaproteobacteria sp. 32deLW_062	M00530	Dissimilatory nitrate reduction, nitrate => ammonia	1 BLOCK MISSING	Bacteria	Proteobacteria	Deltaproteobacteria					0	0	0	0	0	0	0	0	0	0	0	0	0	0	0	0	0	0	0	0	0	0	0	0	0	0	0	0	0	0	0	0	0	0	0	0	0	0
32deLW_062	Deltaproteobacteria sp. 32deLW_062	M00377	Reductive acetyl-CoA pathway (Wood-Ljungdahl pathway)	COMPLETE	Bacteria	Proteobacteria	Deltaproteobacteria					0	0	0	0	0	0	0	0	0	0	0	0	0	0	0	0	0	0	0	0	0	0	0	0	0	0	0	0	0	0	0	0	0	0	0	0	0	0
32deLW_066	Syntrophobacter fumaroxidans 32deLW_066	M00377	Reductive acetyl-CoA pathway (Wood-Ljungdahl pathway)	COMPLETE	Bacteria	Proteobacteria	Deltaproteobacteria	Syntrophobacterales	Syntrophobacteraceae	Syntrophobacter	Syntrophobacter fumaroxidans	0	0	0	0	0	0	0	0	0	0	0	0	0	0	0	0	0	0	0	0	0	0	0	0	0	0	0	0	0	0	0	0	0	0	0	0	0	0
32deLW_066	Syntrophobacter fumaroxidans 32deLW_066	M00596	Dissimilatory sulfate reduction, sulfate => H2S	COMPLETE	Bacteria	Proteobacteria	Deltaproteobacteria	Syntrophobacterales	Syntrophobacteraceae	Syntrophobacter	Syntrophobacter fumaroxidans	0	0	0	0	0	0	0	0	0	0	0	0	0	0	0	0	0	0	0	0	0	0	0	0	0	0	0	0	0	0	0	0	0	0	0	0	0	0
32deLW_066	Syntrophobacter fumaroxidans 32deLW_066	M00530	Dissimilatory nitrate reduction, nitrate => ammonia	1 BLOCK MISSING	Bacteria	Proteobacteria	Deltaproteobacteria	Syntrophobacterales	Syntrophobacteraceae	Syntrophobacter	Syntrophobacter fumaroxidans	0	0	0	0	0	0	0	0	0	0	0	0	0	0	0	0	0	0	0	0	0	0	0	0	0	0	0	0	0	0	0	0	0	0	0	0	0	0
32deLW_066	Syntrophobacter fumaroxidans 32deLW_066	M00618	Acetogen	COMPLETE	Bacteria	Proteobacteria	Deltaproteobacteria	Syntrophobacterales	Syntrophobacteraceae	Syntrophobacter	Syntrophobacter fumaroxidans	0	0	0	0	0	0	0	0	0	0	0	0	0	0	0	0	0	0	0	0	0	0	0	0	0	0	0	0	0	0	0	0	0	0	0	0	0	0
32deLW_066	Syntrophobacter fumaroxidans 32deLW_066	M00087	beta-Oxidation	1 BLOCK MISSING	Bacteria	Proteobacteria	Deltaproteobacteria	Syntrophobacterales	Syntrophobacteraceae	Syntrophobacter		0	0	0	0	0	0	0	0	0	0	0	0	0	0	0	0	0	0	0	0	0	0	0	0	0	0	0	0	0	0	0	0	0	0	0	0	0	0
32deLW_081	Longilinea sp. 32deLW_081	M00530	Dissimilatory nitrate reduction, nitrate => ammonia	1 BLOCK MISSING	Bacteria	Chloroflexi	Anaerolineae	Anaerolineales	Anaerolineaceae	Longilinea		0	0	0	0	0	0	0	0	0	0	0	0	0	0	0	0	0	0	0	0	0	0	0	0	0	0	0	0	0	0	0	0	0	0	0	0	0	0
32deLW_089	Longilinea sp. 32deLW_089	M00530	Dissimilatory nitrate reduction, nitrate => ammonia	1 BLOCK MISSING	Bacteria	Chloroflexi	Anaerolineae	Anaerolineales	Anaerolineaceae	Longilinea		0	0	0	0	0	0	0	0	0	0	0	0	0	0	0	0	0	0	0	0	0	0	0	0	0	0	0	0	0	0	0	0	0	0	0	0	0	0
32deLW_097	Bacteroidales sp. 32deLW_097	M00530	Dissimilatory nitrate reduction, nitrate => ammonia	1 BLOCK MISSING	Bacteria	Bacteroidetes	Bacteroidia	Bacteroidales				0	0	0	0	0	0	0	0	0	0	0	0	0	0	0	0	0	0	0	0	0	0	0	0	0	0	0	0	0	0	0	0	0	0	0	0	0	0
32deLW_101	Bacteroidetes sp. 32deLW_101	M00530	Dissimilatory nitrate reduction, nitrate => ammonia	1 BLOCK MISSING	Bacteria	Bacteroidetes						0	0	0	0	0	0	0	0	0	0	0	0	0	0	0	0	0	0	0	0	0	0	0	0	0	0	0	0	0	0	0	0	0	0	0	0	0	0
32deLW_113	Syntrophaceae sp. 32deLW_113	M00530	Dissimilatory nitrate reduction, nitrate => ammonia	1 BLOCK MISSING	Bacteria	Proteobacteria	Deltaproteobacteria	Syntrophobacterales	Syntrophaceae			0	0	0	0	0	0	0	0	0	0	0	0	0	0	0	0	0	0	0	0	0	0	0	0	0	0	0	0	0	0	0	0	0	0	0	0	0	0
32deLW_113	Syntrophaceae sp. 32deLW_113	M00528	Nitrification, ammonia => nitrite	1 BLOCK MISSING	Bacteria	Proteobacteria	Deltaproteobacteria	Syntrophobacterales	Syntrophaceae			0	0	0	0	0	0	0	0	0	0	0	0	0	0	0	0	0	0	0	0	0	0	0	0	0	0	0	0	0	0	0	0	0	0	0	0	0	0
32deLW_113	Syntrophaceae sp. 32deLW_113	M00087	beta-Oxidation	COMPLETE	Bacteria	Proteobacteria	Deltaproteobacteria	Syntrophobacterales	Syntrophaceae			0	0	0	0	0	0	0	0	0	0	0	0	0	0	0	0	0	0	0	0	0	0	0	0	0	0	0	0	0	0	0	0	0	0	0	0	0	0
32deLW_115	Ignavibacteriae sp. 32deLW_115	M00530	Dissimilatory nitrate reduction, nitrate => ammonia	1 BLOCK MISSING	Bacteria	Ignavibacteriae						0	0	0	0	0	0	0	0	0	0	0	0	0	0	0	0	0	0	0	0	0	0	0	0	0	0	0	0	0	0	0	0	0	0	0	0	0	0
32deLW_127	Actinobacteria sp. 32deLW_127	M00176	Assimilatory sulfate reduction, sulfate => H2S	1 BLOCK MISSING	Bacteria	Actinobacteria	Actinobacteria					0	0	0	0	0	0	0	0	0	0	0	0	0	0	0	0	0	0	0	0	0	0	0	0	0	0	0	0	0	0	0	0	0	0	0	0	0	0
32deLW_127	Actinobacteria sp. 32deLW_127	M00377	Reductive acetyl-CoA pathway (Wood-Ljungdahl pathway)	1 BLOCK MISSING	Bacteria	Actinobacteria	Actinobacteria					0	0	0	0	0	0	0	0	0	0	0	0	0	0	0	0	0	0	0	0	0	0	0	0	0	0	0	0	0	0	0	0	0	0	0	0	0	0
32deLW_127	Actinobacteria sp. 32deLW_127	M00530	Dissimilatory nitrate reduction, nitrate => ammonia	COMPLETE	Bacteria	Actinobacteria	Actinobacteria					0	0	0	0	0	0	0	0	0	0	0	0	0	0	0	0	0	0	0	0	0	0	0	0	0	0	0	0	0	0	0	0	0	0	0	0	0	0
32deLW_136	Syntrophaceae sp. 32deLW_136	M00530	Dissimilatory nitrate reduction, nitrate => ammonia	1 BLOCK MISSING	Bacteria	Proteobacteria	Deltaproteobacteria	Syntrophobacterales	Syntrophaceae			0	0	0	0	0	0	0	0	0	0	0	0	0	0	0	0	0	0	0	0	0	0	0	0	0	0	0	0	0	0	0	0	0	0	0	0	0	0
32deLW_136	Syntrophaceae sp. 32deLW_136	M00087	beta-Oxidation	COMPLETE	Bacteria	Proteobacteria	Deltaproteobacteria	Syntrophobacterales	Syntrophaceae			0	0	0	0	0	0	0	0	0	0	0	0	0	0	0	0	0	0	0	0	0	0	0	0	0	0	0	0	0	0	0	0	0	0	0	0	0	0
32deLW_143	Sporosarcina sp. 32deLW_143	M00531	Assimilatory nitrate reduction, nitrate => ammonia	1 BLOCK MISSING	Bacteria	Firmicutes	Bacilli	Bacillales	Planococcaceae	Sporosarcina		0	0	0	0	0	0	0	0	0	0	0	0	0	0	0	0	0	0	0	0	0	0	0	0	0	0	0	0	0	0	0	0	0	0	0	0	0	0
32deLW_143	Sporosarcina sp. 32deLW_143	M00087	beta-Oxidation	COMPLETE	Bacteria	Firmicutes	Bacilli	Bacillales	Planococcaceae	Sporosarcina		0	0	0	0	0	0	0	0	0	0	0	0	0	0	0	0	0	0	0	0	0	0	0	0	0	0	0	0	0	0	0	0	0	0	0	0	0	0
32deLW_143	Sporosarcina sp. 32deLW_143	M00176	Assimilatory sulfate reduction, sulfate => H2S	COMPLETE	Bacteria	Firmicutes	Bacilli	Bacillales	Planococcaceae	Sporosarcina		0	0	0	0	0	0	0	0	0	0	0	0	0	0	0	0	0	0	0	0	0	0	0	0	0	0	0	0	0	0	0	0	0	0	0	0	0	0
32deLW_189	Pseudomonas veronii 32deLW_189	M00531	Assimilatory nitrate reduction, nitrate => ammonia	1 BLOCK MISSING	Bacteria	Proteobacteria	Gammaproteobacteria	Pseudomonadales	Pseudomonadaceae	Pseudomonas	Pseudomonas veronii	0	0	0	0	0	0	0	0	0	0	0	0	0	0	0	0	0	0	0	0	0	0	0	0	0	0	0	0	0	0	0	0	0	0	0	0	0	0
32deLW_189	Pseudomonas veronii 32deLW_189	M00529	Denitrification, nitrate => nitrogen	COMPLETE	Bacteria	Proteobacteria	Gammaproteobacteria	Pseudomonadales	Pseudomonadaceae	Pseudomonas	Pseudomonas veronii	0	0	0	0	0	0	0	0	0	0	0	0	0	0	0	0	0	0	0	0	0	0	0	0	0	0	0	0	0	0	0	0	0	0	0	0	0	0
32deLW_189	Pseudomonas veronii 32deLW_189	M00087	beta-Oxidation	COMPLETE	Bacteria	Proteobacteria	Gammaproteobacteria	Pseudomonadales	Pseudomonadaceae	Pseudomonas		0	0	0	0	0	0	0	0	0	0	0	0	0	0	0	0	0	0	0	0	0	0	0	0	0	0	0	0	0	0	0	0	0	0	0	0	0	0
32deLW_189	Pseudomonas veronii 32deLW_189	M00176	Assimilatory sulfate reduction, sulfate => H2S	COMPLETE	Bacteria	Proteobacteria	Gammaproteobacteria	Pseudomonadales	Pseudomonadaceae	Pseudomonas	Pseudomonas veronii	0	0	0	0	0	0	0	0	0	0	0	0	0	0	0	0	0	0	0	0	0	0	0	0	0	0	0	0	0	0	0	0	0	0	0	0	0	0
32deLW_189	Pseudomonas veronii 32deLW_189	M00530	Dissimilatory nitrate reduction, nitrate => ammonia	COMPLETE	Bacteria	Proteobacteria	Gammaproteobacteria	Pseudomonadales	Pseudomonadaceae	Pseudomonas	Pseudomonas veronii	0	0	0	0	0	0	0	0	0	0	0	0	0	0	0	0	0	0	0	0	0	0	0	0	0	0	0	0	0	0	0	0	0	0	0	0	0	0
32deLW_247	Stenotrophomonas sp. 32deLW_247	M00087	beta-Oxidation	COMPLETE	Bacteria	Proteobacteria	Gammaproteobacteria	Xanthomonadales	Xanthomonadaceae	Stenotrophomonas		0	0	0	0	0	0	0	0	0	0	0	0	0	0	0	0	0	0	0	0	0	0	0	0	0	0	0	0	0	0	0	0	0	0	0	0	0	0
33dySA_006	Candidatus Desulforudis sp. 33dySA_006	M00531	Assimilatory nitrate reduction, nitrate => ammonia	1 BLOCK MISSING	Bacteria	Firmicutes	Clostridia	Clostridiales	Peptococcaceae	Candidatus Desulforudis		0	0	0	0	0	0	0	0	0	0	0	0	0	0	0	0	0	0	0	0	0	0	0	0	0	0	0	0	0	0	0	0	0	0	0.0133566	0	0	0
33dySA_006	Candidatus Desulforudis sp. 33dySA_006	M00596	Dissimilatory sulfate reduction, sulfate => H2S	COMPLETE	Bacteria	Firmicutes	Clostridia	Clostridiales	Peptococcaceae	Candidatus Desulforudis		0	0	0	0	0	0	0	0	0	0	0	0	0	0	0	0	0	0	0	0	0	0	0	0	0	0	0	0	0	0	0	0	0	0	0.0133566	0	0	0
33dySA_006	Candidatus Desulforudis sp. 33dySA_006	M00377	Reductive acetyl-CoA pathway (Wood-Ljungdahl pathway)	1 BLOCK MISSING	Bacteria	Firmicutes	Clostridia	Clostridiales	Peptococcaceae	Candidatus Desulforudis		0	0	0	0	0	0	0	0	0	0	0	0	0	0	0	0	0	0	0	0	0	0	0	0	0	0	0	0	0	0	0	0	0	0	0.0133566	0	0	0
33dySA_006	Candidatus Desulforudis sp. 33dySA_006	M00176	Assimilatory sulfate reduction, sulfate => H2S	1 BLOCK MISSING	Bacteria	Firmicutes	Clostridia	Clostridiales	Peptococcaceae	Candidatus Desulforudis		0	0	0	0	0	0	0	0	0	0	0	0	0	0	0	0	0	0	0	0	0	0	0	0	0	0	0	0	0	0	0	0	0	0	0.0133566	0	0	0
33dySA_006	Candidatus Desulforudis sp. 33dySA_006	M00530	Dissimilatory nitrate reduction, nitrate => ammonia	1 BLOCK MISSING	Bacteria	Firmicutes	Clostridia	Clostridiales	Peptococcaceae	Candidatus Desulforudis		0	0	0	0	0	0	0	0	0	0	0	0	0	0	0	0	0	0	0	0	0	0	0	0	0	0	0	0	0	0	0	0	0	0	0.0133566	0	0	0
33dySA_009	Symbiobacterium sp. 33dySA_009	M00531	Assimilatory nitrate reduction, nitrate => ammonia	COMPLETE	Bacteria	Firmicutes	Clostridia	Clostridiales	Symbiobacteriaceae	Symbiobacterium		0	0	0	0	0	0	0	0	0	0	0	0	0	0	0	0	0	0	0	0	0	0	0	0	0	0	0	0	0	0	0	0	0	0	0	0	0	0
33dySA_009	Symbiobacterium sp. 33dySA_009	M00530	Dissimilatory nitrate reduction, nitrate => ammonia	1 BLOCK MISSING	Bacteria	Firmicutes	Clostridia	Clostridiales	Symbiobacteriaceae	Symbiobacterium		0	0	0	0	0	0	0	0	0	0	0	0	0	0	0	0	0	0	0	0	0	0	0	0	0	0	0	0	0	0	0	0	0	0	0	0	0	0
33dySA_009	Symbiobacterium sp. 33dySA_009	M00087	beta-Oxidation	1 BLOCK MISSING	Bacteria	Firmicutes	Clostridia	Clostridiales	Symbiobacteriaceae	Symbiobacterium		0	0	0	0	0	0	0	0	0	0	0	0	0	0	0	0	0	0	0	0	0	0	0	0	0	0	0	0	0	0	0	0	0	0	0	0	0	0
33dySA_021	Desulfallas thermosapovorans 33dySA_021	M00596	Dissimilatory sulfate reduction, sulfate => H2S	COMPLETE	Bacteria	Firmicutes	Clostridia	Clostridiales	Peptococcaceae	Desulfallas	Desulfallas thermosapovorans	0	0	0	0	0	0	0	0	0	0	0	0	0	0	0	0	0	0	0	0	0	0	0	0	0	0	0	0	0	0	0	0	0	0	0	0	0	0
33dySA_021	Desulfallas thermosapovorans 33dySA_021	M00377	Reductive acetyl-CoA pathway (Wood-Ljungdahl pathway)	COMPLETE	Bacteria	Firmicutes	Clostridia	Clostridiales	Peptococcaceae	Desulfallas	Desulfallas thermosapovorans	0	0	0	0	0	0	0	0	0	0	0	0	0	0	0	0	0	0	0	0	0	0	0	0	0	0	0	0	0	0	0	0	0	0	0	0	0	0
34haF1_006	Syntrophomonadaceae sp. 34haF1_006	M00087	beta-Oxidation	1 BLOCK MISSING	Bacteria	Firmicutes	Clostridia	Clostridiales	Syntrophomonadaceae			0	0	0	0	0	0	0	0	0	0	0	0	0	0	0	0	0	0	0	0	0	0	0	0	0	0.112168	0.0503399	0.062164	0.0440502	0.0453752	0.0328301	0	0.0361705	0	0.0254444	0	0.186131	3.3218
34haF1_006	Syntrophomonadaceae sp. 34haF1_006	M00530	Dissimilatory nitrate reduction, nitrate => ammonia	1 BLOCK MISSING	Bacteria	Firmicutes	Clostridia	Clostridiales	Syntrophomonadaceae			0	0	0	0	0	0	0	0	0	0	0	0	0	0	0	0	0	0	0	0	0	0	0	0	0	0.112168	0.0503399	0.062164	0.0440502	0.0453752	0.0328301	0	0.0361705	0	0.0254444	0	0.186131	3.3218
34haF1_009	Phycisphaerae sp. 34haF1_009	M00176	Assimilatory sulfate reduction, sulfate => H2S	COMPLETE	Bacteria	Planctomycetes	Phycisphaerae					0	0	0	0	0	0	0	0	0	0	0	0	0	0	0	0	0	0	0	0	0	0	0	0	0	0	0	0	0	0	0	0	0	0	0	0	0	0
34haF1_009	Phycisphaerae sp. 34haF1_009	M00530	Dissimilatory nitrate reduction, nitrate => ammonia	1 BLOCK MISSING	Bacteria	Planctomycetes	Phycisphaerae					0	0	0	0	0	0	0	0	0	0	0	0	0	0	0	0	0	0	0	0	0	0	0	0	0	0	0	0	0	0	0	0	0	0	0	0	0	0
34haF1_044	Bacteria sp. 34haF1_044	M00531	Assimilatory nitrate reduction, nitrate => ammonia	1 BLOCK MISSING	Bacteria							0	0	0	0	0	0	0	0	0	0	0	0	0	0	0	0	0	0	0	0	0	0	0	0	0	0.0409447	0.0372688	0.0415704	0.0461365	0.0704898	0.0436129	0.0923118	0.0321402	0.563912	0	0	0	0
34haF1_049	Firmicutes sp. 34haF1_049	M00377	Reductive acetyl-CoA pathway (Wood-Ljungdahl pathway)	COMPLETE	Bacteria	Firmicutes						0	0	0	0	0	0	0	0	0	0	0	0	0	0	0	0	0	0	0	0	0	0	0	0	0	0	0	0	0	0	0.12144	0	0	0	0	0	0	0
34haF1_049	Firmicutes sp. 34haF1_049	M00087	beta-Oxidation	1 BLOCK MISSING	Bacteria	Firmicutes						0	0	0	0	0	0	0	0	0	0	0	0	0	0	0	0	0	0	0	0	0	0	0	0	0	0	0	0	0	0	0.12144	0	0	0	0	0	0	0
34haF1_052	Armatimonadetes sp. 34haF1_052	M00531	Assimilatory nitrate reduction, nitrate => ammonia	1 BLOCK MISSING	Bacteria	Armatimonadetes						0	0	0	0	0	0	0	0	0	0	0	0	0	0	0	0	0	0	0	0	0	0	0	0	0	0	0	0	0	0	0	0	0	0	0	0	0	0
34haF1_052	Armatimonadetes sp. 34haF1_052	M00176	Assimilatory sulfate reduction, sulfate => H2S	COMPLETE	Bacteria	Armatimonadetes						0	0	0	0	0	0	0	0	0	0	0	0	0	0	0	0	0	0	0	0	0	0	0	0	0	0	0	0	0	0	0	0	0	0	0	0	0	0
34haF1_071	Chloroflexi sp. 34haF1_071	M00377	Reductive acetyl-CoA pathway (Wood-Ljungdahl pathway)	COMPLETE	Bacteria	Chloroflexi						0.0223492	0.0365256	0.0157258	0.0226214	0.0140018	0	0	0	0	0	0	0	0	0	0	0	0	0	0	0	0	0	0	0	0	0	0	0	0	0	0	0	0	0	0	0	0	0
34haF1_092	Phycisphaerales sp. 34haF1_092	M00176	Assimilatory sulfate reduction, sulfate => H2S	1 BLOCK MISSING	Bacteria	Planctomycetes	Phycisphaerae	Phycisphaerales				0	0	0	0	0	0	0	0	0	0	0	0	0	0	0	0	0	0	0	0	0	0	0	0	0	0	0	0	0	0	0	0	0	0	0	0	0	0
34haF1_111	Firmicutes sp. 34haF1_111	M00087	beta-Oxidation	COMPLETE	Bacteria	Firmicutes						0	0	0	0	0	0	0	0	0	0	0	0	0	0	0	0	0	0	0	0	0	0	0	0	0	0	0.0171926	0	0.0157691	0	0	0	0	0	0	0	0	0
34haF1_111	Firmicutes sp. 34haF1_111	M00377	Reductive acetyl-CoA pathway (Wood-Ljungdahl pathway)	COMPLETE	Bacteria	Firmicutes						0	0	0	0	0	0	0	0	0	0	0	0	0	0	0	0	0	0	0	0	0	0	0	0	0	0	0.0171926	0	0.0157691	0	0	0	0	0	0	0	0	0
34haF1_119	Clostridia sp. 34haF1_119	M00176	Assimilatory sulfate reduction, sulfate => H2S	1 BLOCK MISSING	Bacteria	Firmicutes	Clostridia					0	0	0	0	0	0	0	0	0	0	0	0	0	0	0	0	0	0	0	0	0	0	0	0	0	0	0	0	0	0	0	0	0	0	0	0	0	0
34haF1_119	Clostridia sp. 34haF1_119	M00531	Assimilatory nitrate reduction, nitrate => ammonia	1 BLOCK MISSING	Bacteria	Firmicutes	Clostridia					0	0	0	0	0	0	0	0	0	0	0	0	0	0	0	0	0	0	0	0	0	0	0	0	0	0	0	0	0	0	0	0	0	0	0	0	0	0
34haF1_143	Anaerolineae sp. 34haF1_143	M00531	Assimilatory nitrate reduction, nitrate => ammonia	1 BLOCK MISSING	Bacteria	Chloroflexi	Anaerolineae					0	0	0	0	0	0	0	0	0	0	0	0	0	0	0	0	0	0	0	0	0	0	0	0	0	0	0	0	0	0	0	0	0	0	0	0	0	0
34haF1_143	Anaerolineae sp. 34haF1_143	M00377	Reductive acetyl-CoA pathway (Wood-Ljungdahl pathway)	COMPLETE	Bacteria	Chloroflexi	Anaerolineae					0	0	0	0	0	0	0	0	0	0	0	0	0	0	0	0	0	0	0	0	0	0	0	0	0	0	0	0	0	0	0	0	0	0	0	0	0	0
34haF1_163	Bryobacterales sp. 34haF1_163	M00176	Assimilatory sulfate reduction, sulfate => H2S	COMPLETE	Bacteria	Acidobacteria	Acidobacteriia	Bryobacterales				0	0	0	0	0	0	0	0	0	0	0	0	0	0	0	0	0	0	0	0	0	0	0	0	0	0	0	0	0	0	0	0	0	0	0	0	0	0
34haF1_163	Bryobacterales sp. 34haF1_163	M00530	Dissimilatory nitrate reduction, nitrate => ammonia	COMPLETE	Bacteria	Acidobacteria	Acidobacteriia	Bryobacterales				0	0	0	0	0	0	0	0	0	0	0	0	0	0	0	0	0	0	0	0	0	0	0	0	0	0	0	0	0	0	0	0	0	0	0	0	0	0
34haF1_163	Bryobacterales sp. 34haF1_163	M00531	Assimilatory nitrate reduction, nitrate => ammonia	1 BLOCK MISSING	Bacteria	Acidobacteria	Acidobacteriia	Bryobacterales				0	0	0	0	0	0	0	0	0	0	0	0	0	0	0	0	0	0	0	0	0	0	0	0	0	0	0	0	0	0	0	0	0	0	0	0	0	0
34haF1_163	Bryobacterales sp. 34haF1_163	M00087	beta-Oxidation	1 BLOCK MISSING	Bacteria	Acidobacteria	Acidobacteriia	Bryobacterales				0	0	0	0	0	0	0	0	0	0	0	0	0	0	0	0	0	0	0	0	0	0	0	0	0	0	0	0	0	0	0	0	0	0	0	0	0	0
34haF1_173	Armatimonadetes sp. 34haF1_173	M00176	Assimilatory sulfate reduction, sulfate => H2S	1 BLOCK MISSING	Bacteria	Armatimonadetes						0	0	0	0	0	0	0	0	0	0	0	0	0	0	0	0	0	0	0	0	0	0	0	0	0	0	0	0	0	0	0	0	0	0	0	0	0	0
34haF1_173	Armatimonadetes sp. 34haF1_173	M00530	Dissimilatory nitrate reduction, nitrate => ammonia	1 BLOCK MISSING	Bacteria	Armatimonadetes						0	0	0	0	0	0	0	0	0	0	0	0	0	0	0	0	0	0	0	0	0	0	0	0	0	0	0	0	0	0	0	0	0	0	0	0	0	0
34haF1_173	Armatimonadetes sp. 34haF1_173	M00531	Assimilatory nitrate reduction, nitrate => ammonia	1 BLOCK MISSING	Bacteria	Armatimonadetes						0	0	0	0	0	0	0	0	0	0	0	0	0	0	0	0	0	0	0	0	0	0	0	0	0	0	0	0	0	0	0	0	0	0	0	0	0	0
34haF1_188	Clostridiales sp. 34haF1_188	M00176	Assimilatory sulfate reduction, sulfate => H2S	1 BLOCK MISSING	Bacteria	Firmicutes	Clostridia	Clostridiales				0	0	0	0	0	0	0	0	0	0	0	0	0	0	0	0	0	0	0	0	0	0	0	0	0	0.0303905	0	0.0287789	0.0160706	0.0163495	0	0	0	0	0.0541886	0.0386281	0.102919	0.0307202
35haF2_011	Smithella sp. 35haF2_011	M00087	beta-Oxidation	COMPLETE	Bacteria	Proteobacteria	Deltaproteobacteria	Syntrophobacterales	Syntrophaceae	Smithella		0	0	0	0	0	0	0	0	0	0	0	0	0	0	0	0	0	0	0	0	0	0	0	0	0	0	0	0	0	0	0	0	0	0	0	0	0	0
35haF2_011	Smithella sp. 35haF2_011	M00530	Dissimilatory nitrate reduction, nitrate => ammonia	1 BLOCK MISSING	Bacteria	Proteobacteria	Deltaproteobacteria	Syntrophobacterales	Syntrophaceae	Smithella		0	0	0	0	0	0	0	0	0	0	0	0	0	0	0	0	0	0	0	0	0	0	0	0	0	0	0	0	0	0	0	0	0	0	0	0	0	0
35haF2_021	Deltaproteobacteria sp. 35haF2_021	M00087	beta-Oxidation	COMPLETE	Bacteria	Proteobacteria	Deltaproteobacteria					0	0	0	0	0	0	0	0	0	0	0	0	0	0	0	0	0	0	0	0	0	0	0	0	0	0	0	0	0	0	0	0	0	0	0	0	0	0
35haF2_036	Bacteroidales sp. 35haF2_036	M00530	Dissimilatory nitrate reduction, nitrate => ammonia	1 BLOCK MISSING	Bacteria	Bacteroidetes	Bacteroidia	Bacteroidales				0	0	0	0	0	0	0	0	0	0	0	0	0	0	0	0	0	0	0	0	0	0	0	0	0	0	0	0	0	0	0	0	0	0	0	0	0	0
35haF2_046	Deltaproteobacteria sp. 35haF2_046	M00377	Reductive acetyl-CoA pathway (Wood-Ljungdahl pathway)	1 BLOCK MISSING	Bacteria	Proteobacteria	Deltaproteobacteria					0	0	0	0	0	0	0	0	0	0	0	0	0	0	0	0	0	0	0	0	0	0	0	0	0	0	0	0	0	0	0	0	0	0	0	0	0	0
35haF2_048	Chitinophagaceae sp. 35haF2_048	M00530	Dissimilatory nitrate reduction, nitrate => ammonia	1 BLOCK MISSING	Bacteria	Bacteroidetes	Chitinophagia	Chitinophagales	Chitinophagaceae			0	0	0	0	0	0	0	0	0	0	0	0	0	0	0	0	0	0	0	0	0	0	0	0	0	0	0	0	0	0	0	0	0	0	0	0	0	0
35haF2_048	Chitinophagaceae sp. 35haF2_048	M00529	Denitrification, nitrate => nitrogen	1 BLOCK MISSING	Bacteria	Bacteroidetes	Chitinophagia	Chitinophagales	Chitinophagaceae			0	0	0	0	0	0	0	0	0	0	0	0	0	0	0	0	0	0	0	0	0	0	0	0	0	0	0	0	0	0	0	0	0	0	0	0	0	0
35haF2_058	Syntrophorhabdus sp. 35haF2_058	M00377	Reductive acetyl-CoA pathway (Wood-Ljungdahl pathway)	1 BLOCK MISSING	Bacteria	Proteobacteria	Deltaproteobacteria	Syntrophobacterales	Syntrophorhabdaceae	Syntrophorhabdus		0	0	0	0	0	0	0	0	0	0	0	0	0	0	0	0	0	0	0	0	0	0	0	0	0	0	0	0	0	0	0	0	0	0	0	0	0	0
35haF2_058	Syntrophorhabdus sp. 35haF2_058	M00176	Assimilatory sulfate reduction, sulfate => H2S	1 BLOCK MISSING	Bacteria	Proteobacteria	Deltaproteobacteria	Syntrophobacterales	Syntrophorhabdaceae	Syntrophorhabdus		0	0	0	0	0	0	0	0	0	0	0	0	0	0	0	0	0	0	0	0	0	0	0	0	0	0	0	0	0	0	0	0	0	0	0	0	0	0
35haF2_080	Firmicutes sp. 35haF2_080	M00176	Assimilatory sulfate reduction, sulfate => H2S	1 BLOCK MISSING	Bacteria	Firmicutes						0	0	0	0	0	0	0	0	0	0	0	0	0	0	0	0	0	0	0	0	0	0	0	0	0	0	0	0	0	0	0	0	0	0	0	0	0	0
35haF2_085	Verrucomicrobia sp. 35haF2_085	M00530	Dissimilatory nitrate reduction, nitrate => ammonia	1 BLOCK MISSING	Bacteria	Verrucomicrobia						0	0	0	0	0	0	0	0	0	0	0	0	0	0	0	0	0	0	0	0	0	0	0	0	0	0	0	0	0	0	0	0	0	0	0	0	0	0
35haF2_089	Candidatus Fermentibacter daniensis 35haF2_089	M00176	Assimilatory sulfate reduction, sulfate => H2S	1 BLOCK MISSING	Bacteria	Candidatus Fermentibacteria	Candidatus Fermentibacteria (class)	Candidatus Fermentibacterales	Candidatus Fermentibacteraceae	Candidatus Fermentibacter	Candidatus Fermentibacter daniensis	0	0	0	0	0	0	0	0	0	0	0	0	0	0	0	0	0	0	0	0	0	0	0	0	0	0	0	0	0	0	0	0	0	0	0	0	0	0
35haF2_092	Actinobacteria sp. 35haF2_092	M00087	beta-Oxidation	COMPLETE	Bacteria	Actinobacteria	Actinobacteria					0	0	0	0	0	0	0	0	0	0	0	0	0	0	0	0	0	0	0	0	0	0	0	0	0	0	0	0	0	0	0	0	0	0	0	0	0	0
35haF2_094	Rhizobiales sp. 35haF2_094	M00531	Assimilatory nitrate reduction, nitrate => ammonia	1 BLOCK MISSING	Bacteria	Proteobacteria	Alphaproteobacteria	Rhizobiales				0	0	0	0	0	0	0	0	0	0	0	0	0	0	0	0	0	0	0	0	0	0	0	0	0	0	0	0	0	0	0	0	0	0	0	0	0	0
35haF2_094	Rhizobiales sp. 35haF2_094	M00529	Denitrification, nitrate => nitrogen	1 BLOCK MISSING	Bacteria	Proteobacteria	Alphaproteobacteria	Rhizobiales				0	0	0	0	0	0	0	0	0	0	0	0	0	0	0	0	0	0	0	0	0	0	0	0	0	0	0	0	0	0	0	0	0	0	0	0	0	0
35haF2_094	Rhizobiales sp. 35haF2_094	M00176	Assimilatory sulfate reduction, sulfate => H2S	1 BLOCK MISSING	Bacteria	Proteobacteria	Alphaproteobacteria	Rhizobiales				0	0	0	0	0	0	0	0	0	0	0	0	0	0	0	0	0	0	0	0	0	0	0	0	0	0	0	0	0	0	0	0	0	0	0	0	0	0
35haF2_094	Rhizobiales sp. 35haF2_094	M00530	Dissimilatory nitrate reduction, nitrate => ammonia	1 BLOCK MISSING	Bacteria	Proteobacteria	Alphaproteobacteria	Rhizobiales				0	0	0	0	0	0	0	0	0	0	0	0	0	0	0	0	0	0	0	0	0	0	0	0	0	0	0	0	0	0	0	0	0	0	0	0	0	0
35haF2_125	Deltaproteobacteria sp. 35haF2_125	M00596	Dissimilatory sulfate reduction, sulfate => H2S	COMPLETE	Bacteria	Proteobacteria	Deltaproteobacteria					0	0	0	0	0	0	0	0	0	0	0	0	0	0	0	0	0	0	0	0	0	0	0	0	0	0	0	0	0	0	0	0	0	0	0	0	0	0
35haF2_125	Deltaproteobacteria sp. 35haF2_125	M00176	Assimilatory sulfate reduction, sulfate => H2S	1 BLOCK MISSING	Bacteria	Proteobacteria	Deltaproteobacteria					0	0	0	0	0	0	0	0	0	0	0	0	0	0	0	0	0	0	0	0	0	0	0	0	0	0	0	0	0	0	0	0	0	0	0	0	0	0
35haF2_125	Deltaproteobacteria sp. 35haF2_125	M00530	Dissimilatory nitrate reduction, nitrate => ammonia	1 BLOCK MISSING	Bacteria	Proteobacteria	Deltaproteobacteria					0	0	0	0	0	0	0	0	0	0	0	0	0	0	0	0	0	0	0	0	0	0	0	0	0	0	0	0	0	0	0	0	0	0	0	0	0	0
35haF2_125	Deltaproteobacteria sp. 35haF2_125	M00087	beta-Oxidation	COMPLETE	Bacteria	Proteobacteria	Deltaproteobacteria					0	0	0	0	0	0	0	0	0	0	0	0	0	0	0	0	0	0	0	0	0	0	0	0	0	0	0	0	0	0	0	0	0	0	0	0	0	0
35haF2_127	Spirochaetes sp. 35haF2_127	M00087	beta-Oxidation	COMPLETE	Bacteria	Spirochaetes						0	0	0	0	0	0	0	0	0	0	0	0	0	0	0	0	0	0	0	0	0	0	0	0	0	0	0	0	0	0	0	0	0	0	0	0	0	0
35haF2_127	Spirochaetes sp. 35haF2_127	M00530	Dissimilatory nitrate reduction, nitrate => ammonia	1 BLOCK MISSING	Bacteria	Spirochaetes						0	0	0	0	0	0	0	0	0	0	0	0	0	0	0	0	0	0	0	0	0	0	0	0	0	0	0	0	0	0	0	0	0	0	0	0	0	0
35haF2_130	Syntrophaceae sp. 35haF2_130	M00087	beta-Oxidation	COMPLETE	Bacteria	Proteobacteria	Deltaproteobacteria	Syntrophobacterales	Syntrophaceae			0	0	0	0	0	0	0	0	0	0	0	0	0	0	0	0	0	0	0	0	0	0	0	0	0	0	0	0	0	0	0	0	0	0	0	0	0	0
35haF2_131	Anaerolineae sp. 35haF2_131	M00087	beta-Oxidation	1 BLOCK MISSING	Bacteria	Chloroflexi	Anaerolineae					0	0	0	0	0	0	0	0	0	0	0	0	0	0	0	0	0	0	0	0	0	0	0	0	0	0	0	0	0	0	0	0	0	0	0	0	0	0
35haF2_131	Anaerolineae sp. 35haF2_131	M00176	Assimilatory sulfate reduction, sulfate => H2S	1 BLOCK MISSING	Bacteria	Chloroflexi	Anaerolineae					0	0	0	0	0	0	0	0	0	0	0	0	0	0	0	0	0	0	0	0	0	0	0	0	0	0	0	0	0	0	0	0	0	0	0	0	0	0
35haF2_131	Anaerolineae sp. 35haF2_131	M00530	Dissimilatory nitrate reduction, nitrate => ammonia	1 BLOCK MISSING	Bacteria	Chloroflexi	Anaerolineae					0	0	0	0	0	0	0	0	0	0	0	0	0	0	0	0	0	0	0	0	0	0	0	0	0	0	0	0	0	0	0	0	0	0	0	0	0	0
35haF2_136	Ignavibacteria sp. 35haF2_136	M00530	Dissimilatory nitrate reduction, nitrate => ammonia	1 BLOCK MISSING	Bacteria	Ignavibacteriae	Ignavibacteria					0	0	0	0	0	0	0	0	0	0	0	0	0	0	0	0	0	0	0	0	0	0	0	0	0	0	0	0	0	0	0	0	0	0	0	0	0	0
35haF2_154	Bacteroidia sp. 35haF2_154	M00530	Dissimilatory nitrate reduction, nitrate => ammonia	1 BLOCK MISSING	Bacteria	Bacteroidetes	Bacteroidia					0	0	0	0	0	0.0413915	0	0	0	0	0	0	0	0	0	0	0	0	0	0	0	0	0	0	0	0	0	0	0	0	0	0	0	0	0	0	0	0
35haF2_155	Bacteroidales sp. 35haF2_155	M00176	Assimilatory sulfate reduction, sulfate => H2S	1 BLOCK MISSING	Bacteria	Bacteroidetes	Bacteroidia	Bacteroidales				0	0	0	0	0	0	0	0	0	0	0	0	0	0	0	0	0	0	0	0	0	0	0	0	0	0	0	0	0	0	0	0	0	0	0	0	0	0
35haF2_155	Bacteroidales sp. 35haF2_155	M00530	Dissimilatory nitrate reduction, nitrate => ammonia	1 BLOCK MISSING	Bacteria	Bacteroidetes	Bacteroidia	Bacteroidales				0	0	0	0	0	0	0	0	0	0	0	0	0	0	0	0	0	0	0	0	0	0	0	0	0	0	0	0	0	0	0	0	0	0	0	0	0	0
35haF2_177	Chloroflexi sp. 35haF2_177	M00377	Reductive acetyl-CoA pathway (Wood-Ljungdahl pathway)	1 BLOCK MISSING	Bacteria	Chloroflexi						0	0	0	0	0	0	0	0	0	0	0	0	0	0	0	0	0	0	0	0	0	0	0	0	0	0	0	0	0	0	0	0	0	0	0	0	0	0
35haF2_177	Chloroflexi sp. 35haF2_177	M00087	beta-Oxidation	1 BLOCK MISSING	Bacteria	Chloroflexi						0	0	0	0	0	0	0	0	0	0	0	0	0	0	0	0	0	0	0	0	0	0	0	0	0	0	0	0	0	0	0	0	0	0	0	0	0	0
35haF2_177	Chloroflexi sp. 35haF2_177	M00618	Acetogen	1 BLOCK MISSING	Bacteria	Chloroflexi						0	0	0	0	0	0	0	0	0	0	0	0	0	0	0	0	0	0	0	0	0	0	0	0	0	0	0	0	0	0	0	0	0	0	0	0	0	0
35haF2_179	Candidatus Microthrix parvicella 35haF2_179	M00531	Assimilatory nitrate reduction, nitrate => ammonia	COMPLETE	Bacteria	Actinobacteria	Acidimicrobiia	Acidimicrobiales	Microthrixaceae	Candidatus Microthrix	Candidatus Microthrix parvicella	0	0	0	0	0	0	0	0	0	0	0	0	0	0	0	0	0	0	0	0	0	0	0	0	0	0	0	0	0	0	0	0	0	0	0	0	0	0
35haF2_179	Candidatus Microthrix parvicella 35haF2_179	M00087	beta-Oxidation	COMPLETE	Bacteria	Actinobacteria	Acidimicrobiia	Acidimicrobiales	Microthrixaceae	Candidatus Microthrix		0	0	0	0	0	0	0	0	0	0	0	0	0	0	0	0	0	0	0	0	0	0	0	0	0	0	0	0	0	0	0	0	0	0	0	0	0	0
35haF2_179	Candidatus Microthrix parvicella 35haF2_179	M00176	Assimilatory sulfate reduction, sulfate => H2S	COMPLETE	Bacteria	Actinobacteria	Acidimicrobiia	Acidimicrobiales	Microthrixaceae	Candidatus Microthrix	Candidatus Microthrix parvicella	0	0	0	0	0	0	0	0	0	0	0	0	0	0	0	0	0	0	0	0	0	0	0	0	0	0	0	0	0	0	0	0	0	0	0	0	0	0
35haF2_180	Bacteroidetes sp. 35haF2_180	M00176	Assimilatory sulfate reduction, sulfate => H2S	1 BLOCK MISSING	Bacteria	Bacteroidetes						0	0	0	0	0	0	0	0	0	0	0	0	0	0	0	0	0	0	0	0	0	0	0	0	0	0	0	0	0	0	0	0	0	0	0	0	0	0
35haF2_201	Bacteroidales sp. 35haF2_201	M00530	Dissimilatory nitrate reduction, nitrate => ammonia	1 BLOCK MISSING	Bacteria	Bacteroidetes	Bacteroidia	Bacteroidales				0	0	0	0	0	0	0	0	0	0	0	0	0	0	0	0	0	0	0	0	0	0	0	0	0	0	0	0	0	0	0	0	0	0	0	0	0	0
35haF2_220	Deltaproteobacteria sp. 35haF2_220	M00530	Dissimilatory nitrate reduction, nitrate => ammonia	1 BLOCK MISSING	Bacteria	Proteobacteria	Deltaproteobacteria					0	0	0.0541258	0.0361698	0	0.0556518	0	0	0	0	0	0	0	0	0	0	0	0	0	0	0	0	0	0	0	0	0	0	0	0	0	0	0	0	0	0	0	0
35haF2_220	Deltaproteobacteria sp. 35haF2_220	M00087	beta-Oxidation	COMPLETE	Bacteria	Proteobacteria	Deltaproteobacteria					0	0	0.0541258	0.0361698	0	0.0556518	0	0	0	0	0	0	0	0	0	0	0	0	0	0	0	0	0	0	0	0	0	0	0	0	0	0	0	0	0	0	0	0
35haF2_221	Bacteroidales sp. 35haF2_221	M00530	Dissimilatory nitrate reduction, nitrate => ammonia	1 BLOCK MISSING	Bacteria	Bacteroidetes	Bacteroidia	Bacteroidales				0	0	0	0	0	0	0	0	0	0	0	0	0	0	0	0	0	0	0	0	0	0	0	0	0	0	0	0	0	0	0	0	0	0	0	0	0	0
35haF2_229	Spirochaetes sp. 35haF2_229	M00087	beta-Oxidation	COMPLETE	Bacteria	Spirochaetes						0	0	0	0	0	0	0	0	0	0	0	0	0	0	0	0	0	0	0	0	0	0	0	0	0	0	0	0	0	0	0	0	0	0	0	0	0	0
35haF2_239	Verrucomicrobia sp. 35haF2_239	M00531	Assimilatory nitrate reduction, nitrate => ammonia	1 BLOCK MISSING	Bacteria	Verrucomicrobia						0	0	0	0	0	0	0	0	0	0	0	0	0	0	0	0	0	0	0	0	0	0	0	0	0	0	0	0	0	0	0	0	0	0	0	0	0	0
35haF2_417	Bacteria sp. 35haF2_417	M00531	Assimilatory nitrate reduction, nitrate => ammonia	1 BLOCK MISSING	Bacteria							0	0	0	0	0	0	0	0	0	0	0	0	0	0	0	0	0	0	0	0	0	0	0	0	0	0	0	0	0	0	0	0	0	0	0	0	0	0
35haF2_417	Bacteria sp. 35haF2_417	M00176	Assimilatory sulfate reduction, sulfate => H2S	COMPLETE	Bacteria							0	0	0	0	0	0	0	0	0	0	0	0	0	0	0	0	0	0	0	0	0	0	0	0	0	0	0	0	0	0	0	0	0	0	0	0	0	0
36inMN_011	Bacillus sp. 36inMN_011	M00530	Dissimilatory nitrate reduction, nitrate => ammonia	1 BLOCK MISSING	Bacteria	Firmicutes	Bacilli	Bacillales	Bacillaceae	Bacillus		0	0	0	0	0	0	0	0	0	0	0	0	0	0	0	0.195198	0.0759715	0	0	0	0	0	0	0	0	0	0	0	0	0	0	0	0	0	0	0	0	0
36inMN_011	Bacillus sp. 36inMN_011	M00087	beta-Oxidation	COMPLETE	Bacteria	Firmicutes	Bacilli	Bacillales	Bacillaceae	Bacillus		0	0	0	0	0	0	0	0	0	0	0	0	0	0	0	0.195198	0.0759715	0	0	0	0	0	0	0	0	0	0	0	0	0	0	0	0	0	0	0	0	0
36inMN_011	Bacillus sp. 36inMN_011	M00176	Assimilatory sulfate reduction, sulfate => H2S	COMPLETE	Bacteria	Firmicutes	Bacilli	Bacillales	Bacillaceae	Bacillus		0	0	0	0	0	0	0	0	0	0	0	0	0	0	0	0.195198	0.0759715	0	0	0	0	0	0	0	0	0	0	0	0	0	0	0	0	0	0	0	0	0
36inMN_011	Bacillus sp. 36inMN_011	M00531	Assimilatory nitrate reduction, nitrate => ammonia	1 BLOCK MISSING	Bacteria	Firmicutes	Bacilli	Bacillales	Bacillaceae	Bacillus		0	0	0	0	0	0	0	0	0	0	0	0	0	0	0	0.195198	0.0759715	0	0	0	0	0	0	0	0	0	0	0	0	0	0	0	0	0	0	0	0	0
36inMN_015	Bacteroidales sp. 36inMN_015	M00176	Assimilatory sulfate reduction, sulfate => H2S	1 BLOCK MISSING	Bacteria	Bacteroidetes	Bacteroidia	Bacteroidales				0	0	0	0	0	0	0	0	0	0	0	0	0	0	0	0	0	0.260285	0	0	0	0	0	0	0	0	0	0	0	0	0	0	0	0	0	0	0	0
36inMN_015	Bacteroidales sp. 36inMN_015	M00530	Dissimilatory nitrate reduction, nitrate => ammonia	1 BLOCK MISSING	Bacteria	Bacteroidetes	Bacteroidia	Bacteroidales				0	0	0	0	0	0	0	0	0	0	0	0	0	0	0	0	0	0.260285	0	0	0	0	0	0	0	0	0	0	0	0	0	0	0	0	0	0	0	0
36inMN_020	Anaerovorax sp. 36inMN_020	M00531	Assimilatory nitrate reduction, nitrate => ammonia	1 BLOCK MISSING	Bacteria	Firmicutes	Clostridia	Clostridiales		Anaerovorax		0	0	0	0	0	0	0	0	0	0	0	0	0.0649262	0.0543992	0	0	0	0	0	0	0	0	0	0	0	0	0	0	0	0	0	0	0	0	0	0	0	0
36inMN_020	Anaerovorax sp. 36inMN_020	M00176	Assimilatory sulfate reduction, sulfate => H2S	1 BLOCK MISSING	Bacteria	Firmicutes	Clostridia	Clostridiales		Anaerovorax		0	0	0	0	0	0	0	0	0	0	0	0	0.0649262	0.0543992	0	0	0	0	0	0	0	0	0	0	0	0	0	0	0	0	0	0	0	0	0	0	0	0
36inMN_023	Bacteroidetes sp. 36inMN_023	M00530	Dissimilatory nitrate reduction, nitrate => ammonia	1 BLOCK MISSING	Bacteria	Bacteroidetes						0	0	0	0	0	0	0	0	0	0	0	0	0	0	0	0.227611	0.691285	0.546432	0	0	0	0	0	0	0	0	0	0	0	0	0	0	0	0	0	0	0	0
36inMN_030	Negativicutes sp. 36inMN_030	M00531	Assimilatory nitrate reduction, nitrate => ammonia	1 BLOCK MISSING	Bacteria	Firmicutes	Negativicutes					0	0	0	0	0	0	0	0	0	0	0	0	0	0	0	0	0.12417	0	0	0	0	0	0	0	0	0	0	0	0	0	0	0	0	0	0	0	0	0
36inMN_030	Negativicutes sp. 36inMN_030	M00530	Dissimilatory nitrate reduction, nitrate => ammonia	1 BLOCK MISSING	Bacteria	Firmicutes	Negativicutes					0	0	0	0	0	0	0	0	0	0	0	0	0	0	0	0	0.12417	0	0	0	0	0	0	0	0	0	0	0	0	0	0	0	0	0	0	0	0	0
36inMN_034	Clostridium sp. 36inMN_034	M00531	Assimilatory nitrate reduction, nitrate => ammonia	COMPLETE	Bacteria	Firmicutes	Clostridia	Clostridiales	Clostridiaceae	Clostridium		0	0	0	0	0	0	0	0	0	0	0	0	0.409197	0.125174	0.228022	0.0263014	0.0415482	0.0335258	0	0	0	0	0	0	0	0	0	0	0	0	0	0	0	0	0	0	0	0
36inMN_041	Peptococcaceae sp. 36inMN_041	M00618	Acetogen	COMPLETE	Bacteria	Firmicutes	Clostridia	Clostridiales	Peptococcaceae			0	0	0	0	0	0	0	0	0	0	0	0	0	0	0	0	0.180737	0	0	0	0	0	0	0	0	0	0	0	0	0	0	0	0	0	0	0	0	0
36inMN_041	Peptococcaceae sp. 36inMN_041	M00377	Reductive acetyl-CoA pathway (Wood-Ljungdahl pathway)	COMPLETE	Bacteria	Firmicutes	Clostridia	Clostridiales	Peptococcaceae			0	0	0	0	0	0	0	0	0	0	0	0	0	0	0	0	0.180737	0	0	0	0	0	0	0	0	0	0	0	0	0	0	0	0	0	0	0	0	0
36inMN_041	Peptococcaceae sp. 36inMN_041	M00176	Assimilatory sulfate reduction, sulfate => H2S	1 BLOCK MISSING	Bacteria	Firmicutes	Clostridia	Clostridiales	Peptococcaceae			0	0	0	0	0	0	0	0	0	0	0	0	0	0	0	0	0.180737	0	0	0	0	0	0	0	0	0	0	0	0	0	0	0	0	0	0	0	0	0
36inMN_044	Dechlorosoma suillum 36inMN_044	M00529	Denitrification, nitrate => nitrogen	COMPLETE	Bacteria	Proteobacteria	Betaproteobacteria	Rhodocyclales	Rhodocyclaceae	Azospira	Dechlorosoma suillum	0	0	0	0	0	0	0	0	0	0	0	0	16.0879	19.7627	1.34777	2.46785	3.24834	2.67626	0	0	0	0	0	0	0	0	0	0	0	0	0	0	0	0	0	0	0	0
36inMN_044	Dechlorosoma suillum 36inMN_044	M00176	Assimilatory sulfate reduction, sulfate => H2S	1 BLOCK MISSING	Bacteria	Proteobacteria	Betaproteobacteria	Rhodocyclales	Rhodocyclaceae	Azospira	Dechlorosoma suillum	0	0	0	0	0	0	0	0	0	0	0	0	16.0879	19.7627	1.34777	2.46785	3.24834	2.67626	0	0	0	0	0	0	0	0	0	0	0	0	0	0	0	0	0	0	0	0
36inMN_044	Dechlorosoma suillum 36inMN_044	M00530	Dissimilatory nitrate reduction, nitrate => ammonia	COMPLETE	Bacteria	Proteobacteria	Betaproteobacteria	Rhodocyclales	Rhodocyclaceae	Azospira	Dechlorosoma suillum	0	0	0	0	0	0	0	0	0	0	0	0	16.0879	19.7627	1.34777	2.46785	3.24834	2.67626	0	0	0	0	0	0	0	0	0	0	0	0	0	0	0	0	0	0	0	0
36inMN_044	Dechlorosoma suillum 36inMN_044	M00531	Assimilatory nitrate reduction, nitrate => ammonia	1 BLOCK MISSING	Bacteria	Proteobacteria	Betaproteobacteria	Rhodocyclales	Rhodocyclaceae	Azospira	Dechlorosoma suillum	0	0	0	0	0	0	0	0	0	0	0	0	16.0879	19.7627	1.34777	2.46785	3.24834	2.67626	0	0	0	0	0	0	0	0	0	0	0	0	0	0	0	0	0	0	0	0
36inMN_044	Dechlorosoma suillum 36inMN_044	M00087	beta-Oxidation	COMPLETE	Bacteria	Proteobacteria	Betaproteobacteria	Rhodocyclales	Rhodocyclaceae	Azospira		0	0	0	0	0	0	0	0	0	0	0	0	16.0879	19.7627	1.34777	2.46785	3.24834	2.67626	0	0	0	0	0	0	0	0	0	0	0	0	0	0	0	0	0	0	0	0
36inMN_072	Sporomusaceae sp. 36inMN_072	M00530	Dissimilatory nitrate reduction, nitrate => ammonia	1 BLOCK MISSING	Bacteria	Firmicutes	Negativicutes	Selenomonadales	Sporomusaceae			0	0	0	0	0	0	0	0	0	0	0	0	0.393073	0.197072	0.240007	0	0	0	0	0	0	0	0	0	0	0	0	0	0	0	0	0	0	0	0	0	0	0
36inMN_072	Sporomusaceae sp. 36inMN_072	M00531	Assimilatory nitrate reduction, nitrate => ammonia	1 BLOCK MISSING	Bacteria	Firmicutes	Negativicutes	Selenomonadales	Sporomusaceae			0	0	0	0	0	0	0	0	0	0	0	0	0.393073	0.197072	0.240007	0	0	0	0	0	0	0	0	0	0	0	0	0	0	0	0	0	0	0	0	0	0	0
36inMN_079	Coriobacteriia sp. 36inMN_079	M00530	Dissimilatory nitrate reduction, nitrate => ammonia	1 BLOCK MISSING	Bacteria	Actinobacteria	Coriobacteriia					0	0	0	0	0	0	0	0	0	0	0	0	0	0	0	0.37986	0.570434	0.777154	0	0	0	0	0	0	0	0	0	0	0	0	0	0	0	0	0	0	0	0
36inMN_088	Desulfovibrio sp. 36inMN_088	M00596	Dissimilatory sulfate reduction, sulfate => H2S	1 BLOCK MISSING	Bacteria	Proteobacteria	Deltaproteobacteria	Desulfovibrionales	Desulfovibrionaceae	Desulfovibrio		0	0	0	0	0	0	0	0	0	0	0	0	0.0354476	0.0395598	0	0.0205376	0.189066	0	0	0	0	0	0	0	0	0	0	0	0	0	0	0	0	0	0	0	0	0
36inMN_088	Desulfovibrio sp. 36inMN_088	M00530	Dissimilatory nitrate reduction, nitrate => ammonia	1 BLOCK MISSING	Bacteria	Proteobacteria	Deltaproteobacteria	Desulfovibrionales	Desulfovibrionaceae	Desulfovibrio		0	0	0	0	0	0	0	0	0	0	0	0	0.0354476	0.0395598	0	0.0205376	0.189066	0	0	0	0	0	0	0	0	0	0	0	0	0	0	0	0	0	0	0	0	0
36inMN_093	Bacillus sp. 36inMN_093	M00176	Assimilatory sulfate reduction, sulfate => H2S	COMPLETE	Bacteria	Firmicutes	Bacilli	Bacillales	Bacillaceae	Bacillus		0	0	0	0	0	0	0	0	0	0	0	0	0	0	0	0.0850359	0.0754948	0.130172	0	0	0	0	0	0	0	0	0	0	0	0	0	0	0	0	0	0	0	0
36inMN_093	Bacillus sp. 36inMN_093	M00087	beta-Oxidation	COMPLETE	Bacteria	Firmicutes	Bacilli	Bacillales	Bacillaceae	Bacillus		0	0	0	0	0	0	0	0	0	0	0	0	0	0	0	0.0850359	0.0754948	0.130172	0	0	0	0	0	0	0	0	0	0	0	0	0	0	0	0	0	0	0	0
36inMN_093	Bacillus sp. 36inMN_093	M00531	Assimilatory nitrate reduction, nitrate => ammonia	1 BLOCK MISSING	Bacteria	Firmicutes	Bacilli	Bacillales	Bacillaceae	Bacillus		0	0	0	0	0	0	0	0	0	0	0	0	0	0	0	0.0850359	0.0754948	0.130172	0	0	0	0	0	0	0	0	0	0	0	0	0	0	0	0	0	0	0	0
36inMN_093	Bacillus sp. 36inMN_093	M00530	Dissimilatory nitrate reduction, nitrate => ammonia	1 BLOCK MISSING	Bacteria	Firmicutes	Bacilli	Bacillales	Bacillaceae	Bacillus		0	0	0	0	0	0	0	0	0	0	0	0	0	0	0	0.0850359	0.0754948	0.130172	0	0	0	0	0	0	0	0	0	0	0	0	0	0	0	0	0	0	0	0
36inMN_102	Paraclostridium bifermentans 36inMN_102	M00531	Assimilatory nitrate reduction, nitrate => ammonia	1 BLOCK MISSING	Bacteria	Firmicutes	Clostridia	Clostridiales	Peptostreptococcaceae	Paraclostridium	Paraclostridium bifermentans	0	0	0	0	0	0	0	0	0	0	0	0	0	0	0	0.274289	0.792275	0.377312	0	0	0	0	0	0	0	0	0	0	0	0	0	0	0	0	0	0	0	0
36inMN_102	Paraclostridium bifermentans 36inMN_102	M00618	Acetogen	1 BLOCK MISSING	Bacteria	Firmicutes	Clostridia	Clostridiales	Peptostreptococcaceae	Paraclostridium	Paraclostridium bifermentans	0	0	0	0	0	0	0	0	0	0	0	0	0	0	0	0.274289	0.792275	0.377312	0	0	0	0	0	0	0	0	0	0	0	0	0	0	0	0	0	0	0	0
36inMN_102	Paraclostridium bifermentans 36inMN_102	M00377	Reductive acetyl-CoA pathway (Wood-Ljungdahl pathway)	COMPLETE	Bacteria	Firmicutes	Clostridia	Clostridiales	Peptostreptococcaceae	Paraclostridium	Paraclostridium bifermentans	0	0	0	0	0	0	0	0	0	0	0	0	0	0	0	0.274289	0.792275	0.377312	0	0	0	0	0	0	0	0	0	0	0	0	0	0	0	0	0	0	0	0
36inMN_114	Romboutsia lituseburensis 36inMN_114	M00531	Assimilatory nitrate reduction, nitrate => ammonia	1 BLOCK MISSING	Bacteria	Firmicutes	Clostridia	Clostridiales	Peptostreptococcaceae	Romboutsia	Romboutsia lituseburensis	0	0	0	0	0	0	0	0	0	0	0	0	0	0	0	0.077502	0.108387	0.0306996	0	0	0	0	0	0	0	0	0	0	0	0	0	0	0	0	0	0	0	0
36inMN_115	Terrisporobacter glycolicus 36inMN_115	M00618	Acetogen	COMPLETE	Bacteria	Firmicutes	Clostridia	Clostridiales	Peptostreptococcaceae	Terrisporobacter	Terrisporobacter glycolicus	0	0	0	0	0	0	0	0	0	0	0	0	0.102764	0.031203	0.0584392	0.0207501	0.0641158	0.0187224	0	0	0	0	0	0	0	0	0	0	0	0	0	0	0	0	0	0	0	0
36inMN_115	Terrisporobacter glycolicus 36inMN_115	M00377	Reductive acetyl-CoA pathway (Wood-Ljungdahl pathway)	COMPLETE	Bacteria	Firmicutes	Clostridia	Clostridiales	Peptostreptococcaceae	Terrisporobacter	Terrisporobacter glycolicus	0	0	0	0	0	0	0	0	0	0	0	0	0.102764	0.031203	0.0584392	0.0207501	0.0641158	0.0187224	0	0	0	0	0	0	0	0	0	0	0	0	0	0	0	0	0	0	0	0
36inMN_115	Terrisporobacter glycolicus 36inMN_115	M00531	Assimilatory nitrate reduction, nitrate => ammonia	1 BLOCK MISSING	Bacteria	Firmicutes	Clostridia	Clostridiales	Peptostreptococcaceae	Terrisporobacter	Terrisporobacter glycolicus	0	0	0	0	0	0	0	0	0	0	0	0	0.102764	0.031203	0.0584392	0.0207501	0.0641158	0.0187224	0	0	0	0	0	0	0	0	0	0	0	0	0	0	0	0	0	0	0	0
36inMN_120	Prolixibacteraceae sp. 36inMN_120	M00176	Assimilatory sulfate reduction, sulfate => H2S	1 BLOCK MISSING	Bacteria	Bacteroidetes	Bacteroidia	Marinilabiliales	Prolixibacteraceae			0	0	0	0	0	0	0	0	0	0	0	0	0	0	0	0.138046	0.109491	0.0741333	0	0	0	0	0	0	0	0	0	0	0	0	0	0	0	0	0	0	0	0
36inMN_122	Peptococcaceae sp. 36inMN_122	M00176	Assimilatory sulfate reduction, sulfate => H2S	1 BLOCK MISSING	Bacteria	Firmicutes	Clostridia	Clostridiales	Peptococcaceae			0	0	0	0	0	0	0	0	0	0	0	0	0	0	0	0	0.11157	0	0	0	0	0	0	0	0	0	0	0	0	0	0	0	0	0	0	0	0	0
36inMN_125	Acinetobacter tandoii 36inMN_125	M00531	Assimilatory nitrate reduction, nitrate => ammonia	1 BLOCK MISSING	Bacteria	Proteobacteria	Gammaproteobacteria	Pseudomonadales	Moraxellaceae	Acinetobacter	Acinetobacter tandoii	0	0	0	0	0	0	0	0	0	0	0	0	0.606092	0.357474	0.065887	0.0252718	0	0	0	0	0	0	0	0	0	0	0	0	0	0	0	0	0	0	0	0	0	0
36inMN_125	Acinetobacter tandoii 36inMN_125	M00087	beta-Oxidation	COMPLETE	Bacteria	Proteobacteria	Gammaproteobacteria	Pseudomonadales	Moraxellaceae	Acinetobacter		0	0	0	0	0	0	0	0	0	0	0	0	0.606092	0.357474	0.065887	0.0252718	0	0	0	0	0	0	0	0	0	0	0	0	0	0	0	0	0	0	0	0	0	0
36inMN_125	Acinetobacter tandoii 36inMN_125	M00176	Assimilatory sulfate reduction, sulfate => H2S	COMPLETE	Bacteria	Proteobacteria	Gammaproteobacteria	Pseudomonadales	Moraxellaceae	Acinetobacter	Acinetobacter tandoii	0	0	0	0	0	0	0	0	0	0	0	0	0.606092	0.357474	0.065887	0.0252718	0	0	0	0	0	0	0	0	0	0	0	0	0	0	0	0	0	0	0	0	0	0
36inMN_126	Actinobacteria sp. 36inMN_126	M00530	Dissimilatory nitrate reduction, nitrate => ammonia	1 BLOCK MISSING	Bacteria	Actinobacteria						0	0	0	0	0	0	0	0	0	0	0	0	0	0	0	0.170468	2.59392	1.01592	0	0	0	0	0	0	0	0	0	0	0	0	0	0	0	0	0	0	0	0
36inMN_130	Geobacter sp. 36inMN_130	M00176	Assimilatory sulfate reduction, sulfate => H2S	COMPLETE	Bacteria	Proteobacteria	Deltaproteobacteria	Desulfuromonadales	Geobacteraceae	Geobacter		0	0	0	0	0	0	0	0	0	0	0	0	0	0	0	0.0210858	0.150986	0.0846452	0	0	0	0	0	0	0	0	0	0	0	0	0	0	0	0	0	0	0	0
36inMN_130	Geobacter sp. 36inMN_130	M00531	Assimilatory nitrate reduction, nitrate => ammonia	1 BLOCK MISSING	Bacteria	Proteobacteria	Deltaproteobacteria	Desulfuromonadales	Geobacteraceae	Geobacter		0	0	0	0	0	0	0	0	0	0	0	0	0	0	0	0.0210858	0.150986	0.0846452	0	0	0	0	0	0	0	0	0	0	0	0	0	0	0	0	0	0	0	0
36inMN_131	Firmicutes sp. 36inMN_131	M00530	Dissimilatory nitrate reduction, nitrate => ammonia	1 BLOCK MISSING	Bacteria	Firmicutes						0	0	0	0	0	0	0	0	0	0	0	0	0.0647346	0.0474916	0	0	0.057704	0	0	0	0	0	0	0	0	0	0	0	0	0	0	0	0	0	0	0	0	0
36inMN_131	Firmicutes sp. 36inMN_131	M00176	Assimilatory sulfate reduction, sulfate => H2S	1 BLOCK MISSING	Bacteria	Firmicutes						0	0	0	0	0	0	0	0	0	0	0	0	0.0647346	0.0474916	0	0	0.057704	0	0	0	0	0	0	0	0	0	0	0	0	0	0	0	0	0	0	0	0	0
36inMN_131	Firmicutes sp. 36inMN_131	M00531	Assimilatory nitrate reduction, nitrate => ammonia	1 BLOCK MISSING	Bacteria	Firmicutes						0	0	0	0	0	0	0	0	0	0	0	0	0.0647346	0.0474916	0	0	0.057704	0	0	0	0	0	0	0	0	0	0	0	0	0	0	0	0	0	0	0	0	0
36inMN_142	Acinetobacter radioresistens 36inMN_142	M00087	beta-Oxidation	COMPLETE	Bacteria	Proteobacteria	Gammaproteobacteria	Pseudomonadales	Moraxellaceae	Acinetobacter		0	0	0	0	0	0	0	0	0	0	0	0	0.0929866	0.061326	0.0750031	0.0181384	0	0	0	0	0	0	0	0	0	0	0	0	0	0	0	0	0	0	0	0	0	0
36inMN_142	Acinetobacter radioresistens 36inMN_142	M00176	Assimilatory sulfate reduction, sulfate => H2S	COMPLETE	Bacteria	Proteobacteria	Gammaproteobacteria	Pseudomonadales	Moraxellaceae	Acinetobacter	Acinetobacter radioresistens	0	0	0	0	0	0	0	0	0	0	0	0	0.0929866	0.061326	0.0750031	0.0181384	0	0	0	0	0	0	0	0	0	0	0	0	0	0	0	0	0	0	0	0	0	0
36inMN_142	Acinetobacter radioresistens 36inMN_142	M00531	Assimilatory nitrate reduction, nitrate => ammonia	1 BLOCK MISSING	Bacteria	Proteobacteria	Gammaproteobacteria	Pseudomonadales	Moraxellaceae	Acinetobacter	Acinetobacter radioresistens	0	0	0	0	0	0	0	0	0	0	0	0	0.0929866	0.061326	0.0750031	0.0181384	0	0	0	0	0	0	0	0	0	0	0	0	0	0	0	0	0	0	0	0	0	0
36inMN_153	Sporomusaceae sp. 36inMN_153	M00531	Assimilatory nitrate reduction, nitrate => ammonia	1 BLOCK MISSING	Bacteria	Firmicutes	Negativicutes	Selenomonadales	Sporomusaceae			0	0	0	0	0	0	0	0	0	0	0	0	0.0194911	0.0202995	0.0270038	0	0.115688	0	0	0	0	0	0	0	0	0	0	0	0	0	0	0	0	0	0	0	0	0
36inMN_153	Sporomusaceae sp. 36inMN_153	M00530	Dissimilatory nitrate reduction, nitrate => ammonia	1 BLOCK MISSING	Bacteria	Firmicutes	Negativicutes	Selenomonadales	Sporomusaceae			0	0	0	0	0	0	0	0	0	0	0	0	0.0194911	0.0202995	0.0270038	0	0.115688	0	0	0	0	0	0	0	0	0	0	0	0	0	0	0	0	0	0	0	0	0
36inMN_156	Desulfovibrio sp. 36inMN_156	M00176	Assimilatory sulfate reduction, sulfate => H2S	1 BLOCK MISSING	Bacteria	Proteobacteria	Deltaproteobacteria	Desulfovibrionales	Desulfovibrionaceae	Desulfovibrio		0	0	0	0	0	0	0	0	0	0	0	0	0	0	0	0.111451	0.113467	0.0284042	0	0	0	0	0	0	0	0	0	0	0	0	0	0	0	0	0	0	0	0
36inMN_156	Desulfovibrio sp. 36inMN_156	M00596	Dissimilatory sulfate reduction, sulfate => H2S	COMPLETE	Bacteria	Proteobacteria	Deltaproteobacteria	Desulfovibrionales	Desulfovibrionaceae	Desulfovibrio		0	0	0	0	0	0	0	0	0	0	0	0	0	0	0	0.111451	0.113467	0.0284042	0	0	0	0	0	0	0	0	0	0	0	0	0	0	0	0	0	0	0	0
36inMN_177	Dysgonomonas sp. 36inMN_177	M00530	Dissimilatory nitrate reduction, nitrate => ammonia	1 BLOCK MISSING	Bacteria	Bacteroidetes	Bacteroidia	Bacteroidales	Dysgonomonadaceae	Dysgonomonas		0	0	0	0	0	0	0	0	0	0	0	0	0.72394	0.512274	0.512774	0.0688163	0.0577528	0.109557	0	0	0	0	0	0	0	0	0	0	0	0	0	0	0	0	0	0	0	0
36inMN_183	Verrucomicrobia subdivision 3 sp. 36inMN_183	M00530	Dissimilatory nitrate reduction, nitrate => ammonia	1 BLOCK MISSING	Bacteria	Verrucomicrobia	Verrucomicrobiae	Verrucomicrobiales	Verrucomicrobia subdivision 3			0	0	0	0	0	0	0	0	0	0	0	0	4.85164	3.8817	1.23685	0.01995	0.0589542	0	0	0	0	0	0	0	0	0	0	0	0	0	0	0	0	0	0	0	0	0
36inMN_183	Verrucomicrobia subdivision 3 sp. 36inMN_183	M00531	Assimilatory nitrate reduction, nitrate => ammonia	1 BLOCK MISSING	Bacteria	Verrucomicrobia	Verrucomicrobiae	Verrucomicrobiales	Verrucomicrobia subdivision 3			0	0	0	0	0	0	0	0	0	0	0	0	4.85164	3.8817	1.23685	0.01995	0.0589542	0	0	0	0	0	0	0	0	0	0	0	0	0	0	0	0	0	0	0	0	0
36inMN_183	Verrucomicrobia subdivision 3 sp. 36inMN_183	M00176	Assimilatory sulfate reduction, sulfate => H2S	1 BLOCK MISSING	Bacteria	Verrucomicrobia	Verrucomicrobiae	Verrucomicrobiales	Verrucomicrobia subdivision 3			0	0	0	0	0	0	0	0	0	0	0	0	4.85164	3.8817	1.23685	0.01995	0.0589542	0	0	0	0	0	0	0	0	0	0	0	0	0	0	0	0	0	0	0	0	0
36inMN_196	Bacteroidales sp. 36inMN_196	M00176	Assimilatory sulfate reduction, sulfate => H2S	COMPLETE	Bacteria	Bacteroidetes	Bacteroidia	Bacteroidales				0	0	0	0	0	0	0	0	0	0	0	0	0	0	0	1.46791	1.92509	0.379384	0	0	0	0	0	0	0	0	0	0	0	0	0	0	0	0	0	0	0	0
36inMN_196	Bacteroidales sp. 36inMN_196	M00531	Assimilatory nitrate reduction, nitrate => ammonia	1 BLOCK MISSING	Bacteria	Bacteroidetes	Bacteroidia	Bacteroidales				0	0	0	0	0	0	0	0	0	0	0	0	0	0	0	1.46791	1.92509	0.379384	0	0	0	0	0	0	0	0	0	0	0	0	0	0	0	0	0	0	0	0
36inMN_202	Enterobacteriaceae sp. 36inMN_202	M00530	Dissimilatory nitrate reduction, nitrate => ammonia	COMPLETE	Bacteria	Proteobacteria	Gammaproteobacteria	Enterobacterales	Enterobacteriaceae			0	0	0	0	0	0	0	0	0	0	0	0	2.90852	1.56949	0	0.79705	0.080519	0	0	0	0	0	0	0	0	0	0	0	0	0	0	0	0	0	0	0	0	0
36inMN_202	Enterobacteriaceae sp. 36inMN_202	M00087	beta-Oxidation	COMPLETE	Bacteria	Proteobacteria	Gammaproteobacteria	Enterobacterales	Enterobacteriaceae			0	0	0	0	0	0	0	0	0	0	0	0	2.90852	1.56949	0	0.79705	0.080519	0	0	0	0	0	0	0	0	0	0	0	0	0	0	0	0	0	0	0	0	0
36inMN_202	Enterobacteriaceae sp. 36inMN_202	M00176	Assimilatory sulfate reduction, sulfate => H2S	COMPLETE	Bacteria	Proteobacteria	Gammaproteobacteria	Enterobacterales	Enterobacteriaceae			0	0	0	0	0	0	0	0	0	0	0	0	2.90852	1.56949	0	0.79705	0.080519	0	0	0	0	0	0	0	0	0	0	0	0	0	0	0	0	0	0	0	0	0
36inMN_202	Enterobacteriaceae sp. 36inMN_202	M00531	Assimilatory nitrate reduction, nitrate => ammonia	1 BLOCK MISSING	Bacteria	Proteobacteria	Gammaproteobacteria	Enterobacterales	Enterobacteriaceae			0	0	0	0	0	0	0	0	0	0	0	0	2.90852	1.56949	0	0.79705	0.080519	0	0	0	0	0	0	0	0	0	0	0	0	0	0	0	0	0	0	0	0	0
36inMN_210	Ignavibacteriales sp. 36inMN_210	M00176	Assimilatory sulfate reduction, sulfate => H2S	1 BLOCK MISSING	Bacteria	Ignavibacteriae	Ignavibacteria	Ignavibacteriales				0	0	0	0	0	0	0	0	0	0	0	0	0.727282	0.515641	0	0	0	0	0	0	0	0	0	0	0	0	0	0	0	0	0	0	0	0	0	0	0	0
36inMN_210	Ignavibacteriales sp. 36inMN_210	M00530	Dissimilatory nitrate reduction, nitrate => ammonia	1 BLOCK MISSING	Bacteria	Ignavibacteriae	Ignavibacteria	Ignavibacteriales				0	0	0	0	0	0	0	0	0	0	0	0	0.727282	0.515641	0	0	0	0	0	0	0	0	0	0	0	0	0	0	0	0	0	0	0	0	0	0	0	0
36inMN_254	Ruminococcaceae sp. 36inMN_254	M00176	Assimilatory sulfate reduction, sulfate => H2S	1 BLOCK MISSING	Bacteria	Firmicutes	Clostridia	Clostridiales	Ruminococcaceae			0	0	0	0	0	0	0	0	0	0	0	0	0.123222	0.0566091	0	0	0	0.0916217	0	0	0	0	0	0	0	0	0	0	0	0	0	0	0	0	0	0	0	0
36inMN_314	Desulfovibrio sp. 36inMN_314	M00530	Dissimilatory nitrate reduction, nitrate => ammonia	1 BLOCK MISSING	Bacteria	Proteobacteria	Deltaproteobacteria	Desulfovibrionales	Desulfovibrionaceae	Desulfovibrio		0	0	0	0	0	0	0	0	0	0	0	0	0.468464	0.53823	1.78891	0.198236	0.373596	0	0	0	0	0	0	0	0	0	0	0	0	0	0	0	0	0	0	0	0	0
36inMN_314	Desulfovibrio sp. 36inMN_314	M00176	Assimilatory sulfate reduction, sulfate => H2S	1 BLOCK MISSING	Bacteria	Proteobacteria	Deltaproteobacteria	Desulfovibrionales	Desulfovibrionaceae	Desulfovibrio		0	0	0	0	0	0	0	0	0	0	0	0	0.468464	0.53823	1.78891	0.198236	0.373596	0	0	0	0	0	0	0	0	0	0	0	0	0	0	0	0	0	0	0	0	0
36inMN_314	Desulfovibrio sp. 36inMN_314	M00596	Dissimilatory sulfate reduction, sulfate => H2S	COMPLETE	Bacteria	Proteobacteria	Deltaproteobacteria	Desulfovibrionales	Desulfovibrionaceae	Desulfovibrio		0	0	0	0	0	0	0	0	0	0	0	0	0.468464	0.53823	1.78891	0.198236	0.373596	0	0	0	0	0	0	0	0	0	0	0	0	0	0	0	0	0	0	0	0	0
36inMN_332	Desulfovibrio sp. 36inMN_332	M00176	Assimilatory sulfate reduction, sulfate => H2S	1 BLOCK MISSING	Bacteria	Proteobacteria	Deltaproteobacteria	Desulfovibrionales	Desulfovibrionaceae	Desulfovibrio		0	0	0	0	0	0	0	0	0	0	0	0	1.35734	1.51665	1.12415	2.65649	5.22435	1.39698	0	0	0	0	0	0	0	0	0	0	0	0	0	0	0	0	0	0	0	0
36inMN_332	Desulfovibrio sp. 36inMN_332	M00530	Dissimilatory nitrate reduction, nitrate => ammonia	1 BLOCK MISSING	Bacteria	Proteobacteria	Deltaproteobacteria	Desulfovibrionales	Desulfovibrionaceae	Desulfovibrio		0	0	0	0	0	0	0	0	0	0	0	0	1.35734	1.51665	1.12415	2.65649	5.22435	1.39698	0	0	0	0	0	0	0	0	0	0	0	0	0	0	0	0	0	0	0	0
36inMN_356	Rhodocyclaceae sp. 36inMN_356	M00087	beta-Oxidation	COMPLETE	Bacteria	Proteobacteria	Betaproteobacteria	Rhodocyclales	Rhodocyclaceae			0	0	0	0	0	0	0	0	0	0	0	0	0	0	0	0	0.165559	0	0	0	0	0	0	0	0	0	0	0	0	0	0	0	0	0	0	0	0	0
36inMN_356	Rhodocyclaceae sp. 36inMN_356	M00530	Dissimilatory nitrate reduction, nitrate => ammonia	1 BLOCK MISSING	Bacteria	Proteobacteria	Betaproteobacteria	Rhodocyclales	Rhodocyclaceae			0	0	0	0	0	0	0	0	0	0	0	0	0	0	0	0	0.165559	0	0	0	0	0	0	0	0	0	0	0	0	0	0	0	0	0	0	0	0	0
36inMN_404	Bacillus sp. 36inMN_404	M00176	Assimilatory sulfate reduction, sulfate => H2S	COMPLETE	Bacteria	Firmicutes	Bacilli	Bacillales	Bacillaceae	Bacillus		0	0	0	0	0	0	0	0	0	0	0	0	0	0	0	0	0	0.230561	0	0	0	0	0	0	0	0	0	0	0	0	0	0	0	0	0	0	0	0
36inMN_404	Bacillus sp. 36inMN_404	M00530	Dissimilatory nitrate reduction, nitrate => ammonia	1 BLOCK MISSING	Bacteria	Firmicutes	Bacilli	Bacillales	Bacillaceae	Bacillus		0	0	0	0	0	0	0	0	0	0	0	0	0	0	0	0	0	0.230561	0	0	0	0	0	0	0	0	0	0	0	0	0	0	0	0	0	0	0	0
36inMN_404	Bacillus sp. 36inMN_404	M00087	beta-Oxidation	COMPLETE	Bacteria	Firmicutes	Bacilli	Bacillales	Bacillaceae	Bacillus		0	0	0	0	0	0	0	0	0	0	0	0	0	0	0	0	0	0.230561	0	0	0	0	0	0	0	0	0	0	0	0	0	0	0	0	0	0	0	0
36inMN_404	Bacillus sp. 36inMN_404	M00531	Assimilatory nitrate reduction, nitrate => ammonia	1 BLOCK MISSING	Bacteria	Firmicutes	Bacilli	Bacillales	Bacillaceae	Bacillus		0	0	0	0	0	0	0	0	0	0	0	0	0	0	0	0	0	0.230561	0	0	0	0	0	0	0	0	0	0	0	0	0	0	0	0	0	0	0	0
37jiCB_016	Veillonellaceae sp. 37jiCB_016	M00530	Dissimilatory nitrate reduction, nitrate => ammonia	1 BLOCK MISSING	Bacteria	Firmicutes	Negativicutes	Veillonellales	Veillonellaceae			0	0	0	0	0	0	0	0	0	0	0	0	0	0	0	0	0	0	0	0	0	0	0	0	0	0	0	0	0	0	0	0	0	0	0	0	0	0
37jiCB_016	Veillonellaceae sp. 37jiCB_016	M00531	Assimilatory nitrate reduction, nitrate => ammonia	1 BLOCK MISSING	Bacteria	Firmicutes	Negativicutes	Veillonellales	Veillonellaceae			0	0	0	0	0	0	0	0	0	0	0	0	0	0	0	0	0	0	0	0	0	0	0	0	0	0	0	0	0	0	0	0	0	0	0	0	0	0
37jiCB_044	Lachnospiraceae sp. 37jiCB_044	M00618	Acetogen	1 BLOCK MISSING	Bacteria	Firmicutes	Clostridia	Clostridiales	Lachnospiraceae			0	0	0	0	0	0	0	0	0	0	0	0	0	0	0	0	0	0	0	0	0	0	0	0	0	0	0	0	0	0	0	0	0	0	0	0	0	0
37jiCB_044	Lachnospiraceae sp. 37jiCB_044	M00377	Reductive acetyl-CoA pathway (Wood-Ljungdahl pathway)	1 BLOCK MISSING	Bacteria	Firmicutes	Clostridia	Clostridiales	Lachnospiraceae			0	0	0	0	0	0	0	0	0	0	0	0	0	0	0	0	0	0	0	0	0	0	0	0	0	0	0	0	0	0	0	0	0	0	0	0	0	0
37jiCB_062	Ruminiclostridium sp. 37jiCB_062	M00176	Assimilatory sulfate reduction, sulfate => H2S	1 BLOCK MISSING	Bacteria	Firmicutes	Clostridia	Clostridiales	Hungateiclostridiaceae	Ruminiclostridium		0	0	0	0	0	0	0	0	0	0	0	0	0	0	0	0	0	0	0	0	0	0	0	0	0	0	0	0	0	0	0	0	0	0	0	0	0	0
37jiCB_063	Clostridium intestinale 37jiCB_063	M00176	Assimilatory sulfate reduction, sulfate => H2S	COMPLETE	Bacteria	Firmicutes	Clostridia	Clostridiales	Clostridiaceae	Clostridium	Clostridium intestinale	0	0	0	0	0	0	0	0	0	0	0	0	0	0	0	0	0	0	0	0	0	0	0	0	0	0	0	0	0	0	0	0	0	0	0	0	0	0
37jiCB_063	Clostridium intestinale 37jiCB_063	M00531	Assimilatory nitrate reduction, nitrate => ammonia	1 BLOCK MISSING	Bacteria	Firmicutes	Clostridia	Clostridiales	Clostridiaceae	Clostridium	Clostridium intestinale	0	0	0	0	0	0	0	0	0	0	0	0	0	0	0	0	0	0	0	0	0	0	0	0	0	0	0	0	0	0	0	0	0	0	0	0	0	0
37jiCB_072	Armatimonadetes sp. 37jiCB_072	M00176	Assimilatory sulfate reduction, sulfate => H2S	1 BLOCK MISSING	Bacteria	Armatimonadetes						0	0	0	0	0	0	0	0	0	0	0	0	0	0	0	0	0	0	0	0	0	0	0	0	0	0	0	0	0	0	0	0	0	0	0	0	0	0
37jiCB_080	Anaerolineaceae sp. 37jiCB_080	M00176	Assimilatory sulfate reduction, sulfate => H2S	1 BLOCK MISSING	Bacteria	Chloroflexi	Anaerolineae	Anaerolineales	Anaerolineaceae			0	0	0	0	0	0	0	0	0	0	0	0	0	0	0	0	0	0	0	0	0	0	0	0	0	0	0	0	0	0	0	0	0	0	0	0	0	0
37jiCB_081	Thermoanaerobacterium sp. 37jiCB_081	M00176	Assimilatory sulfate reduction, sulfate => H2S	1 BLOCK MISSING	Bacteria	Firmicutes	Clostridia	Thermoanaerobacterales		Thermoanaerobacterium		0	0	0	0	0	0	0	0	0	0	0	0	0	0	0	0	0	0	0	0	0	0	0	0	0	0	0	0	0	0	0	0	0	0	0	0	0	0
37jiCB_094	Moorella sp. 37jiCB_094	M00377	Reductive acetyl-CoA pathway (Wood-Ljungdahl pathway)	COMPLETE	Bacteria	Firmicutes	Clostridia	Thermoanaerobacterales	Thermoanaerobacteraceae	Moorella		0	0	0	0	0	0	0	0	0	0	0	0	0	0	0	0	0	0	0	0	0	0	0	0	0	0	0	0	0	0	0	0	0	0	0	0	0	0
37jiCB_094	Moorella sp. 37jiCB_094	M00618	Acetogen	COMPLETE	Bacteria	Firmicutes	Clostridia	Thermoanaerobacterales	Thermoanaerobacteraceae	Moorella		0	0	0	0	0	0	0	0	0	0	0	0	0	0	0	0	0	0	0	0	0	0	0	0	0	0	0	0	0	0	0	0	0	0	0	0	0	0
37jiCB_096	Clostridium beijerinckii 37jiCB_096	M00176	Assimilatory sulfate reduction, sulfate => H2S	COMPLETE	Bacteria	Firmicutes	Clostridia	Clostridiales	Clostridiaceae	Clostridium	Clostridium beijerinckii	0	0	0	0	0	0	0	0	0	0	0	0	0	0	0	0	0	0	0	0	0	0	0	0	0	0	0	0	0	0	0	0	0	0	0	0	0	0
37jiCB_096	Clostridium beijerinckii 37jiCB_096	M00531	Assimilatory nitrate reduction, nitrate => ammonia	1 BLOCK MISSING	Bacteria	Firmicutes	Clostridia	Clostridiales	Clostridiaceae	Clostridium	Clostridium beijerinckii	0	0	0	0	0	0	0	0	0	0	0	0	0	0	0	0	0	0	0	0	0	0	0	0	0	0	0	0	0	0	0	0	0	0	0	0	0	0
37jiCB_100	Veillonellaceae sp. 37jiCB_100	M00530	Dissimilatory nitrate reduction, nitrate => ammonia	1 BLOCK MISSING	Bacteria	Firmicutes	Negativicutes	Veillonellales	Veillonellaceae			0	0	0	0	0	0	0	0	0	0	0	0	0	0	0	0	0	0	0	0	0	0	0	0	0	0	0	0	0	0	0	0	0	0	0	0	0	0
37jiCB_100	Veillonellaceae sp. 37jiCB_100	M00531	Assimilatory nitrate reduction, nitrate => ammonia	1 BLOCK MISSING	Bacteria	Firmicutes	Negativicutes	Veillonellales	Veillonellaceae			0	0	0	0	0	0	0	0	0	0	0	0	0	0	0	0	0	0	0	0	0	0	0	0	0	0	0	0	0	0	0	0	0	0	0	0	0	0
37jiCB_108	Clostridium sp. 37jiCB_108	M00531	Assimilatory nitrate reduction, nitrate => ammonia	1 BLOCK MISSING	Bacteria	Firmicutes	Clostridia	Clostridiales	Clostridiaceae	Clostridium		0	0	0	0	0	0	0	0	0	0	0	0	0	0	0	0	0	0	0	0	0	0	0	0	0	0	0	0	0	0	0	0	0	0	0	0	0	0
37jiCB_108	Clostridium sp. 37jiCB_108	M00176	Assimilatory sulfate reduction, sulfate => H2S	COMPLETE	Bacteria	Firmicutes	Clostridia	Clostridiales	Clostridiaceae	Clostridium		0	0	0	0	0	0	0	0	0	0	0	0	0	0	0	0	0	0	0	0	0	0	0	0	0	0	0	0	0	0	0	0	0	0	0	0	0	0
37jiCB_112	Propionispora vibrioides 37jiCB_112	M00531	Assimilatory nitrate reduction, nitrate => ammonia	1 BLOCK MISSING	Bacteria	Firmicutes	Negativicutes	Selenomonadales	Sporomusaceae	Propionispora	Propionispora vibrioides	0	0	0	0	0	0	0	0	0	0	0	0	0	0	0	0	0	0	0	0	0	0	0	0	0	0	0	0	0	0	0	0	0	0	0	0	0	0
37jiCB_112	Propionispora vibrioides 37jiCB_112	M00530	Dissimilatory nitrate reduction, nitrate => ammonia	1 BLOCK MISSING	Bacteria	Firmicutes	Negativicutes	Selenomonadales	Sporomusaceae	Propionispora	Propionispora vibrioides	0	0	0	0	0	0	0	0	0	0	0	0	0	0	0	0	0	0	0	0	0	0	0	0	0	0	0	0	0	0	0	0	0	0	0	0	0	0
37jiCB_137	Clostridium luticellarii 37jiCB_137	M00618	Acetogen	COMPLETE	Bacteria	Firmicutes	Clostridia	Clostridiales	Clostridiaceae	Clostridium	Clostridium luticellarii	0	0	0	0	0	0	0	0	0	0	0	0	0	0	0	0	0	0	0	0	0	0	0	0	0	0	0	0	0	0	0	0	0	0	0	0	0	0
37jiCB_137	Clostridium luticellarii 37jiCB_137	M00176	Assimilatory sulfate reduction, sulfate => H2S	COMPLETE	Bacteria	Firmicutes	Clostridia	Clostridiales	Clostridiaceae	Clostridium	Clostridium luticellarii	0	0	0	0	0	0	0	0	0	0	0	0	0	0	0	0	0	0	0	0	0	0	0	0	0	0	0	0	0	0	0	0	0	0	0	0	0	0
37jiCB_137	Clostridium luticellarii 37jiCB_137	M00531	Assimilatory nitrate reduction, nitrate => ammonia	1 BLOCK MISSING	Bacteria	Firmicutes	Clostridia	Clostridiales	Clostridiaceae	Clostridium	Clostridium luticellarii	0	0	0	0	0	0	0	0	0	0	0	0	0	0	0	0	0	0	0	0	0	0	0	0	0	0	0	0	0	0	0	0	0	0	0	0	0	0
37jiCB_137	Clostridium luticellarii 37jiCB_137	M00377	Reductive acetyl-CoA pathway (Wood-Ljungdahl pathway)	COMPLETE	Bacteria	Firmicutes	Clostridia	Clostridiales	Clostridiaceae	Clostridium	Clostridium luticellarii	0	0	0	0	0	0	0	0	0	0	0	0	0	0	0	0	0	0	0	0	0	0	0	0	0	0	0	0	0	0	0	0	0	0	0	0	0	0
37jiCB_144	Clostridium magnum 37jiCB_144	M00377	Reductive acetyl-CoA pathway (Wood-Ljungdahl pathway)	COMPLETE	Bacteria	Firmicutes	Clostridia	Clostridiales	Clostridiaceae	Clostridium	Clostridium magnum	0	0	0	0	0	0	0	0	0	0	0	0	0	0	0	0	0	0	0	0	0	0	0	0	0	0	0	0	0	0	0	0	0	0	0	0	0	0
37jiCB_144	Clostridium magnum 37jiCB_144	M00176	Assimilatory sulfate reduction, sulfate => H2S	COMPLETE	Bacteria	Firmicutes	Clostridia	Clostridiales	Clostridiaceae	Clostridium	Clostridium magnum	0	0	0	0	0	0	0	0	0	0	0	0	0	0	0	0	0	0	0	0	0	0	0	0	0	0	0	0	0	0	0	0	0	0	0	0	0	0
37jiCB_144	Clostridium magnum 37jiCB_144	M00531	Assimilatory nitrate reduction, nitrate => ammonia	1 BLOCK MISSING	Bacteria	Firmicutes	Clostridia	Clostridiales	Clostridiaceae	Clostridium	Clostridium magnum	0	0	0	0	0	0	0	0	0	0	0	0	0	0	0	0	0	0	0	0	0	0	0	0	0	0	0	0	0	0	0	0	0	0	0	0	0	0
37jiCB_144	Clostridium magnum 37jiCB_144	M00618	Acetogen	COMPLETE	Bacteria	Firmicutes	Clostridia	Clostridiales	Clostridiaceae	Clostridium	Clostridium magnum	0	0	0	0	0	0	0	0	0	0	0	0	0	0	0	0	0	0	0	0	0	0	0	0	0	0	0	0	0	0	0	0	0	0	0	0	0	0
37jiCB_146	Clostridiales sp. 37jiCB_146	M00377	Reductive acetyl-CoA pathway (Wood-Ljungdahl pathway)	COMPLETE	Bacteria	Firmicutes	Clostridia	Clostridiales				0	0	0	0	0	0	0	0	0	0	0	0	0	0	0	0	0	0	0	0	0	0	0	0	0	0	0	0	0	0	0	0	0	0	0	0	0	0
37jiCB_146	Clostridiales sp. 37jiCB_146	M00618	Acetogen	1 BLOCK MISSING	Bacteria	Firmicutes	Clostridia	Clostridiales				0	0	0	0	0	0	0	0	0	0	0	0	0	0	0	0	0	0	0	0	0	0	0	0	0	0	0	0	0	0	0	0	0	0	0	0	0	0
37jiCB_153	Clostridiales sp. 37jiCB_153	M00176	Assimilatory sulfate reduction, sulfate => H2S	1 BLOCK MISSING	Bacteria	Firmicutes	Clostridia	Clostridiales				0	0	0	0	0	0	0	0	0	0	0	0	0	0	0	0	0	0	0	0	0	0	0	0	0	0	0	0	0	0	0	0	0	0	0	0	0	0
37jiCB_156	Oscillospiraceae sp. 37jiCB_156	M00176	Assimilatory sulfate reduction, sulfate => H2S	1 BLOCK MISSING	Bacteria	Firmicutes	Clostridia	Clostridiales	Oscillospiraceae			0	0	0	0	0	0	0	0	0	0	0	0	0	0	0	0	0	0	0	0	0	0	0	0	0	0	0	0	0	0	0	0	0	0	0	0	0	0
37jiCB_164	Clostridiales sp. 37jiCB_164	M00176	Assimilatory sulfate reduction, sulfate => H2S	1 BLOCK MISSING	Bacteria	Firmicutes	Clostridia	Clostridiales				0	0	0	0	0	0	0	0	0	0	0	0	0	0	0	0	0.0268336	0	0	0	0	0	0	0	0	0	0	0	0	0	0	0	0	0	0	0	0	0
37jiCB_183	Cellulosilyticum sp. 37jiCB_183	M00176	Assimilatory sulfate reduction, sulfate => H2S	COMPLETE	Bacteria	Firmicutes	Clostridia	Clostridiales	Lachnospiraceae	Cellulosilyticum		0	0	0	0	0	0	0	0	0	0	0	0	0	0	0	0	0	0	0	0	0	0	0	0	0	0	0	0	0	0	0	0	0	0	0	0	0	0
37jiCB_191	Moorella thermoacetica 37jiCB_191	M00377	Reductive acetyl-CoA pathway (Wood-Ljungdahl pathway)	COMPLETE	Bacteria	Firmicutes	Clostridia	Thermoanaerobacterales	Thermoanaerobacteraceae	Moorella	Moorella thermoacetica	0	0	0	0	0	0	0	0	0	0	0	0	0	0	0	0	0	0	0	0	0	0	0	0	0	0	0	0	0	0	0	0	0	0	0	0	0	0
37jiCB_191	Moorella thermoacetica 37jiCB_191	M00618	Acetogen	1 BLOCK MISSING	Bacteria	Firmicutes	Clostridia	Thermoanaerobacterales	Thermoanaerobacteraceae	Moorella	Moorella thermoacetica	0	0	0	0	0	0	0	0	0	0	0	0	0	0	0	0	0	0	0	0	0	0	0	0	0	0	0	0	0	0	0	0	0	0	0	0	0	0
37jiCB_196	Thermoanaerobacterales sp. 37jiCB_196	M00618	Acetogen	1 BLOCK MISSING	Bacteria	Firmicutes	Clostridia	Thermoanaerobacterales				0	0	0	0	0	0	0.0458706	0	0.168972	0.0381939	0	0	0	0	0	0	0	0	0	0	0	0	0	0	0	0	0	0	0	0	0	0	0	0	0	0	0	0
37jiCB_196	Thermoanaerobacterales sp. 37jiCB_196	M00377	Reductive acetyl-CoA pathway (Wood-Ljungdahl pathway)	1 BLOCK MISSING	Bacteria	Firmicutes	Clostridia	Thermoanaerobacterales				0	0	0	0	0	0	0.0458706	0	0.168972	0.0381939	0	0	0	0	0	0	0	0	0	0	0	0	0	0	0	0	0	0	0	0	0	0	0	0	0	0	0	0
37jiCB_235	Armatimonadetes sp. 37jiCB_235	M00528	Nitrification, ammonia => nitrite	1 BLOCK MISSING	Bacteria	Armatimonadetes						0	0	0	0	0	0	0	0	0	0	0	0	0	0	0	0	0	0	0	0	0	0	0	0	0	0	0	0	0	0	0	0	0	0	0	0	0	0
37jiCB_260	Clostridium sp. 37jiCB_260	M00176	Assimilatory sulfate reduction, sulfate => H2S	COMPLETE	Bacteria	Firmicutes	Clostridia	Clostridiales	Clostridiaceae	Clostridium		0	0	0	0	0	0	0	0	0	0	0	0	0	0	0	0	0	0	0	0	0	0	0	0	0	0	0	0	0	0	0	0	0	0	0	0	0	0
37jiCB_263	Desulfovibrio sp. 37jiCB_263	M00176	Assimilatory sulfate reduction, sulfate => H2S	1 BLOCK MISSING	Bacteria	Proteobacteria	Deltaproteobacteria	Desulfovibrionales	Desulfovibrionaceae	Desulfovibrio		0	0	0	0	0	0	0	0	0	0	0	0	0.0372566	0.0408833	0	0	0.0803399	0	0	0	0	0	0	0	0	0	0	0	0	0	0	0	0	0	0	0	0	0
37jiCB_263	Desulfovibrio sp. 37jiCB_263	M00530	Dissimilatory nitrate reduction, nitrate => ammonia	1 BLOCK MISSING	Bacteria	Proteobacteria	Deltaproteobacteria	Desulfovibrionales	Desulfovibrionaceae	Desulfovibrio		0	0	0	0	0	0	0	0	0	0	0	0	0.0372566	0.0408833	0	0	0.0803399	0	0	0	0	0	0	0	0	0	0	0	0	0	0	0	0	0	0	0	0	0
37jiCB_263	Desulfovibrio sp. 37jiCB_263	M00596	Dissimilatory sulfate reduction, sulfate => H2S	COMPLETE	Bacteria	Proteobacteria	Deltaproteobacteria	Desulfovibrionales	Desulfovibrionaceae	Desulfovibrio		0	0	0	0	0	0	0	0	0	0	0	0	0.0372566	0.0408833	0	0	0.0803399	0	0	0	0	0	0	0	0	0	0	0	0	0	0	0	0	0	0	0	0	0
37jiCB_264	Mobilisporobacter sp. 37jiCB_264	M00176	Assimilatory sulfate reduction, sulfate => H2S	1 BLOCK MISSING	Bacteria	Firmicutes	Clostridia	Clostridiales	Lachnospiraceae	Mobilisporobacter		0	0	0	0	0	0	0	0	0	0	0	0	0	0	0	0	0	0	0	0	0	0	0	0	0	0	0	0	0	0	0	0	0	0	0	0	0	0
37jiCB_270	Lachnoclostridium sp. 37jiCB_270	M00176	Assimilatory sulfate reduction, sulfate => H2S	COMPLETE	Bacteria	Firmicutes	Clostridia	Clostridiales	Lachnospiraceae	Lachnoclostridium		0	0	0	0	0	0	0	0	0	0	0	0	0	0	0	0	0	0	0	0	0	0	0	0	0	0	0	0	0	0	0	0	0	0	0	0	0	0
37jiCB_270	Lachnoclostridium sp. 37jiCB_270	M00531	Assimilatory nitrate reduction, nitrate => ammonia	1 BLOCK MISSING	Bacteria	Firmicutes	Clostridia	Clostridiales	Lachnospiraceae	Lachnoclostridium		0	0	0	0	0	0	0	0	0	0	0	0	0	0	0	0	0	0	0	0	0	0	0	0	0	0	0	0	0	0	0	0	0	0	0	0	0	0
37jiCB_278	Hungatella sp. 37jiCB_278	M00176	Assimilatory sulfate reduction, sulfate => H2S	1 BLOCK MISSING	Bacteria	Firmicutes	Clostridia	Clostridiales	Clostridiaceae	Hungatella		0	0	0	0	0	0	0	0	0	0	0	0	0.0261856	0	0	0	0	0	0	0	0	0	0	0	0	0	0	0	0	0	0	0	0	0	0	0	0	0
37jiCB_291	Clostridium butyricum 37jiCB_291	M00176	Assimilatory sulfate reduction, sulfate => H2S	COMPLETE	Bacteria	Firmicutes	Clostridia	Clostridiales	Clostridiaceae	Clostridium	Clostridium butyricum	0	0	0	0	0	0	0	0	0	0	0	0	0	0	0	0	0	0	0	0	0	0	0	0	0	0	0	0	0	0	0	0	0	0	0	0	0	0
37jiCB_291	Clostridium butyricum 37jiCB_291	M00531	Assimilatory nitrate reduction, nitrate => ammonia	COMPLETE	Bacteria	Firmicutes	Clostridia	Clostridiales	Clostridiaceae	Clostridium	Clostridium butyricum	0	0	0	0	0	0	0	0	0	0	0	0	0	0	0	0	0	0	0	0	0	0	0	0	0	0	0	0	0	0	0	0	0	0	0	0	0	0
37jiCB_313	Clostridium sp. 37jiCB_313	M00531	Assimilatory nitrate reduction, nitrate => ammonia	COMPLETE	Bacteria	Firmicutes	Clostridia	Clostridiales	Clostridiaceae	Clostridium		0	0	0	0	0	0	0	0	0	0	0	0	0.0440281	0	0.0476269	0	0	0	0	0	0	0	0	0	0	0	0	0	0	0	0	0	0	0	0	0	0	0
37jiCB_321	Firmicutes sp. 37jiCB_321	M00176	Assimilatory sulfate reduction, sulfate => H2S	1 BLOCK MISSING	Bacteria	Firmicutes						0	0	0	0	0	0	0	0	0	0	0	0	0	0	0	0	0	0	0	0	0	0	0	0	0	0	0	0	0	0	0	0	0	0	0	0	0	0
37jiCB_324	[Clostridium] methoxybenzovorans 37jiCB_324	M00176	Assimilatory sulfate reduction, sulfate => H2S	1 BLOCK MISSING	Bacteria	Firmicutes	Clostridia	Clostridiales	Lachnospiraceae	Lachnoclostridium	[Clostridium] methoxybenzovorans	0	0	0	0	0	0	0	0	0	0	0	0	0	0	0	0	0	0	0	0	0	0	0	0	0	0	0	0	0	0	0	0	0	0	0	0	0	0
37jiCB_332	Sporolituus thermophilus 37jiCB_332	M00531	Assimilatory nitrate reduction, nitrate => ammonia	1 BLOCK MISSING	Bacteria	Firmicutes	Negativicutes	Selenomonadales	Sporomusaceae	Sporolituus	Sporolituus thermophilus	0	0	0	0	0	0	0	0	0.0387297	0	0	0	0	0	0	0	0	0	0	0	0	0	0	0	0	0	0	0	0	0	0	0	0	0	0	0	0	0
38kaAR_006	Phycisphaerales sp. 38kaAR_006	M00530	Dissimilatory nitrate reduction, nitrate => ammonia	1 BLOCK MISSING	Bacteria	Planctomycetes	Phycisphaerae	Phycisphaerales				0	0	0	0	0	0	0	0	0	0	0	0	0	0	0	0	0	0	0	0	0	0	0	0	0	0	0	0	0	0	0	0	0	0	0	0	0	0
38kaAR_006	Phycisphaerales sp. 38kaAR_006	M00176	Assimilatory sulfate reduction, sulfate => H2S	1 BLOCK MISSING	Bacteria	Planctomycetes	Phycisphaerae	Phycisphaerales				0	0	0	0	0	0	0	0	0	0	0	0	0	0	0	0	0	0	0	0	0	0	0	0	0	0	0	0	0	0	0	0	0	0	0	0	0	0
38kaAR_009	Syntrophorhabdus sp. 38kaAR_009	M00530	Dissimilatory nitrate reduction, nitrate => ammonia	1 BLOCK MISSING	Bacteria	Proteobacteria	Deltaproteobacteria	Syntrophobacterales	Syntrophorhabdaceae	Syntrophorhabdus		0	0	0	0	0	0	0	0	0	0	0	0	0	0	0	0	0	0	0	0	0	0	0	0	0	0	0	0	0	0	0	0	0	0	0	0	0	0
38kaAR_009	Syntrophorhabdus sp. 38kaAR_009	M00377	Reductive acetyl-CoA pathway (Wood-Ljungdahl pathway)	1 BLOCK MISSING	Bacteria	Proteobacteria	Deltaproteobacteria	Syntrophobacterales	Syntrophorhabdaceae	Syntrophorhabdus		0	0	0	0	0	0	0	0	0	0	0	0	0	0	0	0	0	0	0	0	0	0	0	0	0	0	0	0	0	0	0	0	0	0	0	0	0	0
38kaAR_013	Bacteroidetes sp. 38kaAR_013	M00530	Dissimilatory nitrate reduction, nitrate => ammonia	1 BLOCK MISSING	Bacteria	Bacteroidetes						0	0	0	0	0	0	0	0	0	0	0	0	0	0	0	0	0	0	0	0	0	0	0	0	0	0	0	0	0	0	0	0	0	0	0	0	0	0
38kaAR_016	Proteobacteria sp. 38kaAR_016	M00087	beta-Oxidation	COMPLETE	Bacteria	Proteobacteria						0	0	0	0	0	0	0	0	0	0	0	0	0	0	0	0	0	0	0	0	0	0	0	0	0	0	0	0	0	0	0	0	0	0	0	0	0	0
38kaAR_025	Candidatus Cloacimonetes sp. 38kaAR_025	M00176	Assimilatory sulfate reduction, sulfate => H2S	1 BLOCK MISSING	Bacteria	Candidatus Cloacimonetes						0	0	0	0	0	0	0	0	0	0	0	0	0	0	0	0	0	0	0	0	0	0	0	0	0	0	0	0	0	0	0	0	0	0	0	0	0	0
38kaAR_026	Myxococcales sp. 38kaAR_026	M00176	Assimilatory sulfate reduction, sulfate => H2S	COMPLETE	Bacteria	Proteobacteria	Deltaproteobacteria	Myxococcales				0	0	0	0	0	0	0	0	0	0	0	0	0	0	0	0	0	0	0	0	0	0	0	0	0	0	0	0	0	0	0	0	0	0	0	0	0	0
38kaAR_026	Myxococcales sp. 38kaAR_026	M00531	Assimilatory nitrate reduction, nitrate => ammonia	COMPLETE	Bacteria	Proteobacteria	Deltaproteobacteria	Myxococcales				0	0	0	0	0	0	0	0	0	0	0	0	0	0	0	0	0	0	0	0	0	0	0	0	0	0	0	0	0	0	0	0	0	0	0	0	0	0
38kaAR_026	Myxococcales sp. 38kaAR_026	M00596	Dissimilatory sulfate reduction, sulfate => H2S	1 BLOCK MISSING	Bacteria	Proteobacteria	Deltaproteobacteria	Myxococcales				0	0	0	0	0	0	0	0	0	0	0	0	0	0	0	0	0	0	0	0	0	0	0	0	0	0	0	0	0	0	0	0	0	0	0	0	0	0
38kaAR_026	Myxococcales sp. 38kaAR_026	M00530	Dissimilatory nitrate reduction, nitrate => ammonia	1 BLOCK MISSING	Bacteria	Proteobacteria	Deltaproteobacteria	Myxococcales				0	0	0	0	0	0	0	0	0	0	0	0	0	0	0	0	0	0	0	0	0	0	0	0	0	0	0	0	0	0	0	0	0	0	0	0	0	0
38kaAR_026	Myxococcales sp. 38kaAR_026	M00615	Nitrate_assimilation	1 BLOCK MISSING	Bacteria	Proteobacteria	Deltaproteobacteria	Myxococcales				0	0	0	0	0	0	0	0	0	0	0	0	0	0	0	0	0	0	0	0	0	0	0	0	0	0	0	0	0	0	0	0	0	0	0	0	0	0
38kaAR_034	Planctomycetes sp. 38kaAR_034	M00530	Dissimilatory nitrate reduction, nitrate => ammonia	1 BLOCK MISSING	Bacteria	Planctomycetes						0	0	0	0	0	0	0	0	0	0	0	0	0	0	0	0	0	0	0	0	0	0	0	0	0	0	0	0	0	0	0	0	0	0	0	0	0	0
38kaAR_039	Bacteroidales sp. 38kaAR_039	M00530	Dissimilatory nitrate reduction, nitrate => ammonia	1 BLOCK MISSING	Bacteria	Bacteroidetes	Bacteroidia	Bacteroidales				0	0	0	0	0	0	0	0	0	0	0	0	0	0	0	0	0	0	0	0	0	0	0	0	0	0	0	0	0	0	0	0	0	0	0	0	0	0
38kaAR_053	Bacteria sp. 38kaAR_053	M00530	Dissimilatory nitrate reduction, nitrate => ammonia	1 BLOCK MISSING	Bacteria							0	0	0	0	0	0	0	0	0	0	0	0	0	0	0	0	0	0	0	0	0	0	0	0	0	0	0	0	0	0	0	0	0	0	0	0	0	0
38kaAR_056	Anaerolinea sp. 38kaAR_056	M00530	Dissimilatory nitrate reduction, nitrate => ammonia	1 BLOCK MISSING	Bacteria	Chloroflexi	Anaerolineae	Anaerolineales	Anaerolineaceae	Anaerolinea		0	0	0	0	0	0	0	0	0	0	0	0	0	0	0	0	0	0	0	0	0	0	0	0	0	0	0	0	0	0	0	0	0	0	0	0	0	0
38kaAR_063	Bacteroidetes sp. 38kaAR_063	M00176	Assimilatory sulfate reduction, sulfate => H2S	1 BLOCK MISSING	Bacteria	Bacteroidetes						0	0	0	0	0	0	0	0	0	0	0	0	0	0	0	0	0	0	0	0	0	0	0	0	0	0	0	0	0	0	0	0	0	0	0	0	0	0
38kaAR_063	Bacteroidetes sp. 38kaAR_063	M00530	Dissimilatory nitrate reduction, nitrate => ammonia	1 BLOCK MISSING	Bacteria	Bacteroidetes						0	0	0	0	0	0	0	0	0	0	0	0	0	0	0	0	0	0	0	0	0	0	0	0	0	0	0	0	0	0	0	0	0	0	0	0	0	0
38kaAR_073	Anaerolineaceae sp. 38kaAR_073	M00530	Dissimilatory nitrate reduction, nitrate => ammonia	1 BLOCK MISSING	Bacteria	Chloroflexi	Anaerolineae	Anaerolineales	Anaerolineaceae			0	0	0	0	0	0	0	0	0	0	0	0	0	0	0	0	0	0	0	0	0	0	0	0	0	0	0	0	0	0	0	0	0	0	0	0	0	0
38kaAR_075	candidate division Zixibacteria sp. 38kaAR_075	M00530	Dissimilatory nitrate reduction, nitrate => ammonia	1 BLOCK MISSING	Bacteria	candidate division Zixibacteria						0	0	0	0	0	0	0	0	0	0	0	0	0	0	0	0	0	0	0	0	0	0	0	0	0	0	0	0	0	0	0	0	0	0	0	0	0	0
38kaAR_076	Chloroflexi sp. 38kaAR_076	M00531	Assimilatory nitrate reduction, nitrate => ammonia	1 BLOCK MISSING	Bacteria	Chloroflexi						0	0	0	0	0	0	0	0	0	0	0	0	0	0	0	0	0	0	0	0	0	0	0	0	0	0	0	0	0	0	0	0	0	0	0	0	0	0
38kaAR_076	Chloroflexi sp. 38kaAR_076	M00596	Dissimilatory sulfate reduction, sulfate => H2S	1 BLOCK MISSING	Bacteria	Chloroflexi						0	0	0	0	0	0	0	0	0	0	0	0	0	0	0	0	0	0	0	0	0	0	0	0	0	0	0	0	0	0	0	0	0	0	0	0	0	0
38kaAR_079	Phycisphaerae sp. 38kaAR_079	M00530	Dissimilatory nitrate reduction, nitrate => ammonia	1 BLOCK MISSING	Bacteria	Planctomycetes	Phycisphaerae					0	0	0	0	0	0	0	0	0	0	0	0	0	0	0	0	0	0	0	0	0	0	0	0	0	0	0	0	0	0	0	0	0	0	0	0	0	0
38kaAR_079	Phycisphaerae sp. 38kaAR_079	M00531	Assimilatory nitrate reduction, nitrate => ammonia	1 BLOCK MISSING	Bacteria	Planctomycetes	Phycisphaerae					0	0	0	0	0	0	0	0	0	0	0	0	0	0	0	0	0	0	0	0	0	0	0	0	0	0	0	0	0	0	0	0	0	0	0	0	0	0
38kaAR_079	Phycisphaerae sp. 38kaAR_079	M00176	Assimilatory sulfate reduction, sulfate => H2S	COMPLETE	Bacteria	Planctomycetes	Phycisphaerae					0	0	0	0	0	0	0	0	0	0	0	0	0	0	0	0	0	0	0	0	0	0	0	0	0	0	0	0	0	0	0	0	0	0	0	0	0	0
38kaAR_082	Leptolinea tardivitalis 38kaAR_082	M00530	Dissimilatory nitrate reduction, nitrate => ammonia	1 BLOCK MISSING	Bacteria	Chloroflexi	Anaerolineae	Anaerolineales	Anaerolineaceae	Leptolinea	Leptolinea tardivitalis	0	0	0	0	0	0	0	0	0	0	0	0	0	0	0	0	0	0	0	0	0	0	0	0	0	0	0	0	0	0	0	0	0	0	0	0	0	0
38kaAR_084	Bacteroidetes sp. 38kaAR_084	M00176	Assimilatory sulfate reduction, sulfate => H2S	1 BLOCK MISSING	Bacteria	Bacteroidetes						0	0	0	0	0	0	0	0	0	0	0	0	0	0	0	0	0	0	0	0	0	0	0	0	0	0	0	0	0	0	0	0	0	0	0	0	0	0
38kaAR_084	Bacteroidetes sp. 38kaAR_084	M00530	Dissimilatory nitrate reduction, nitrate => ammonia	1 BLOCK MISSING	Bacteria	Bacteroidetes						0	0	0	0	0	0	0	0	0	0	0	0	0	0	0	0	0	0	0	0	0	0	0	0	0	0	0	0	0	0	0	0	0	0	0	0	0	0
38kaAR_091	Bacteroidales sp. 38kaAR_091	M00530	Dissimilatory nitrate reduction, nitrate => ammonia	1 BLOCK MISSING	Bacteria	Bacteroidetes	Bacteroidia	Bacteroidales				0	0	0	0	0	0	0	0	0	0	0	0	0	0	0	0	0	0	0	0	0	0	0	0	0	0	0	0	0	0	0	0	0	0	0	0	0	0
38kaAR_096	Planctomycetes sp. 38kaAR_096	M00087	beta-Oxidation	1 BLOCK MISSING	Bacteria	Planctomycetes						0	0	0	0	0	0	0	0	0	0	0	0	0	0	0	0	0	0	0	0	0	0	0	0	0	0	0	0	0	0	0	0	0	0	0	0	0	0
38kaAR_096	Planctomycetes sp. 38kaAR_096	M00176	Assimilatory sulfate reduction, sulfate => H2S	1 BLOCK MISSING	Bacteria	Planctomycetes						0	0	0	0	0	0	0	0	0	0	0	0	0	0	0	0	0	0	0	0	0	0	0	0	0	0	0	0	0	0	0	0	0	0	0	0	0	0
38kaAR_101	Azonexaceae sp. 38kaAR_101	M00087	beta-Oxidation	COMPLETE	Bacteria	Proteobacteria	Betaproteobacteria	Rhodocyclales	Azonexaceae			0	0	0	0	0	0	0	0	0	0	0	0	0	0	0	0	0	0	0	0	0	0	0	0	0	0	0	0	0	0	0	0	0	0	0	0	0	0
38kaAR_101	Azonexaceae sp. 38kaAR_101	M00529	Denitrification, nitrate => nitrogen	1 BLOCK MISSING	Bacteria	Proteobacteria	Betaproteobacteria	Rhodocyclales	Azonexaceae			0	0	0	0	0	0	0	0	0	0	0	0	0	0	0	0	0	0	0	0	0	0	0	0	0	0	0	0	0	0	0	0	0	0	0	0	0	0
38kaAR_101	Azonexaceae sp. 38kaAR_101	M00530	Dissimilatory nitrate reduction, nitrate => ammonia	COMPLETE	Bacteria	Proteobacteria	Betaproteobacteria	Rhodocyclales	Azonexaceae			0	0	0	0	0	0	0	0	0	0	0	0	0	0	0	0	0	0	0	0	0	0	0	0	0	0	0	0	0	0	0	0	0	0	0	0	0	0
38kaAR_101	Azonexaceae sp. 38kaAR_101	M00531	Assimilatory nitrate reduction, nitrate => ammonia	1 BLOCK MISSING	Bacteria	Proteobacteria	Betaproteobacteria	Rhodocyclales	Azonexaceae			0	0	0	0	0	0	0	0	0	0	0	0	0	0	0	0	0	0	0	0	0	0	0	0	0	0	0	0	0	0	0	0	0	0	0	0	0	0
38kaAR_104	Acidobacteria sp. 38kaAR_104	M00176	Assimilatory sulfate reduction, sulfate => H2S	1 BLOCK MISSING	Bacteria	Acidobacteria						0	0	0	0	0	0	0	0	0	0	0	0	0	0	0	0	0	0	0	0	0	0	0	0	0	0	0	0	0	0	0	0	0	0	0	0	0	0
38kaAR_107	Ignavibacteria sp. 38kaAR_107	M00530	Dissimilatory nitrate reduction, nitrate => ammonia	1 BLOCK MISSING	Bacteria	Ignavibacteriae	Ignavibacteria					0	0	0	0	0	0	0	0	0	0	0	0	0	0	0	0	0	0	0	0	0	0	0	0	0	0	0	0	0	0	0	0	0	0	0	0	0	0
38kaAR_107	Ignavibacteria sp. 38kaAR_107	M00528	Nitrification, ammonia => nitrite	1 BLOCK MISSING	Bacteria	Ignavibacteriae	Ignavibacteria					0	0	0	0	0	0	0	0	0	0	0	0	0	0	0	0	0	0	0	0	0	0	0	0	0	0	0	0	0	0	0	0	0	0	0	0	0	0
38kaAR_110	Bacteria sp. 38kaAR_110	M00530	Dissimilatory nitrate reduction, nitrate => ammonia	1 BLOCK MISSING	Bacteria							0	0	0	0	0	0	0	0	0	0	0	0	0	0	0	0	0	0	0	0	0	0	0	0	0	0	0	0	0	0	0	0	0	0	0	0	0	0
38kaAR_114	Deltaproteobacteria sp. 38kaAR_114	M00087	beta-Oxidation	COMPLETE	Bacteria	Proteobacteria	Deltaproteobacteria					0	0	0	0	0	0	0	0	0	0	0	0	0	0	0	0	0	0	0	0	0	0	0	0	0	0	0	0	0	0	0	0	0	0	0	0	0	0
38kaAR_116	Bacteroidales sp. 38kaAR_116	M00530	Dissimilatory nitrate reduction, nitrate => ammonia	1 BLOCK MISSING	Bacteria	Bacteroidetes	Bacteroidia	Bacteroidales				0	0	0	0	0	0	0	0	0	0	0	0	0	0	0	0	0	0	0	0	0	0	0	0	0	0	0	0	0	0	0	0	0	0	0	0	0	0
38kaAR_120	candidate division Zixibacteria sp. 38kaAR_120	M00530	Dissimilatory nitrate reduction, nitrate => ammonia	1 BLOCK MISSING	Bacteria	candidate division Zixibacteria						0	0	0	0	0	0	0	0	0	0	0	0	0	0	0	0	0	0	0	0	0	0	0	0	0	0	0	0	0	0	0	0	0	0	0	0	0	0
38kaAR_120	candidate division Zixibacteria sp. 38kaAR_120	M00528	Nitrification, ammonia => nitrite	1 BLOCK MISSING	Bacteria	candidate division Zixibacteria						0	0	0	0	0	0	0	0	0	0	0	0	0	0	0	0	0	0	0	0	0	0	0	0	0	0	0	0	0	0	0	0	0	0	0	0	0	0
38kaAR_144	Solibacteraceae sp. 38kaAR_144	M00530	Dissimilatory nitrate reduction, nitrate => ammonia	1 BLOCK MISSING	Bacteria	Acidobacteria	Acidobacteriia	Bryobacterales	Solibacteraceae			0	0	0	0	0	0	0	0	0	0	0	0	0	0	0	0	0	0	0	0	0	0	0	0	0	0	0	0	0	0	0	0	0	0	0	0	0	0
38kaAR_146	Chloroflexi sp. 38kaAR_146	M00377	Reductive acetyl-CoA pathway (Wood-Ljungdahl pathway)	1 BLOCK MISSING	Bacteria	Chloroflexi						0	0	0	0	0	0	0	0	0	0	0	0	0	0	0	0	0	0	0	0	0	0	0	0	0	0	0	0	0	0	0	0	0	0	0	0	0	0
38kaAR_158	Deltaproteobacteria sp. 38kaAR_158	M00087	beta-Oxidation	COMPLETE	Bacteria	Proteobacteria	Deltaproteobacteria					0	0	0	0	0	0	0	0	0	0	0	0	0	0	0	0	0	0	0	0	0	0	0	0	0	0	0	0	0	0	0	0	0	0	0	0	0	0
38kaAR_158	Deltaproteobacteria sp. 38kaAR_158	M00377	Reductive acetyl-CoA pathway (Wood-Ljungdahl pathway)	1 BLOCK MISSING	Bacteria	Proteobacteria	Deltaproteobacteria					0	0	0	0	0	0	0	0	0	0	0	0	0	0	0	0	0	0	0	0	0	0	0	0	0	0	0	0	0	0	0	0	0	0	0	0	0	0
38kaAR_162	Ignavibacteria sp. 38kaAR_162	M00596	Dissimilatory sulfate reduction, sulfate => H2S	COMPLETE	Bacteria	Ignavibacteriae	Ignavibacteria					0	0	0	0	0	0	0	0	0	0	0	0	0	0	0	0	0	0	0	0	0	0	0	0	0	0	0	0	0	0	0	0	0	0	0	0	0	0
38kaAR_162	Ignavibacteria sp. 38kaAR_162	M00530	Dissimilatory nitrate reduction, nitrate => ammonia	1 BLOCK MISSING	Bacteria	Ignavibacteriae	Ignavibacteria					0	0	0	0	0	0	0	0	0	0	0	0	0	0	0	0	0	0	0	0	0	0	0	0	0	0	0	0	0	0	0	0	0	0	0	0	0	0
38kaAR_171	Bacteroidales sp. 38kaAR_171	M00530	Dissimilatory nitrate reduction, nitrate => ammonia	1 BLOCK MISSING	Bacteria	Bacteroidetes	Bacteroidia	Bacteroidales				0	0	0	0	0	0	0	0	0	0	0	0	0	0	0	0	0	0	0	0	0	0	0	0	0	0	0	0	0	0	0	0	0	0	0	0	0	0
38kaAR_171	Bacteroidales sp. 38kaAR_171	M00176	Assimilatory sulfate reduction, sulfate => H2S	1 BLOCK MISSING	Bacteria	Bacteroidetes	Bacteroidia	Bacteroidales				0	0	0	0	0	0	0	0	0	0	0	0	0	0	0	0	0	0	0	0	0	0	0	0	0	0	0	0	0	0	0	0	0	0	0	0	0	0
38kaAR_176	Anaerolineaceae sp. 38kaAR_176	M00176	Assimilatory sulfate reduction, sulfate => H2S	1 BLOCK MISSING	Bacteria	Chloroflexi	Anaerolineae	Anaerolineales	Anaerolineaceae			0	0	0	0	0	0	0	0	0	0	0	0	0	0	0	0	0	0	0	0	0	0	0	0	0	0	0	0	0	0	0	0	0	0	0	0	0	0
38kaAR_176	Anaerolineaceae sp. 38kaAR_176	M00087	beta-Oxidation	1 BLOCK MISSING	Bacteria	Chloroflexi	Anaerolineae	Anaerolineales	Anaerolineaceae			0	0	0	0	0	0	0	0	0	0	0	0	0	0	0	0	0	0	0	0	0	0	0	0	0	0	0	0	0	0	0	0	0	0	0	0	0	0
38kaAR_176	Anaerolineaceae sp. 38kaAR_176	M00377	Reductive acetyl-CoA pathway (Wood-Ljungdahl pathway)	COMPLETE	Bacteria	Chloroflexi	Anaerolineae	Anaerolineales	Anaerolineaceae			0	0	0	0	0	0	0	0	0	0	0	0	0	0	0	0	0	0	0	0	0	0	0	0	0	0	0	0	0	0	0	0	0	0	0	0	0	0
38kaAR_176	Anaerolineaceae sp. 38kaAR_176	M00618	Acetogen	COMPLETE	Bacteria	Chloroflexi	Anaerolineae	Anaerolineales	Anaerolineaceae			0	0	0	0	0	0	0	0	0	0	0	0	0	0	0	0	0	0	0	0	0	0	0	0	0	0	0	0	0	0	0	0	0	0	0	0	0	0
38kaAR_180	Phycisphaerales sp. 38kaAR_180	M00531	Assimilatory nitrate reduction, nitrate => ammonia	COMPLETE	Bacteria	Planctomycetes	Phycisphaerae	Phycisphaerales				0	0	0	0	0	0	0	0	0	0	0	0	0	0	0	0	0	0	0	0	0	0	0	0	0	0	0	0	0	0	0	0	0	0	0	0	0	0
38kaAR_180	Phycisphaerales sp. 38kaAR_180	M00530	Dissimilatory nitrate reduction, nitrate => ammonia	1 BLOCK MISSING	Bacteria	Planctomycetes	Phycisphaerae	Phycisphaerales				0	0	0	0	0	0	0	0	0	0	0	0	0	0	0	0	0	0	0	0	0	0	0	0	0	0	0	0	0	0	0	0	0	0	0	0	0	0
38kaAR_181	Bacteroidetes sp. 38kaAR_181	M00530	Dissimilatory nitrate reduction, nitrate => ammonia	COMPLETE	Bacteria	Bacteroidetes						0	0	0	0	0	0	0	0	0	0	0	0	0	0	0	0	0	0	0	0	0	0	0	0	0	0	0	0	0	0	0	0	0	0	0	0	0	0
38kaAR_186	Phycisphaerae sp. 38kaAR_186	M00087	beta-Oxidation	1 BLOCK MISSING	Bacteria	Planctomycetes	Phycisphaerae					0	0	0	0	0	0	0	0	0	0	0	0	0	0	0	0	0	0	0	0	0	0	0	0	0	0	0	0	0	0	0	0	0	0	0	0	0	0
38kaAR_186	Phycisphaerae sp. 38kaAR_186	M00530	Dissimilatory nitrate reduction, nitrate => ammonia	1 BLOCK MISSING	Bacteria	Planctomycetes	Phycisphaerae					0	0	0	0	0	0	0	0	0	0	0	0	0	0	0	0	0	0	0	0	0	0	0	0	0	0	0	0	0	0	0	0	0	0	0	0	0	0
38kaAR_186	Phycisphaerae sp. 38kaAR_186	M00176	Assimilatory sulfate reduction, sulfate => H2S	COMPLETE	Bacteria	Planctomycetes	Phycisphaerae					0	0	0	0	0	0	0	0	0	0	0	0	0	0	0	0	0	0	0	0	0	0	0	0	0	0	0	0	0	0	0	0	0	0	0	0	0	0
38kaAR_186	Phycisphaerae sp. 38kaAR_186	M00531	Assimilatory nitrate reduction, nitrate => ammonia	1 BLOCK MISSING	Bacteria	Planctomycetes	Phycisphaerae					0	0	0	0	0	0	0	0	0	0	0	0	0	0	0	0	0	0	0	0	0	0	0	0	0	0	0	0	0	0	0	0	0	0	0	0	0	0
38kaAR_189	Myxococcales sp. 38kaAR_189	M00596	Dissimilatory sulfate reduction, sulfate => H2S	COMPLETE	Bacteria	Proteobacteria	Deltaproteobacteria	Myxococcales				0	0	0	0	0	0	0	0	0	0	0	0	0	0	0	0	0	0	0	0	0	0	0	0	0	0	0	0	0	0	0	0	0	0	0	0	0	0
38kaAR_189	Myxococcales sp. 38kaAR_189	M00530	Dissimilatory nitrate reduction, nitrate => ammonia	1 BLOCK MISSING	Bacteria	Proteobacteria	Deltaproteobacteria	Myxococcales				0	0	0	0	0	0	0	0	0	0	0	0	0	0	0	0	0	0	0	0	0	0	0	0	0	0	0	0	0	0	0	0	0	0	0	0	0	0
38kaAR_189	Myxococcales sp. 38kaAR_189	M00176	Assimilatory sulfate reduction, sulfate => H2S	1 BLOCK MISSING	Bacteria	Proteobacteria	Deltaproteobacteria	Myxococcales				0	0	0	0	0	0	0	0	0	0	0	0	0	0	0	0	0	0	0	0	0	0	0	0	0	0	0	0	0	0	0	0	0	0	0	0	0	0
38kaAR_189	Myxococcales sp. 38kaAR_189	M00087	beta-Oxidation	1 BLOCK MISSING	Bacteria	Proteobacteria	Deltaproteobacteria	Myxococcales				0	0	0	0	0	0	0	0	0	0	0	0	0	0	0	0	0	0	0	0	0	0	0	0	0	0	0	0	0	0	0	0	0	0	0	0	0	0
38kaAR_189	Myxococcales sp. 38kaAR_189	M00531	Assimilatory nitrate reduction, nitrate => ammonia	1 BLOCK MISSING	Bacteria	Proteobacteria	Deltaproteobacteria	Myxococcales				0	0	0	0	0	0	0	0	0	0	0	0	0	0	0	0	0	0	0	0	0	0	0	0	0	0	0	0	0	0	0	0	0	0	0	0	0	0
38kaAR_209	Anaerolineae sp. 38kaAR_209	M00176	Assimilatory sulfate reduction, sulfate => H2S	1 BLOCK MISSING	Bacteria	Chloroflexi	Anaerolineae					0	0	0	0	0	0	0	0	0	0	0	0	0	0	0	0	0	0	0	0	0	0	0	0	0	0	0	0	0	0	0	0	0	0	0	0	0	0
38kaAR_209	Anaerolineae sp. 38kaAR_209	M00087	beta-Oxidation	COMPLETE	Bacteria	Chloroflexi	Anaerolineae					0	0	0	0	0	0	0	0	0	0	0	0	0	0	0	0	0	0	0	0	0	0	0	0	0	0	0	0	0	0	0	0	0	0	0	0	0	0
38kaAR_223	Dehalococcoidia sp. 38kaAR_223	M00377	Reductive acetyl-CoA pathway (Wood-Ljungdahl pathway)	COMPLETE	Bacteria	Chloroflexi	Dehalococcoidia					0	0	0	0	0	0	0	0	0	0	0	0	0	0	0	0	0	0	0	0	0	0	0	0	0	0	0	0	0	0	0	0	0	0	0	0	0	0
38kaAR_223	Dehalococcoidia sp. 38kaAR_223	M00596	Dissimilatory sulfate reduction, sulfate => H2S	1 BLOCK MISSING	Bacteria	Chloroflexi	Dehalococcoidia					0	0	0	0	0	0	0	0	0	0	0	0	0	0	0	0	0	0	0	0	0	0	0	0	0	0	0	0	0	0	0	0	0	0	0	0	0	0
38kaAR_226	Sulfurospirillum sp. 38kaAR_226	M00530	Dissimilatory nitrate reduction, nitrate => ammonia	COMPLETE	Bacteria	Proteobacteria	Epsilonproteobacteria	Campylobacterales	Campylobacteraceae	Sulfurospirillum		0	0	0	0	0	0	0	0	0	0	0	0	0	0	0	0	0	0	0	0	0	0	0	0	0	0	0	0	0	0	0	0	0	0	0	0	0	0
38kaAR_226	Sulfurospirillum sp. 38kaAR_226	M00176	Assimilatory sulfate reduction, sulfate => H2S	COMPLETE	Bacteria	Proteobacteria	Epsilonproteobacteria	Campylobacterales	Campylobacteraceae	Sulfurospirillum		0	0	0	0	0	0	0	0	0	0	0	0	0	0	0	0	0	0	0	0	0	0	0	0	0	0	0	0	0	0	0	0	0	0	0	0	0	0
38kaAR_230	Spirochaetes sp. 38kaAR_230	M00530	Dissimilatory nitrate reduction, nitrate => ammonia	1 BLOCK MISSING	Bacteria	Spirochaetes						0	0	0	0	0	0	0	0	0	0	0	0	0	0	0	0	0	0	0	0	0	0	0	0	0	0	0	0	0	0	0	0	0	0	0	0	0	0
38kaAR_230	Spirochaetes sp. 38kaAR_230	M00087	beta-Oxidation	COMPLETE	Bacteria	Spirochaetes						0	0	0	0	0	0	0	0	0	0	0	0	0	0	0	0	0	0	0	0	0	0	0	0	0	0	0	0	0	0	0	0	0	0	0	0	0	0
38kaAR_234	Myxococcales sp. 38kaAR_234	M00176	Assimilatory sulfate reduction, sulfate => H2S	1 BLOCK MISSING	Bacteria	Proteobacteria	Deltaproteobacteria	Myxococcales				0	0	0	0	0	0	0	0	0	0	0	0	0	0	0	0	0	0	0	0	0	0	0	0	0	0	0	0	0	0	0	0	0	0	0	0	0	0
38kaAR_234	Myxococcales sp. 38kaAR_234	M00087	beta-Oxidation	COMPLETE	Bacteria	Proteobacteria	Deltaproteobacteria	Myxococcales				0	0	0	0	0	0	0	0	0	0	0	0	0	0	0	0	0	0	0	0	0	0	0	0	0	0	0	0	0	0	0	0	0	0	0	0	0	0
38kaAR_254	Bacteroidales sp. 38kaAR_254	M00176	Assimilatory sulfate reduction, sulfate => H2S	1 BLOCK MISSING	Bacteria	Bacteroidetes	Bacteroidia	Bacteroidales				0	0	0	0	0	0	0	0	0	0	0	0	0	0	0	0	0	0	0	0	0	0	0	0	0	0	0	0	0	0	0	0	0	0	0	0	0	0
38kaAR_254	Bacteroidales sp. 38kaAR_254	M00530	Dissimilatory nitrate reduction, nitrate => ammonia	1 BLOCK MISSING	Bacteria	Bacteroidetes	Bacteroidia	Bacteroidales				0	0	0	0	0	0	0	0	0	0	0	0	0	0	0	0	0	0	0	0	0	0	0	0	0	0	0	0	0	0	0	0	0	0	0	0	0	0
38kaAR_264	Chlorobi sp. 38kaAR_264	M00530	Dissimilatory nitrate reduction, nitrate => ammonia	1 BLOCK MISSING	Bacteria	Chlorobi						0	0	0	0	0	0	0	0	0	0	0	0	0	0	0	0	0	0	0	0	0	0	0	0	0	0	0	0	0	0	0	0	0	0	0	0	0	0
38kaAR_265	candidate division Zixibacteria sp. 38kaAR_265	M00530	Dissimilatory nitrate reduction, nitrate => ammonia	1 BLOCK MISSING	Bacteria	candidate division Zixibacteria						0	0	0	0	0	0	0	0	0	0	0	0	0	0	0	0	0	0	0	0	0	0	0	0	0	0	0	0	0	0	0	0	0	0	0	0	0	0
38kaAR_265	candidate division Zixibacteria sp. 38kaAR_265	M00596	Dissimilatory sulfate reduction, sulfate => H2S	COMPLETE	Bacteria	candidate division Zixibacteria						0	0	0	0	0	0	0	0	0	0	0	0	0	0	0	0	0	0	0	0	0	0	0	0	0	0	0	0	0	0	0	0	0	0	0	0	0	0
38kaAR_274	Bacteroidia sp. 38kaAR_274	M00530	Dissimilatory nitrate reduction, nitrate => ammonia	1 BLOCK MISSING	Bacteria	Bacteroidetes	Bacteroidia					0	0	0	0	0	0	0	0	0	0	0	0	0	0	0	0	0	0	0	0	0	0	0	0	0	0	0	0	0	0	0	0	0	0	0	0	0	0
38kaAR_275	Bacteroidales sp. 38kaAR_275	M00530	Dissimilatory nitrate reduction, nitrate => ammonia	1 BLOCK MISSING	Bacteria	Bacteroidetes	Bacteroidia	Bacteroidales				0	0	0	0	0	0	0	0	0	0	0	0	0	0	0	0	0	0	0	0	0	0	0	0	0	0	0	0	0	0	0	0	0	0	0	0	0	0
38kaAR_281	Phycisphaerae sp. 38kaAR_281	M00176	Assimilatory sulfate reduction, sulfate => H2S	1 BLOCK MISSING	Bacteria	Planctomycetes	Phycisphaerae					0	0	0	0	0	0	0	0	0	0	0	0	0	0	0	0	0	0	0	0	0	0	0	0	0	0	0	0	0	0	0	0	0	0	0	0	0	0
38kaAR_281	Phycisphaerae sp. 38kaAR_281	M00530	Dissimilatory nitrate reduction, nitrate => ammonia	1 BLOCK MISSING	Bacteria	Planctomycetes	Phycisphaerae					0	0	0	0	0	0	0	0	0	0	0	0	0	0	0	0	0	0	0	0	0	0	0	0	0	0	0	0	0	0	0	0	0	0	0	0	0	0
38kaAR_281	Phycisphaerae sp. 38kaAR_281	M00531	Assimilatory nitrate reduction, nitrate => ammonia	1 BLOCK MISSING	Bacteria	Planctomycetes	Phycisphaerae					0	0	0	0	0	0	0	0	0	0	0	0	0	0	0	0	0	0	0	0	0	0	0	0	0	0	0	0	0	0	0	0	0	0	0	0	0	0
38kaAR_283	Planctomycetaceae sp. 38kaAR_283	M00176	Assimilatory sulfate reduction, sulfate => H2S	1 BLOCK MISSING	Bacteria	Planctomycetes	Planctomycetia	Planctomycetales	Planctomycetaceae			0	0	0	0	0	0	0	0	0	0	0	0	0	0	0	0	0	0	0	0	0	0	0	0	0	0	0	0	0	0	0	0	0	0	0	0	0	0
38kaAR_283	Planctomycetaceae sp. 38kaAR_283	M00530	Dissimilatory nitrate reduction, nitrate => ammonia	1 BLOCK MISSING	Bacteria	Planctomycetes	Planctomycetia	Planctomycetales	Planctomycetaceae			0	0	0	0	0	0	0	0	0	0	0	0	0	0	0	0	0	0	0	0	0	0	0	0	0	0	0	0	0	0	0	0	0	0	0	0	0	0
38kaAR_286	Dehalococcoidia sp. 38kaAR_286	M00087	beta-Oxidation	1 BLOCK MISSING	Bacteria	Chloroflexi	Dehalococcoidia					0	0	0	0	0	0	0	0	0	0	0	0	0	0	0	0	0	0	0	0	0	0	0	0	0	0	0	0	0	0	0	0	0	0	0	0	0	0
38kaAR_295	Candidatus Sumerlaeota sp. 38kaAR_295	M00530	Dissimilatory nitrate reduction, nitrate => ammonia	1 BLOCK MISSING	Bacteria	Candidatus Sumerlaeota						0	0	0	0	0	0	0	0	0	0	0	0	0	0	0	0	0	0	0	0	0	0	0	0	0	0	0	0	0	0	0	0	0	0	0	0	0	0
38kaAR_305	Lactobacillus coryniformis 38kaAR_305	M00531	Assimilatory nitrate reduction, nitrate => ammonia	1 BLOCK MISSING	Bacteria	Firmicutes	Bacilli	Lactobacillales	Lactobacillaceae	Lactobacillus	Lactobacillus coryniformis	0	0	0	0	0	0	0	0	0	0	0	0	0	0	0	0	0	0	0	0	0	0	0	0	0	0	0	0	0	0	0	0	0	0	0	0	0	0
38kaAR_312	Planctomycetes sp. 38kaAR_312	M00531	Assimilatory nitrate reduction, nitrate => ammonia	1 BLOCK MISSING	Bacteria	Planctomycetes						0	0	0	0	0	0	0	0	0	0	0	0	0	0	0	0	0	0	0	0	0	0	0	0	0	0	0	0	0	0	0	0	0	0	0	0	0	0
38kaAR_338	Anaerolineaceae sp. 38kaAR_338	M00176	Assimilatory sulfate reduction, sulfate => H2S	1 BLOCK MISSING	Bacteria	Chloroflexi	Anaerolineae	Anaerolineales	Anaerolineaceae			0	0	0	0	0	0	0	0	0	0	0	0	0	0	0	0	0	0	0	0	0	0	0	0	0	0	0	0	0	0	0	0	0	0	0	0	0	0
38kaAR_338	Anaerolineaceae sp. 38kaAR_338	M00530	Dissimilatory nitrate reduction, nitrate => ammonia	1 BLOCK MISSING	Bacteria	Chloroflexi	Anaerolineae	Anaerolineales	Anaerolineaceae			0	0	0	0	0	0	0	0	0	0	0	0	0	0	0	0	0	0	0	0	0	0	0	0	0	0	0	0	0	0	0	0	0	0	0	0	0	0
38kaAR_339	Verrucomicrobia sp. 38kaAR_339	M00176	Assimilatory sulfate reduction, sulfate => H2S	1 BLOCK MISSING	Bacteria	Verrucomicrobia						0	0	0	0	0	0	0	0	0	0	0	0	0	0	0	0	0	0	0	0	0	0	0	0	0	0	0	0	0	0	0	0	0	0	0	0	0	0
38kaAR_340	Anaerolinea sp. 38kaAR_340	M00530	Dissimilatory nitrate reduction, nitrate => ammonia	1 BLOCK MISSING	Bacteria	Chloroflexi	Anaerolineae	Anaerolineales	Anaerolineaceae	Anaerolinea		0	0	0	0	0	0	0	0	0	0	0	0	0	0	0	0	0	0	0	0	0	0	0	0	0	0	0	0	0	0	0	0	0	0	0	0	0	0
38kaAR_343	candidate division FCPU426 sp. 38kaAR_343	M00530	Dissimilatory nitrate reduction, nitrate => ammonia	1 BLOCK MISSING	Bacteria	candidate division FCPU426						0	0	0	0	0	0	0	0	0	0	0	0	0	0	0	0	0	0	0	0	0	0	0	0	0	0	0	0	0	0	0	0	0	0	0	0	0	0
39liFA_034	Eubacteriaceae sp. 39liFA_034	M00377	Reductive acetyl-CoA pathway (Wood-Ljungdahl pathway)	1 BLOCK MISSING	Bacteria	Firmicutes	Clostridia	Clostridiales	Eubacteriaceae			0	0	0	0	0	0	0	0	0	0	0	0	0	0	0	0	0	0	0	0	0	0	0	0	0	0	0	0	0	0	0	0	0	0	0	0	0	0
39liFA_034	Eubacteriaceae sp. 39liFA_034	M00618	Acetogen	1 BLOCK MISSING	Bacteria	Firmicutes	Clostridia	Clostridiales	Eubacteriaceae			0	0	0	0	0	0	0	0	0	0	0	0	0	0	0	0	0	0	0	0	0	0	0	0	0	0	0	0	0	0	0	0	0	0	0	0	0	0
39liFA_115	Planctomycetales sp. 39liFA_115	M00087	beta-Oxidation	1 BLOCK MISSING	Bacteria	Planctomycetes	Planctomycetia	Planctomycetales				0	0	0	0	0	0	0	0	0	0	0	0	0	0	0	0	0	0	0	0	0	0	0	0	0	0	0	0	0	0	0	0	0	0	0	0	0	0
39liFA_117	Bacteroidales sp. 39liFA_117	M00530	Dissimilatory nitrate reduction, nitrate => ammonia	1 BLOCK MISSING	Bacteria	Bacteroidetes	Bacteroidia	Bacteroidales				0	0	0	0	0.084113	0.0730654	0	0	0	0	0	0	0	0	0	0	0	0	0	0	0	0	0	0	0	0.03701	0.0476573	0.0158888	0.0378646	0.0170305	0	0.0163246	0	0.0147513	0	0	0	0
39liFB_014	Gammaproteobacteria sp. 39liFB_014	M00529	Denitrification, nitrate => nitrogen	COMPLETE	Bacteria	Proteobacteria	Gammaproteobacteria					0	0	0	0	0	0	0	0	0	0	0	0	0	0	0	0	0	0	0	0	0	0	0	0	0	0	0	0	0	0	0	0	0	0	0	0	0	0.0212943
39liFB_014	Gammaproteobacteria sp. 39liFB_014	M00087	beta-Oxidation	COMPLETE	Bacteria	Proteobacteria	Gammaproteobacteria					0	0	0	0	0	0	0	0	0	0	0	0	0	0	0	0	0	0	0	0	0	0	0	0	0	0	0	0	0	0	0	0	0	0	0	0	0	0.0212943
39liFB_014	Gammaproteobacteria sp. 39liFB_014	M00176	Assimilatory sulfate reduction, sulfate => H2S	COMPLETE	Bacteria	Proteobacteria	Gammaproteobacteria					0	0	0	0	0	0	0	0	0	0	0	0	0	0	0	0	0	0	0	0	0	0	0	0	0	0	0	0	0	0	0	0	0	0	0	0	0	0.0212943
39liFB_014	Gammaproteobacteria sp. 39liFB_014	M00530	Dissimilatory nitrate reduction, nitrate => ammonia	1 BLOCK MISSING	Bacteria	Proteobacteria	Gammaproteobacteria					0	0	0	0	0	0	0	0	0	0	0	0	0	0	0	0	0	0	0	0	0	0	0	0	0	0	0	0	0	0	0	0	0	0	0	0	0	0.0212943
39liFB_031	Bacteroidales sp. 39liFB_031	M00530	Dissimilatory nitrate reduction, nitrate => ammonia	1 BLOCK MISSING	Bacteria	Bacteroidetes	Bacteroidia	Bacteroidales				0	0	0	0	0	0	0	0	0	0	0	0	0	0	0	0	0	0	0	0	0	0	0	0	0	0.103434	0.0138665	0.0152567	0.0425835	0.0831557	0	0	0	0	0	0	0	0
39liFB_045	Bacteroidales sp. 39liFB_045	M00530	Dissimilatory nitrate reduction, nitrate => ammonia	1 BLOCK MISSING	Bacteria	Bacteroidetes	Bacteroidia	Bacteroidales				0	0	0	0	0	0	0	0	0	0	0	0	0	0	0	0	0	0	0	0	0	0	0	0	0	0	0	0	0	0	0	0	0	0	0	0	0	0
39liFB_096	Gammaproteobacteria sp. 39liFB_096	M00531	Assimilatory nitrate reduction, nitrate => ammonia	1 BLOCK MISSING	Bacteria	Proteobacteria	Gammaproteobacteria					0	0	0	0	0	0	0	0	0	0	0	0	0	0	0	0	0	0	0	0	0	0	0	0	0	0	0	0	0	0	0	0	0	0	0	0	0	0.0194545
39liFB_096	Gammaproteobacteria sp. 39liFB_096	M00176	Assimilatory sulfate reduction, sulfate => H2S	COMPLETE	Bacteria	Proteobacteria	Gammaproteobacteria					0	0	0	0	0	0	0	0	0	0	0	0	0	0	0	0	0	0	0	0	0	0	0	0	0	0	0	0	0	0	0	0	0	0	0	0	0	0.0194545
39liFB_096	Gammaproteobacteria sp. 39liFB_096	M00087	beta-Oxidation	1 BLOCK MISSING	Bacteria	Proteobacteria	Gammaproteobacteria					0	0	0	0	0	0	0	0	0	0	0	0	0	0	0	0	0	0	0	0	0	0	0	0	0	0	0	0	0	0	0	0	0	0	0	0	0	0.0194545
3CglBP_24	Rhodoblastus sp. 3CglBP_24	M00087	beta-Oxidation	1 BLOCK MISSING	Bacteria	Proteobacteria	Alphaproteobacteria	Rhizobiales	Beijerinckiaceae	Rhodoblastus		0	0	0	0	0	0	0	0	0	0	0	0	0	0	0	0	0	0	0	0	0	0	0	0	0	0	0	0	0	0	0	0	0	0	0	0	0	0
3CglBP_8	Acidimicrobiaceae sp. 3CglBP_8	M00531	Assimilatory nitrate reduction, nitrate => ammonia	COMPLETE	Bacteria	Actinobacteria	Acidimicrobiia	Acidimicrobiales	Acidimicrobiaceae			0	0	0	0	0	0	0	0	0	0	0	0	0	0	0	0	0	0	0	0	0	0	0	0	0	0	0	0	0	0	0	0	0	0	0	0	0	0
3CglBP_8	Acidimicrobiaceae sp. 3CglBP_8	M00176	Assimilatory sulfate reduction, sulfate => H2S	1 BLOCK MISSING	Bacteria	Actinobacteria	Acidimicrobiia	Acidimicrobiales	Acidimicrobiaceae			0	0	0	0	0	0	0	0	0	0	0	0	0	0	0	0	0	0	0	0	0	0	0	0	0	0	0	0	0	0	0	0	0	0	0	0	0	0
3CglBP_8	Acidimicrobiaceae sp. 3CglBP_8	M00615	Nitrate_assimilation	1 BLOCK MISSING	Bacteria	Actinobacteria	Acidimicrobiia	Acidimicrobiales	Acidimicrobiaceae			0	0	0	0	0	0	0	0	0	0	0	0	0	0	0	0	0	0	0	0	0	0	0	0	0	0	0	0	0	0	0	0	0	0	0	0	0	0
3CglBP_9	Rhizobiales sp. 3CglBP_9	M00176	Assimilatory sulfate reduction, sulfate => H2S	1 BLOCK MISSING	Bacteria	Proteobacteria	Alphaproteobacteria	Rhizobiales				0	0	0	0	0	0	0	0	0	0	0	0	0	0	0	0	0	0	0	0	0	0	0	0	0	0	0	0	0	0	0	0	0	0	0	0	0	0
41maFB_012	Epsilonproteobacteria sp. 41maFB_012	M00173	Reductive citrate cycle (Arnon-Buchanan cycle)	COMPLETE	Bacteria	Proteobacteria	Epsilonproteobacteria					0	0	0	0	0	0	0	0	0	0	0	0	0	0	0	0	0	0	0	0	0	0	0	0	0	0	0	0	0	0	0	0	0	0	0	0	0	0
41maFB_012	Epsilonproteobacteria sp. 41maFB_012	M00529	Denitrification, nitrate => nitrogen	1 BLOCK MISSING	Bacteria	Proteobacteria	Epsilonproteobacteria					0	0	0	0	0	0	0	0	0	0	0	0	0	0	0	0	0	0	0	0	0	0	0	0	0	0	0	0	0	0	0	0	0	0	0	0	0	0
41maFB_012	Epsilonproteobacteria sp. 41maFB_012	M00530	Dissimilatory nitrate reduction, nitrate => ammonia	1 BLOCK MISSING	Bacteria	Proteobacteria	Epsilonproteobacteria					0	0	0	0	0	0	0	0	0	0	0	0	0	0	0	0	0	0	0	0	0	0	0	0	0	0	0	0	0	0	0	0	0	0	0	0	0	0
41maFB_013	Desulfomicrobium sp. 41maFB_013	M00596	Dissimilatory sulfate reduction, sulfate => H2S	COMPLETE	Bacteria	Proteobacteria	Deltaproteobacteria	Desulfovibrionales	Desulfomicrobiaceae	Desulfomicrobium		0	0	0	0	0	0	0	0	0	0	0	0	0	0	0	0	0	0	0	0	0	0	0	0	0	0	0	0	0	0	0	0	0	0	0	0	0	0
41maFB_013	Desulfomicrobium sp. 41maFB_013	M00530	Dissimilatory nitrate reduction, nitrate => ammonia	1 BLOCK MISSING	Bacteria	Proteobacteria	Deltaproteobacteria	Desulfovibrionales	Desulfomicrobiaceae	Desulfomicrobium		0	0	0	0	0	0	0	0	0	0	0	0	0	0	0	0	0	0	0	0	0	0	0	0	0	0	0	0	0	0	0	0	0	0	0	0	0	0
41maFB_013	Desulfomicrobium sp. 41maFB_013	M00176	Assimilatory sulfate reduction, sulfate => H2S	1 BLOCK MISSING	Bacteria	Proteobacteria	Deltaproteobacteria	Desulfovibrionales	Desulfomicrobiaceae	Desulfomicrobium		0	0	0	0	0	0	0	0	0	0	0	0	0	0	0	0	0	0	0	0	0	0	0	0	0	0	0	0	0	0	0	0	0	0	0	0	0	0
41maFB_017	Dechloromonas sp. 41maFB_017	M00087	beta-Oxidation	COMPLETE	Bacteria	Proteobacteria	Betaproteobacteria	Rhodocyclales	Azonexaceae	Dechloromonas		0	0	0	0	0	0	0	0	0	0	0	0	0	0	0	0	0	0	0	0	0	0	0	0	0	0	0	0	0	0	0	0	0	0	0	0	0	0
41maFB_019	Dechloromonas agitata 41maFB_019	M00531	Assimilatory nitrate reduction, nitrate => ammonia	1 BLOCK MISSING	Bacteria	Proteobacteria	Betaproteobacteria	Rhodocyclales	Azonexaceae	Dechloromonas	Dechloromonas agitata	0	0	0	0	0	0	0	0	0	0	0	0	0	0	0	0	0	0	0	0	0	0	0	0	0	0	0	0	0	0	0	0	0	0	0	0	0	0
41maFB_019	Dechloromonas agitata 41maFB_019	M00087	beta-Oxidation	COMPLETE	Bacteria	Proteobacteria	Betaproteobacteria	Rhodocyclales	Azonexaceae	Dechloromonas		0	0	0	0	0	0	0	0	0	0	0	0	0	0	0	0	0	0	0	0	0	0	0	0	0	0	0	0	0	0	0	0	0	0	0	0	0	0
41maFB_019	Dechloromonas agitata 41maFB_019	M00529	Denitrification, nitrate => nitrogen	COMPLETE	Bacteria	Proteobacteria	Betaproteobacteria	Rhodocyclales	Azonexaceae	Dechloromonas	Dechloromonas agitata	0	0	0	0	0	0	0	0	0	0	0	0	0	0	0	0	0	0	0	0	0	0	0	0	0	0	0	0	0	0	0	0	0	0	0	0	0	0
41maFB_019	Dechloromonas agitata 41maFB_019	M00530	Dissimilatory nitrate reduction, nitrate => ammonia	COMPLETE	Bacteria	Proteobacteria	Betaproteobacteria	Rhodocyclales	Azonexaceae	Dechloromonas	Dechloromonas agitata	0	0	0	0	0	0	0	0	0	0	0	0	0	0	0	0	0	0	0	0	0	0	0	0	0	0	0	0	0	0	0	0	0	0	0	0	0	0
41maFB_024	Holophagales sp. 41maFB_024	M00087	beta-Oxidation	COMPLETE	Bacteria	Acidobacteria	Holophagae	Holophagales				0	0	0	0	0	0	0	0	0	0	0	0	0	0	0	0	0	0	0	0	0	0	0	0	0	0	0	0	0	0	0	0	0	0	0	0	0	0
41maFB_024	Holophagales sp. 41maFB_024	M00531	Assimilatory nitrate reduction, nitrate => ammonia	1 BLOCK MISSING	Bacteria	Acidobacteria	Holophagae	Holophagales				0	0	0	0	0	0	0	0	0	0	0	0	0	0	0	0	0	0	0	0	0	0	0	0	0	0	0	0	0	0	0	0	0	0	0	0	0	0
41maFB_027	Chlorobiaceae sp. 41maFB_027	M00531	Assimilatory nitrate reduction, nitrate => ammonia	1 BLOCK MISSING	Bacteria	Chlorobi	Chlorobia	Chlorobiales	Chlorobiaceae			0	0	0	0	0	0	0	0	0	0	0	0	0	0	0	0	0	0	0	0	0	0	0	0	0	0	0	0	0	0	0	0	0	0	0	0	0	0
41maFB_027	Chlorobiaceae sp. 41maFB_027	M00176	Assimilatory sulfate reduction, sulfate => H2S	1 BLOCK MISSING	Bacteria	Chlorobi	Chlorobia	Chlorobiales	Chlorobiaceae			0	0	0	0	0	0	0	0	0	0	0	0	0	0	0	0	0	0	0	0	0	0	0	0	0	0	0	0	0	0	0	0	0	0	0	0	0	0
41maFB_029	Acidobacteria sp. 41maFB_029	M00530	Dissimilatory nitrate reduction, nitrate => ammonia	1 BLOCK MISSING	Bacteria	Acidobacteria						0	0	0	0	0	0	0	0	0	0	0	0	0	0	0	0	0	0	0	0	0	0	0	0	0	0	0	0	0	0	0	0	0	0	0	0	0	0
41maFB_029	Acidobacteria sp. 41maFB_029	M00531	Assimilatory nitrate reduction, nitrate => ammonia	1 BLOCK MISSING	Bacteria	Acidobacteria						0	0	0	0	0	0	0	0	0	0	0	0	0	0	0	0	0	0	0	0	0	0	0	0	0	0	0	0	0	0	0	0	0	0	0	0	0	0
41maFB_031	Desulfobacteraceae sp. 41maFB_031	M00176	Assimilatory sulfate reduction, sulfate => H2S	1 BLOCK MISSING	Bacteria	Proteobacteria	Deltaproteobacteria	Desulfobacterales	Desulfobacteraceae			0	0	0	0	0	0	0	0	0	0	0	0	0	0	0	0	0	0	0	0	0	0	0	0	0	0	0	0	0	0	0	0	0	0	0	0	0	0
41maFB_031	Desulfobacteraceae sp. 41maFB_031	M00377	Reductive acetyl-CoA pathway (Wood-Ljungdahl pathway)	COMPLETE	Bacteria	Proteobacteria	Deltaproteobacteria	Desulfobacterales	Desulfobacteraceae			0	0	0	0	0	0	0	0	0	0	0	0	0	0	0	0	0	0	0	0	0	0	0	0	0	0	0	0	0	0	0	0	0	0	0	0	0	0
41maFB_031	Desulfobacteraceae sp. 41maFB_031	M00530	Dissimilatory nitrate reduction, nitrate => ammonia	COMPLETE	Bacteria	Proteobacteria	Deltaproteobacteria	Desulfobacterales	Desulfobacteraceae			0	0	0	0	0	0	0	0	0	0	0	0	0	0	0	0	0	0	0	0	0	0	0	0	0	0	0	0	0	0	0	0	0	0	0	0	0	0
41maFB_031	Desulfobacteraceae sp. 41maFB_031	M00618	Acetogen	COMPLETE	Bacteria	Proteobacteria	Deltaproteobacteria	Desulfobacterales	Desulfobacteraceae			0	0	0	0	0	0	0	0	0	0	0	0	0	0	0	0	0	0	0	0	0	0	0	0	0	0	0	0	0	0	0	0	0	0	0	0	0	0
41maFB_031	Desulfobacteraceae sp. 41maFB_031	M00596	Dissimilatory sulfate reduction, sulfate => H2S	COMPLETE	Bacteria	Proteobacteria	Deltaproteobacteria	Desulfobacterales	Desulfobacteraceae			0	0	0	0	0	0	0	0	0	0	0	0	0	0	0	0	0	0	0	0	0	0	0	0	0	0	0	0	0	0	0	0	0	0	0	0	0	0
41maFB_031	Desulfobacteraceae sp. 41maFB_031	M00531	Assimilatory nitrate reduction, nitrate => ammonia	1 BLOCK MISSING	Bacteria	Proteobacteria	Deltaproteobacteria	Desulfobacterales	Desulfobacteraceae			0	0	0	0	0	0	0	0	0	0	0	0	0	0	0	0	0	0	0	0	0	0	0	0	0	0	0	0	0	0	0	0	0	0	0	0	0	0
41maFB_031	Desulfobacteraceae sp. 41maFB_031	M00087	beta-Oxidation	1 BLOCK MISSING	Bacteria	Proteobacteria	Deltaproteobacteria	Desulfobacterales	Desulfobacteraceae			0	0	0	0	0	0	0	0	0	0	0	0	0	0	0	0	0	0	0	0	0	0	0	0	0	0	0	0	0	0	0	0	0	0	0	0	0	0
41maFB_039	Acidobacteria sp. 41maFB_039	M00530	Dissimilatory nitrate reduction, nitrate => ammonia	1 BLOCK MISSING	Bacteria	Acidobacteria						0	0	0	0	0	0	0	0	0	0	0	0	0	0	0	0	0	0	0	0	0	0	0	0	0	0	0	0	0	0	0	0	0	0	0	0	0	0
41maFB_039	Acidobacteria sp. 41maFB_039	M00087	beta-Oxidation	1 BLOCK MISSING	Bacteria	Acidobacteria						0	0	0	0	0	0	0	0	0	0	0	0	0	0	0	0	0	0	0	0	0	0	0	0	0	0	0	0	0	0	0	0	0	0	0	0	0	0
41maFB_046	Sulfuricurvum sp. 41maFB_046	M00173	Reductive citrate cycle (Arnon-Buchanan cycle)	COMPLETE	Bacteria	Proteobacteria	Epsilonproteobacteria	Campylobacterales	Thiovulaceae	Sulfuricurvum		0	0	0	0	0	0	0	0	0	0	0	0	0	0	0	0	0	0	0	0	0	0	0	0	0	0	0	0	0	0	0	0	0	0	0	0	0	0
41maFB_046	Sulfuricurvum sp. 41maFB_046	M00176	Assimilatory sulfate reduction, sulfate => H2S	COMPLETE	Bacteria	Proteobacteria	Epsilonproteobacteria	Campylobacterales	Thiovulaceae	Sulfuricurvum		0	0	0	0	0	0	0	0	0	0	0	0	0	0	0	0	0	0	0	0	0	0	0	0	0	0	0	0	0	0	0	0	0	0	0	0	0	0
41maFB_046	Sulfuricurvum sp. 41maFB_046	M00531	Assimilatory nitrate reduction, nitrate => ammonia	COMPLETE	Bacteria	Proteobacteria	Epsilonproteobacteria	Campylobacterales	Thiovulaceae	Sulfuricurvum		0	0	0	0	0	0	0	0	0	0	0	0	0	0	0	0	0	0	0	0	0	0	0	0	0	0	0	0	0	0	0	0	0	0	0	0	0	0
41maFB_046	Sulfuricurvum sp. 41maFB_046	M00615	Nitrate_assimilation	COMPLETE	Bacteria	Proteobacteria	Epsilonproteobacteria	Campylobacterales	Thiovulaceae	Sulfuricurvum		0	0	0	0	0	0	0	0	0	0	0	0	0	0	0	0	0	0	0	0	0	0	0	0	0	0	0	0	0	0	0	0	0	0	0	0	0	0
41maFB_046	Sulfuricurvum sp. 41maFB_046	M00530	Dissimilatory nitrate reduction, nitrate => ammonia	1 BLOCK MISSING	Bacteria	Proteobacteria	Epsilonproteobacteria	Campylobacterales	Thiovulaceae	Sulfuricurvum		0	0	0	0	0	0	0	0	0	0	0	0	0	0	0	0	0	0	0	0	0	0	0	0	0	0	0	0	0	0	0	0	0	0	0	0	0	0
41maFB_048	Zoogloea sp. 41maFB_048	M00530	Dissimilatory nitrate reduction, nitrate => ammonia	COMPLETE	Bacteria	Proteobacteria	Betaproteobacteria	Rhodocyclales	Zoogloeaceae	Zoogloea		0	0	0	0	0	0	0	0	0	0	0	0	0	0	0	0	0	0	0	0	0	0	0	0	0	0	0	0	0	0	0	0	0	0	0	0	0	0
41maFB_048	Zoogloea sp. 41maFB_048	M00529	Denitrification, nitrate => nitrogen	COMPLETE	Bacteria	Proteobacteria	Betaproteobacteria	Rhodocyclales	Zoogloeaceae	Zoogloea		0	0	0	0	0	0	0	0	0	0	0	0	0	0	0	0	0	0	0	0	0	0	0	0	0	0	0	0	0	0	0	0	0	0	0	0	0	0
41maFB_048	Zoogloea sp. 41maFB_048	M00087	beta-Oxidation	COMPLETE	Bacteria	Proteobacteria	Betaproteobacteria	Rhodocyclales	Zoogloeaceae	Zoogloea		0	0	0	0	0	0	0	0	0	0	0	0	0	0	0	0	0	0	0	0	0	0	0	0	0	0	0	0	0	0	0	0	0	0	0	0	0	0
41maFB_048	Zoogloea sp. 41maFB_048	M00531	Assimilatory nitrate reduction, nitrate => ammonia	1 BLOCK MISSING	Bacteria	Proteobacteria	Betaproteobacteria	Rhodocyclales	Zoogloeaceae	Zoogloea		0	0	0	0	0	0	0	0	0	0	0	0	0	0	0	0	0	0	0	0	0	0	0	0	0	0	0	0	0	0	0	0	0	0	0	0	0	0
41maFB_052	Holophagaceae sp. 41maFB_052	M00530	Dissimilatory nitrate reduction, nitrate => ammonia	1 BLOCK MISSING	Bacteria	Acidobacteria	Holophagae	Holophagales	Holophagaceae			0	0	0	0	0	0	0	0	0	0	0	0	0	0	0	0	0	0	0	0	0	0	0	0	0	0	0	0	0	0	0	0	0	0	0	0	0	0
41maFB_053	Syntrophobacter sp. 41maFB_053	M00596	Dissimilatory sulfate reduction, sulfate => H2S	COMPLETE	Bacteria	Proteobacteria	Deltaproteobacteria	Syntrophobacterales	Syntrophobacteraceae	Syntrophobacter		0	0	0	0	0	0	0	0	0	0	0	0	0	0	0	0	0	0	0	0	0	0	0	0	0	0	0	0	0	0	0	0	0	0	0	0	0	0
41maFB_053	Syntrophobacter sp. 41maFB_053	M00530	Dissimilatory nitrate reduction, nitrate => ammonia	COMPLETE	Bacteria	Proteobacteria	Deltaproteobacteria	Syntrophobacterales	Syntrophobacteraceae	Syntrophobacter		0	0	0	0	0	0	0	0	0	0	0	0	0	0	0	0	0	0	0	0	0	0	0	0	0	0	0	0	0	0	0	0	0	0	0	0	0	0
41maFB_053	Syntrophobacter sp. 41maFB_053	M00528	Nitrification, ammonia => nitrite	1 BLOCK MISSING	Bacteria	Proteobacteria	Deltaproteobacteria	Syntrophobacterales	Syntrophobacteraceae	Syntrophobacter		0	0	0	0	0	0	0	0	0	0	0	0	0	0	0	0	0	0	0	0	0	0	0	0	0	0	0	0	0	0	0	0	0	0	0	0	0	0
41maFB_053	Syntrophobacter sp. 41maFB_053	M00804	Complete nitrification, comammox, ammonia => nitrite => nitrate	1 BLOCK MISSING	Bacteria	Proteobacteria	Deltaproteobacteria	Syntrophobacterales	Syntrophobacteraceae	Syntrophobacter		0	0	0	0	0	0	0	0	0	0	0	0	0	0	0	0	0	0	0	0	0	0	0	0	0	0	0	0	0	0	0	0	0	0	0	0	0	0
41maFB_053	Syntrophobacter sp. 41maFB_053	M00087	beta-Oxidation	1 BLOCK MISSING	Bacteria	Proteobacteria	Deltaproteobacteria	Syntrophobacterales	Syntrophobacteraceae	Syntrophobacter		0	0	0	0	0	0	0	0	0	0	0	0	0	0	0	0	0	0	0	0	0	0	0	0	0	0	0	0	0	0	0	0	0	0	0	0	0	0
41maFB_053	Syntrophobacter sp. 41maFB_053	M00377	Reductive acetyl-CoA pathway (Wood-Ljungdahl pathway)	1 BLOCK MISSING	Bacteria	Proteobacteria	Deltaproteobacteria	Syntrophobacterales	Syntrophobacteraceae	Syntrophobacter		0	0	0	0	0	0	0	0	0	0	0	0	0	0	0	0	0	0	0	0	0	0	0	0	0	0	0	0	0	0	0	0	0	0	0	0	0	0
41maFB_063	Desulfobulbaceae sp. 41maFB_063	M00618	Acetogen	COMPLETE	Bacteria	Proteobacteria	Deltaproteobacteria	Desulfobacterales	Desulfobulbaceae			0	0	0	0	0	0	0	0	0	0	0	0	0	0	0	0	0	0	0	0	0	0	0	0	0	0	0	0	0	0	0	0	0	0	0	0	0	0
41maFB_063	Desulfobulbaceae sp. 41maFB_063	M00530	Dissimilatory nitrate reduction, nitrate => ammonia	1 BLOCK MISSING	Bacteria	Proteobacteria	Deltaproteobacteria	Desulfobacterales	Desulfobulbaceae			0	0	0	0	0	0	0	0	0	0	0	0	0	0	0	0	0	0	0	0	0	0	0	0	0	0	0	0	0	0	0	0	0	0	0	0	0	0
41maFB_063	Desulfobulbaceae sp. 41maFB_063	M00377	Reductive acetyl-CoA pathway (Wood-Ljungdahl pathway)	COMPLETE	Bacteria	Proteobacteria	Deltaproteobacteria	Desulfobacterales	Desulfobulbaceae			0	0	0	0	0	0	0	0	0	0	0	0	0	0	0	0	0	0	0	0	0	0	0	0	0	0	0	0	0	0	0	0	0	0	0	0	0	0
41maFB_063	Desulfobulbaceae sp. 41maFB_063	M00596	Dissimilatory sulfate reduction, sulfate => H2S	COMPLETE	Bacteria	Proteobacteria	Deltaproteobacteria	Desulfobacterales	Desulfobulbaceae			0	0	0	0	0	0	0	0	0	0	0	0	0	0	0	0	0	0	0	0	0	0	0	0	0	0	0	0	0	0	0	0	0	0	0	0	0	0
41maFB_063	Desulfobulbaceae sp. 41maFB_063	M00087	beta-Oxidation	COMPLETE	Bacteria	Proteobacteria	Deltaproteobacteria	Desulfobacterales	Desulfobulbaceae			0	0	0	0	0	0	0	0	0	0	0	0	0	0	0	0	0	0	0	0	0	0	0	0	0	0	0	0	0	0	0	0	0	0	0	0	0	0
41maFB_069	Deltaproteobacteria sp. 41maFB_069	M00530	Dissimilatory nitrate reduction, nitrate => ammonia	1 BLOCK MISSING	Bacteria	Proteobacteria	Deltaproteobacteria					0	0	0	0	0	0	0	0	0	0	0	0	0	0	0	0	0	0	0	0	0	0	0	0	0	0	0	0	0	0	0	0	0	0	0	0	0	0
41maFB_069	Deltaproteobacteria sp. 41maFB_069	M00087	beta-Oxidation	COMPLETE	Bacteria	Proteobacteria	Deltaproteobacteria					0	0	0	0	0	0	0	0	0	0	0	0	0	0	0	0	0	0	0	0	0	0	0	0	0	0	0	0	0	0	0	0	0	0	0	0	0	0
41maFB_071	Bryobacterales sp. 41maFB_071	M00531	Assimilatory nitrate reduction, nitrate => ammonia	1 BLOCK MISSING	Bacteria	Acidobacteria	Acidobacteriia	Bryobacterales				0	0	0	0	0	0	0	0	0	0	0	0	0	0	0	0	0	0	0	0	0	0	0	0	0	0	0	0	0	0	0	0	0	0	0	0	0	0
41maFB_071	Bryobacterales sp. 41maFB_071	M00176	Assimilatory sulfate reduction, sulfate => H2S	1 BLOCK MISSING	Bacteria	Acidobacteria	Acidobacteriia	Bryobacterales				0	0	0	0	0	0	0	0	0	0	0	0	0	0	0	0	0	0	0	0	0	0	0	0	0	0	0	0	0	0	0	0	0	0	0	0	0	0
41maFB_071	Bryobacterales sp. 41maFB_071	M00530	Dissimilatory nitrate reduction, nitrate => ammonia	1 BLOCK MISSING	Bacteria	Acidobacteria	Acidobacteriia	Bryobacterales				0	0	0	0	0	0	0	0	0	0	0	0	0	0	0	0	0	0	0	0	0	0	0	0	0	0	0	0	0	0	0	0	0	0	0	0	0	0
41maFB_073	Geobacteraceae sp. 41maFB_073	M00530	Dissimilatory nitrate reduction, nitrate => ammonia	COMPLETE	Bacteria	Proteobacteria	Deltaproteobacteria	Desulfuromonadales	Geobacteraceae			0	0	0	0	0	0	0	0	0	0	0	0	0	0	0	0	0	0	0	0	0	0	0	0	0	0	0	0	0	0	0	0	0	0	0	0	0	0
41maFB_075	Verrucomicrobiales sp. 41maFB_075	M00176	Assimilatory sulfate reduction, sulfate => H2S	1 BLOCK MISSING	Bacteria	Verrucomicrobia	Verrucomicrobiae	Verrucomicrobiales				0	0	0	0	0	0	0	0	0	0	0	0	0	0	0	0	0	0	0	0	0	0	0	0	0	0	0	0	0	0	0	0	0	0	0	0	0	0
41maFB_078	Rhizobiales sp. 41maFB_078	M00087	beta-Oxidation	1 BLOCK MISSING	Bacteria	Proteobacteria	Alphaproteobacteria	Rhizobiales				0	0	0	0	0	0	0	0	0	0	0	0	0	0	0	0	0	0	0	0	0	0	0	0	0	0	0	0	0	0	0	0	0	0	0	0	0	0
41maFB_105	Syntrophaceae sp. 41maFB_105	M00530	Dissimilatory nitrate reduction, nitrate => ammonia	1 BLOCK MISSING	Bacteria	Proteobacteria	Deltaproteobacteria	Syntrophobacterales	Syntrophaceae			0	0	0	0	0	0	0	0	0	0	0	0	0	0	0	0	0	0	0	0	0	0	0	0	0	0	0	0	0	0	0	0	0	0	0	0	0	0
41maFB_105	Syntrophaceae sp. 41maFB_105	M00087	beta-Oxidation	COMPLETE	Bacteria	Proteobacteria	Deltaproteobacteria	Syntrophobacterales	Syntrophaceae			0	0	0	0	0	0	0	0	0	0	0	0	0	0	0	0	0	0	0	0	0	0	0	0	0	0	0	0	0	0	0	0	0	0	0	0	0	0
41maFB_105	Syntrophaceae sp. 41maFB_105	M00528	Nitrification, ammonia => nitrite	1 BLOCK MISSING	Bacteria	Proteobacteria	Deltaproteobacteria	Syntrophobacterales	Syntrophaceae			0	0	0	0	0	0	0	0	0	0	0	0	0	0	0	0	0	0	0	0	0	0	0	0	0	0	0	0	0	0	0	0	0	0	0	0	0	0
41maFB_131	Arcobacter cryaerophilus 41maFB_131	M00531	Assimilatory nitrate reduction, nitrate => ammonia	1 BLOCK MISSING	Bacteria	Proteobacteria	Epsilonproteobacteria	Campylobacterales	Campylobacteraceae	Arcobacter	Arcobacter cryaerophilus	0	0	0	0	0	0	0	0	0.0197513	0	0	0	0	0	0	0	0	0	0	0	0	0	0	0	0	0	0	0	0	0	0	0	0	0	0	0	0	0
41maFB_131	Arcobacter cryaerophilus 41maFB_131	M00530	Dissimilatory nitrate reduction, nitrate => ammonia	1 BLOCK MISSING	Bacteria	Proteobacteria	Epsilonproteobacteria	Campylobacterales	Campylobacteraceae	Arcobacter	Arcobacter cryaerophilus	0	0	0	0	0	0	0	0	0.0197513	0	0	0	0	0	0	0	0	0	0	0	0	0	0	0	0	0	0	0	0	0	0	0	0	0	0	0	0	0
41maFB_131	Arcobacter cryaerophilus 41maFB_131	M00176	Assimilatory sulfate reduction, sulfate => H2S	COMPLETE	Bacteria	Proteobacteria	Epsilonproteobacteria	Campylobacterales	Campylobacteraceae	Arcobacter	Arcobacter cryaerophilus	0	0	0	0	0	0	0	0	0.0197513	0	0	0	0	0	0	0	0	0	0	0	0	0	0	0	0	0	0	0	0	0	0	0	0	0	0	0	0	0
41maFB_131	Arcobacter cryaerophilus 41maFB_131	M00529	Denitrification, nitrate => nitrogen	1 BLOCK MISSING	Bacteria	Proteobacteria	Epsilonproteobacteria	Campylobacterales	Campylobacteraceae	Arcobacter	Arcobacter cryaerophilus	0	0	0	0	0	0	0	0	0.0197513	0	0	0	0	0	0	0	0	0	0	0	0	0	0	0	0	0	0	0	0	0	0	0	0	0	0	0	0	0
42zhAM_013	Psychrobacter sp. 42zhAM_013	M00530	Dissimilatory nitrate reduction, nitrate => ammonia	1 BLOCK MISSING	Bacteria	Proteobacteria	Gammaproteobacteria	Pseudomonadales	Moraxellaceae	Psychrobacter		0	0	0	0	0	0	0	0	0	0	0	0	0	0	0	0	0	0	0	0	0	0	0	0	0	0	0	0	0	0	0	0	0	0	0	0	0	0
42zhAM_013	Psychrobacter sp. 42zhAM_013	M00087	beta-Oxidation	COMPLETE	Bacteria	Proteobacteria	Gammaproteobacteria	Pseudomonadales	Moraxellaceae	Psychrobacter		0	0	0	0	0	0	0	0	0	0	0	0	0	0	0	0	0	0	0	0	0	0	0	0	0	0	0	0	0	0	0	0	0	0	0	0	0	0
42zhAM_013	Psychrobacter sp. 42zhAM_013	M00531	Assimilatory nitrate reduction, nitrate => ammonia	1 BLOCK MISSING	Bacteria	Proteobacteria	Gammaproteobacteria	Pseudomonadales	Moraxellaceae	Psychrobacter		0	0	0	0	0	0	0	0	0	0	0	0	0	0	0	0	0	0	0	0	0	0	0	0	0	0	0	0	0	0	0	0	0	0	0	0	0	0
42zhAM_013	Psychrobacter sp. 42zhAM_013	M00176	Assimilatory sulfate reduction, sulfate => H2S	1 BLOCK MISSING	Bacteria	Proteobacteria	Gammaproteobacteria	Pseudomonadales	Moraxellaceae	Psychrobacter		0	0	0	0	0	0	0	0	0	0	0	0	0	0	0	0	0	0	0	0	0	0	0	0	0	0	0	0	0	0	0	0	0	0	0	0	0	0
42zhAM_021	Dietzia sp. 42zhAM_021	M00615	Nitrate_assimilation	1 BLOCK MISSING	Bacteria	Actinobacteria	Actinobacteria	Corynebacteriales	Dietziaceae	Dietzia		0	0	0	0	0	0	0	0	0	0	0	0	0	0	0	0	0	0	0	0	0	0	0	0	0	0	0	0	0	0	0	0	0	0	0	0	0	0
42zhAM_021	Dietzia sp. 42zhAM_021	M00087	beta-Oxidation	COMPLETE	Bacteria	Actinobacteria	Actinobacteria	Corynebacteriales	Dietziaceae	Dietzia		0	0	0	0	0	0	0	0	0	0	0	0	0	0	0	0	0	0	0	0	0	0	0	0	0	0	0	0	0	0	0	0	0	0	0	0	0	0
42zhAM_021	Dietzia sp. 42zhAM_021	M00530	Dissimilatory nitrate reduction, nitrate => ammonia	1 BLOCK MISSING	Bacteria	Actinobacteria	Actinobacteria	Corynebacteriales	Dietziaceae	Dietzia		0	0	0	0	0	0	0	0	0	0	0	0	0	0	0	0	0	0	0	0	0	0	0	0	0	0	0	0	0	0	0	0	0	0	0	0	0	0
42zhAM_021	Dietzia sp. 42zhAM_021	M00531	Assimilatory nitrate reduction, nitrate => ammonia	COMPLETE	Bacteria	Actinobacteria	Actinobacteria	Corynebacteriales	Dietziaceae	Dietzia		0	0	0	0	0	0	0	0	0	0	0	0	0	0	0	0	0	0	0	0	0	0	0	0	0	0	0	0	0	0	0	0	0	0	0	0	0	0
42zhAM_021	Dietzia sp. 42zhAM_021	M00176	Assimilatory sulfate reduction, sulfate => H2S	COMPLETE	Bacteria	Actinobacteria	Actinobacteria	Corynebacteriales	Dietziaceae	Dietzia		0	0	0	0	0	0	0	0	0	0	0	0	0	0	0	0	0	0	0	0	0	0	0	0	0	0	0	0	0	0	0	0	0	0	0	0	0	0
42zhAM_033	Sulfurovum sp. 42zhAM_033	M00173	Reductive citrate cycle (Arnon-Buchanan cycle)	COMPLETE	Bacteria	Proteobacteria	Epsilonproteobacteria	Campylobacterales	Sulfurovaceae	Sulfurovum		0	0	0	0	0	0	0	0	0	0	0	0	0	0	0	0	0	0	0	0	0	0	0	0	0	0	0	0	0	0	0	0	0	0	0	0	0	0
42zhAM_034	Deltaproteobacteria sp. 42zhAM_034	M00530	Dissimilatory nitrate reduction, nitrate => ammonia	1 BLOCK MISSING	Bacteria	Proteobacteria	Deltaproteobacteria					0	0	0	0	0	0	0	0	0	0	0	0	0	0	0	0	0	0	0	0	0	0	0	0	0	0	0	0	0	0	0	0	0	0	0	0	0	0
42zhAM_034	Deltaproteobacteria sp. 42zhAM_034	M00087	beta-Oxidation	COMPLETE	Bacteria	Proteobacteria	Deltaproteobacteria					0	0	0	0	0	0	0	0	0	0	0	0	0	0	0	0	0	0	0	0	0	0	0	0	0	0	0	0	0	0	0	0	0	0	0	0	0	0
42zhAM_039	Spirochaetes sp. 42zhAM_039	M00530	Dissimilatory nitrate reduction, nitrate => ammonia	1 BLOCK MISSING	Bacteria	Spirochaetes						0	0	0	0	0	0	0	0	0	0	0	0	0	0	0	0	0	0	0	0	0	0	0	0	0	0	0	0	0	0	0	0	0	0	0	0	0	0
42zhAM_039	Spirochaetes sp. 42zhAM_039	M00087	beta-Oxidation	COMPLETE	Bacteria	Spirochaetes						0	0	0	0	0	0	0	0	0	0	0	0	0	0	0	0	0	0	0	0	0	0	0	0	0	0	0	0	0	0	0	0	0	0	0	0	0	0
42zhAM_040	Xanthomonadaceae sp. 42zhAM_040	M00530	Dissimilatory nitrate reduction, nitrate => ammonia	1 BLOCK MISSING	Bacteria	Proteobacteria	Gammaproteobacteria	Xanthomonadales	Xanthomonadaceae			0	0	0	0	0	0	0	0	0	0	0	0	0	0	0	0	0	0	0	0	0	0	0	0	0	0	0	0	0	0	0	0	0	0	0	0	0	0
[truncated: 1,508 more rows]
[truncated: 276 more columns]

## Sheet: M00087
modules	Phylum	Samples	Relative_Abundance (%)
M00087	Proteobacteria	Delforno_2020_CSTR_1	58.1322
[truncated: 4,709 more rows]

## Sheet: M00173
modules	Phylum	Samples	Relative_Abundance (%)
[truncated: 1,256 more rows]

[truncated: 10 more sheets: M00176, M00377, M00528, M00529, M00530, M00531, M00596, M00615, M00618, M00804]
